# Supplementary material for: Profiling and Functional Analysis of Circular RNAs in Porcine Fast and Slow Muscles
Source: Front Cell Dev Biol. 2020 May 26;8:322. doi: 10.3389/fcell.2020.00322 (PMC7264268; doi:10.3389/fcell.2020.00322)
Supplement: Supplementary file 1 [file Data_Sheet_1.zip]

Archive with 24 entries (21 files):
- Supplementary Materials/
- Supplementary Materials/.DS_Store
- __MACOSX/
- __MACOSX/Supplementary Materials/
- __MACOSX/Supplementary Materials/._.DS_Store
- Supplementary Materials/Supplementary Figure S1 Sanger sequencing of circRNAs.pdf
- __MACOSX/Supplementary Materials/._Supplementary Figure S1 Sanger sequencing of circRNAs.pdf
- Supplementary Materials/Supplementary Table S1 Primers used in this study.docx
- __MACOSX/Supplementary Materials/._Supplementary Table S1 Primers used in this study.docx
- Supplementary Materials/Supplementary Table S2 Summary of sequencing data.xlsx
- __MACOSX/Supplementary Materials/._Supplementary Table S2 Summary of sequencing data.xlsx
- Supplementary Materials/Supplementary Table S3 Summary information of all circRNAs.xls
- __MACOSX/Supplementary Materials/._Supplementary Table S3 Summary information of all circRNAs.xls
- Supplementary Materials/Supplementary Table S4 Summary of SRPBM of all circRNAs.xlsx
- __MACOSX/Supplementary Materials/._Supplementary Table S4 Summary of SRPBM of all circRNAs.xlsx
- Supplementary Materials/Supplementary Table S5 Differentially expressed circRNAs.xls
- __MACOSX/Supplementary Materials/._Supplementary Table S5 Differentially expressed circRNAs.xls
- Supplementary Materials/Supplementary Table S6 GO enrichment analysis.xlsx
- __MACOSX/Supplementary Materials/._Supplementary Table S6 GO enrichment analysis.xlsx
- Supplementary Materials/Supplementary Table S7 KEGG enrichment analysis.xlsx
- __MACOSX/Supplementary Materials/._Supplementary Table S7 KEGG enrichment analysis.xlsx
- Supplementary Materials/~$Table S2 Summary of sequencing data.xlsx
- __MACOSX/Supplementary Materials/._~$Table S2 Summary of sequencing data.xlsx
- __MACOSX/._Supplementary Materials
