# Supplementary material for: Profiling and Functional Analysis of Circular RNAs in Porcine Fast and Slow Muscles
Source: Front Cell Dev Biol. 2020 May 26;8:322. doi: 10.3389/fcell.2020.00322 (PMC7264268; doi:10.3389/fcell.2020.00322)
Supplement: Supplementary file 1 [file Data_Sheet_1.zip › Supplementary Materials/Supplementary Table S2 Summary of sequencing data.xlsx]

## Sheet: Supplementary Table S2 
Supplementary Table S2 Summary of sequencing data
#Sample	Bf28	Bf35	Bf36	Sol28	Sol35	Sol36
Raw Reads Number	134109642	113796936	145867064	133537008	146697936	107640092
Raw Bases Number	20116446300	17069540400	21880059600	20030551200	22004690400	16146013800
Clean Reads Number	126803918	108209788	137570120	125943812	136828312	102406210
Clean Reads Rate(%)	94.55	95.09	94.31	94.31	93.27	95.14
Clean Bases Number	19020587700	16231468200	20635518000	18891571800	20524246800	15360931500
Low-quality Reads Number	433748	329104	407148	389292	515994	371206
Low-quality Reads Rate(%)	0.32	0.29	0.28	0.29	0.35	0.34
Ns Reads Number	0	0	0	0	0	0
Ns Reads Rate(%)	0	0	0	0	0	0
Adapter Polluted Reads Number	6728166	5147924	7813396	7099004	9054584	4729706
Adapter Polluted Reads Rate(%)	5.02	4.52	5.36	5.32	6.17	4.39
Raw Q30 Bases Rate(%)	94.25	94.17	94.58	94.41	93.84	94.38
Clean Q30 Bases Rate(%)	94.59	94.42	94.87	94.76	94.28	94.69
rRNA Mapping Reads Number	143810	110120	76400	104900	299046	132970
rRNA Mapping Rate(%)	0.11	0.1	0.05	0.08	0.2	0.12
Mapped Reads	126721304	107987862	137486014	125863682	136726221	102104950
Mapping Rate	0.9993	0.9979	0.9994	0.9994	0.9993	0.9971
UnMapped Reads	82614	221926	84106	80130	102091	301260
MultiMap Reads	33158825	25936999	36047064	29729219	33601147	25119968
MultiMap Rate	0.2615	0.2397	0.262	0.2361	0.2456	0.2453
