# Supplementary material for: Profiling and Functional Analysis of Circular RNAs in Porcine Fast and Slow Muscles
Source: Front Cell Dev Biol. 2020 May 26;8:322. doi: 10.3389/fcell.2020.00322 (PMC7264268; doi:10.3389/fcell.2020.00322)
Supplement: Supplementary file 1 [file Data_Sheet_1.zip › Supplementary Materials/Supplementary Table S3 Summary information of all circRNAs.xls]

## Sheet: Supplementary Table S3
Supplementary Table S3 Summary information of all circRNAs
CircRNA_ID	Chrom	CircRNA_Start	CircRNA_End	Strand	Junction_Reads	Type	Source_Transcript(exon_start,exon_end)	Source_Gene	Samples	Gene_Name
ssc_circ_0000001	10	10038504	10039983	+	3	Exon	ENSSSCT00000011843(2,3);ENSSSCT00000029833(2,3)	ENSSSCG00000010825	Bf36,Sol35	MARK1
ssc_circ_0000002	10	10038504	10066131	+	3	Exon	ENSSSCT00000011843(2,7);ENSSSCT00000029833(2,7)	ENSSSCG00000010825	Bf28,Bf35,Bf36,Sol28,Sol36	MARK1
ssc_circ_0000003	10	10038504	10073030	+	2	Exon	ENSSSCT00000011843(2,9);ENSSSCT00000029833(2,9)	ENSSSCG00000010825	Bf28	MARK1
ssc_circ_0000004	10	10057154	10066131	+	2	Exon	ENSSSCT00000011843(5,7);ENSSSCT00000029833(5,7)	ENSSSCG00000010825	Sol35	MARK1
ssc_circ_0000005	10	10083080	10090726	+	2	Exon	ENSSSCT00000011843(11,15);ENSSSCT00000029833(11,15)	ENSSSCG00000010825	Bf35	MARK1
ssc_circ_0000006	10	10163985	10169227	+	2	Exon	ENSSSCT00000011844(2,3);ENSSSCT00000039797(2,3)	ENSSSCG00000010826	Sol28	2019-03-02
ssc_circ_0000007	10	10163985	10170555	+	3	Exon	ENSSSCT00000011844(2,4);ENSSSCT00000039797(2,4)	ENSSSCG00000010826	Sol28	2019-03-02
ssc_circ_0000008	10	10169065	10170555	+	2	Exon	ENSSSCT00000011844(3,4);ENSSSCT00000039797(3,4)	ENSSSCG00000010826	Bf36,Sol28,Sol35	2019-03-02
ssc_circ_0000009	10	11344911	11346876	-	12	Exon	ENSSSCT00000011850(9,10);ENSSSCT00000011851(8,9);ENSSSCT00000040888(9,10);ENSSSCT00000044646(9,10);ENSSSCT00000057295(8,9)	ENSSSCG00000010833,ENSSSCG00000010832	Bf28,Bf35,Bf36,Sol28,Sol35,Sol36	Null
ssc_circ_0000010	10	11446256	11451376	-	2	Exon	ENSSSCT00000011854(3,6)	ENSSSCG00000010835	Bf28,Bf35,Bf36,Sol28,Sol35,Sol36	AIDA
ssc_circ_0000011	10	11446256	11459646	-	8	Exon	ENSSSCT00000011854(2,6)	ENSSSCG00000010835	Bf28,Bf36,Sol28,Sol35,Sol36	AIDA
ssc_circ_0000012	10	11469821	11472476	+	2	Exon	ENSSSCT00000011855(1,3);ENSSSCT00000044579(3,5);ENSSSCT00000056725(2,4)	ENSSSCG00000010836	Bf28	BROX
ssc_circ_0000013	10	11603222	11654794	+	3	Exon	ENSSSCT00000039557(2,3);ENSSSCT00000049909(3,4)	ENSSSCG00000035479	Bf28,Bf35,Sol35	DISP1
ssc_circ_0000014	10	11654269	11654794	+	6	Exon	ENSSSCT00000039557(3,3);ENSSSCT00000047060(2,2);ENSSSCT00000049909(4,4);ENSSSCT00000062555(3,3)	ENSSSCG00000035479	Bf28,Bf36	DISP1
ssc_circ_0000015	10	11693303	11694808	+	9	Exon	ENSSSCT00000037344(4,6);ENSSSCT00000039557(5,7);ENSSSCT00000047060(4,6);ENSSSCT00000049909(6,8);ENSSSCT00000062555(5,7);ENSSSCT00000065639(3,5);ENSSSCT00000066392(5,7)	ENSSSCG00000035479	Bf28,Bf35,Bf36,Sol28,Sol35,Sol36	DISP1
ssc_circ_0000016	10	11762419	11766465	-	4	Intron_exon	ENSSSCT00000043264(none,none)	Null	Bf36,Sol36	Null
ssc_circ_0000017	10	11818651	11823816	-	2	Exon	ENSSSCT00000011858(2,4)	ENSSSCG00000010839	Sol28,Sol35,Sol36	Null
ssc_circ_0000018	10	11969292	11977790	-	2	Exon	ENSSSCT00000011860(14,16);ENSSSCT00000052519(12,14);ENSSSCT00000056652(13,15);ENSSSCT00000057042(14,16);ENSSSCT00000057680(14,16);ENSSSCT00000059035(13,15);ENSSSCT00000066052(15,17)	ENSSSCG00000010840	Sol35	RGS7
ssc_circ_0000019	10	11969292	11989989	-	2	Exon	ENSSSCT00000011860(10,16);ENSSSCT00000052519(8,14);ENSSSCT00000056652(9,15);ENSSSCT00000057042(10,16);ENSSSCT00000057680(10,16);ENSSSCT00000066052(11,17)	ENSSSCG00000010840	Bf28,Sol36	RGS7
ssc_circ_0000020	10	11977665	11989989	-	2	Exon	ENSSSCT00000011860(10,14);ENSSSCT00000052519(8,12);ENSSSCT00000056652(9,13);ENSSSCT00000057042(10,14);ENSSSCT00000057680(10,14);ENSSSCT00000066052(11,15)	ENSSSCG00000010840	Bf28	RGS7
ssc_circ_0000021	10	12018558	12019695	-	6	Exon	ENSSSCT00000011860(7,9);ENSSSCT00000052519(5,7);ENSSSCT00000056652(6,8);ENSSSCT00000057042(7,9);ENSSSCT00000057680(7,9);ENSSSCT00000059035(7,9);ENSSSCT00000066052(8,10)	ENSSSCG00000010840	Bf28,Bf35,Bf36,Sol35,Sol36	RGS7
ssc_circ_0000022	10	12041112	12055451	-	2	Exon	ENSSSCT00000011860(4,6);ENSSSCT00000052519(2,4);ENSSSCT00000057042(4,6);ENSSSCT00000057680(4,6);ENSSSCT00000059035(4,6);ENSSSCT00000066052(5,7)	ENSSSCG00000010840	Sol35	RGS7
ssc_circ_0000023	10	12408525	12409235	+	2	Antisense	ENSSSCT00000030683(none,none);ENSSSCT00000040701(none,none);ENSSSCT00000049181(none,none);ENSSSCT00000052936(none,none)	Null	Bf36	Null
ssc_circ_0000024	10	12415958	12417836	-	5	Exon	ENSSSCT00000030683(4,5);ENSSSCT00000040701(3,4);ENSSSCT00000049181(4,5);ENSSSCT00000052936(2,3)	ENSSSCG00000028178	Sol35	FH
ssc_circ_0000025	10	12471548	12477393	+	3	Exon	ENSSSCT00000032127(7,9)	ENSSSCG00000025686	Bf28,Bf36,Sol35	KMO
ssc_circ_0000026	10	12471548	12483126	+	2	Exon	ENSSSCT00000032127(7,11)	ENSSSCG00000025686	Bf28,Bf35	KMO
ssc_circ_0000027	10	12486373	12488249	+	4	Exon	ENSSSCT00000032127(12,14)	ENSSSCG00000025686	Bf36,Sol36	KMO
ssc_circ_0000028	10	12547679	12551049	+	30	Intron	ENSSSCT00000053526(none,none)	Null	Bf28,Bf35,Bf36,Sol28,Sol35,Sol36	Null
ssc_circ_0000029	10	12550214	12551049	+	2	Intron	ENSSSCT00000053526(none,none)	Null	Bf28	Null
ssc_circ_0000030	10	12564139	12564881	+	3	Exon	ENSSSCT00000025010(2,2);ENSSSCT00000053526(2,2)	ENSSSCG00000024484	Sol28,Sol36	DEGS1
ssc_circ_0000031	10	12595562	12602812	-	12	Exon	ENSSSCT00000027577(13,15);ENSSSCT00000041535(19,21);ENSSSCT00000049160(20,22);ENSSSCT00000060681(20,22)	ENSSSCG00000026705	Bf28,Bf35,Bf36,Sol28,Sol35,Sol36	NVL
ssc_circ_0000032	10	12607745	12631297	-	4	Exon	ENSSSCT00000027577(10,12);ENSSSCT00000041535(16,18);ENSSSCT00000049160(17,19);ENSSSCT00000060681(17,19)	ENSSSCG00000026705	Sol35	NVL
ssc_circ_0000033	10	12654334	12657277	-	5	Exon	ENSSSCT00000027577(4,5);ENSSSCT00000041535(10,11);ENSSSCT00000049160(10,11);ENSSSCT00000060681(10,11)	ENSSSCG00000026705	Sol28	NVL
ssc_circ_0000034	10	12698273	12701699	+	3	Exon	ENSSSCT00000066024(3,4)	ENSSSCG00000035034	Bf36,Sol28	CNIH4
ssc_circ_0000035	10	12721730	12738171	-	2	Exon	ENSSSCT00000011871(7,13)	ENSSSCG00000010849	Sol36	WDR26
ssc_circ_0000036	10	12738033	12744135	-	2	Exon	ENSSSCT00000011871(5,7)	ENSSSCG00000010849	Bf28	WDR26
ssc_circ_0000037	10	13072132	13089649	+	2	Exon	ENSSSCT00000061447(2,4)	ENSSSCG00000031483	Bf35	Null
ssc_circ_0000038	10	13449299	13527498	-	4	Intron_exon	ENSSSCT00000011872(none,none);ENSSSCT00000040992(none,none);ENSSSCT00000062360(none,none)	Null	Sol28	Null
ssc_circ_0000039	10	13449564	13471890	-	2	Exon	ENSSSCT00000040992(2,12)	ENSSSCG00000038646	Bf35	Null
ssc_circ_0000040	10	13449564	13527498	-	2	Intron_exon	ENSSSCT00000011872(none,none);ENSSSCT00000040992(none,none);ENSSSCT00000062360(none,none)	Null	Bf35,Sol28,Sol35	Null
ssc_circ_0000041	10	13460799	13466400	-	3	Exon	ENSSSCT00000040992(5,8)	ENSSSCG00000038646	Bf28,Bf36,Sol28,Sol36	Null
ssc_circ_0000042	10	13460799	13467377	-	2	Exon	ENSSSCT00000040992(4,8)	ENSSSCG00000038646	Sol28	Null
ssc_circ_0000043	10	13460799	13471890	-	2	Exon	ENSSSCT00000040992(2,8)	ENSSSCG00000038646	Sol28	Null
ssc_circ_0000044	10	13491755	13527498	-	12	Exon	ENSSSCT00000011872(1,4);ENSSSCT00000062360(1,5)	ENSSSCG00000010850	Bf28,Bf35,Bf36,Sol28,Sol35,Sol36	Null
ssc_circ_0000045	10	13516188	13527498	-	5	Exon	ENSSSCT00000011872(1,2);ENSSSCT00000062360(1,2)	ENSSSCG00000010850	Bf28,Bf35,Bf36,Sol28,Sol35,Sol36	Null
ssc_circ_0000046	10	13516188	13584348	-	2	Intron_exon	ENSSSCT00000011872(none,none);ENSSSCT00000062360(none,none)	Null	Bf28,Bf35,Sol28,Sol35	Null
ssc_circ_0000047	10	13797418	13801281	-	2	Exon	ENSSSCT00000011876(4,6);ENSSSCT00000039484(4,6);ENSSSCT00000042074(6,8);ENSSSCT00000053194(5,7);ENSSSCT00000063780(4,6)	ENSSSCG00000010854	Bf28	TMEM63A
ssc_circ_0000048	10	13968931	13970239	+	2	Intergenic	none(none,none)	Null	Sol35	Null
ssc_circ_0000049	10	14049498	14050397	-	2	Exon	ENSSSCT00000029429(2,3)	ENSSSCG00000024180	Sol35	ACBD3
ssc_circ_0000050	10	14136881	14145886	-	2	Exon	ENSSSCT00000024654(6,10);ENSSSCT00000045927(7,11);ENSSSCT00000066308(7,11)	ENSSSCG00000021310	Bf36	Null
ssc_circ_0000051	10	14145729	14154272	-	2	Exon	ENSSSCT00000023256(6,7);ENSSSCT00000024654(5,6);ENSSSCT00000045927(6,7);ENSSSCT00000066308(6,7)	ENSSSCG00000021310	Bf35	Null
ssc_circ_0000052	10	14171012	14175682	-	7	Exon	ENSSSCT00000023256(2,4);ENSSSCT00000045927(2,4);ENSSSCT00000066308(2,4)	ENSSSCG00000021310	Bf28,Sol36	Null
ssc_circ_0000053	10	14217434	14218735	-	11	Exon	ENSSSCT00000028077(12,15)	ENSSSCG00000023660	Bf28,Bf35,Bf36,Sol28,Sol35,Sol36	PARP1
ssc_circ_0000054	10	14479215	14479432	+	2	Intergenic	none(none,none)	Null	Bf35	Null
ssc_circ_0000055	10	14619623	14623605	+	5	Exon	ENSSSCT00000011883(2,5);ENSSSCT00000050670(3,5);ENSSSCT00000051518(2,5);ENSSSCT00000054103(3,5);ENSSSCT00000054257(2,4)	ENSSSCG00000010861	Sol28,Sol35	COQ8A
ssc_circ_0000056	10	14622896	14623605	+	5	Exon	ENSSSCT00000011883(3,5);ENSSSCT00000050670(4,5);ENSSSCT00000051518(3,5);ENSSSCT00000054103(4,5);ENSSSCT00000054257(3,4)	ENSSSCG00000010861	Sol28	COQ8A
ssc_circ_0000057	10	14657921	14674617	-	3	Exon	ENSSSCT00000011884(29,33);ENSSSCT00000038398(31,36);ENSSSCT00000039715(30,35);ENSSSCT00000043351(30,34);ENSSSCT00000052341(29,33);ENSSSCT00000054261(31,36);ENSSSCT00000057313(32,37);ENSSSCT00000058000(29,33);ENSSSCT00000064427(33,38)	ENSSSCG00000010862	Bf36	CDC42BPA
ssc_circ_0000058	10	14666448	14671124	-	3	Exon	ENSSSCT00000011884(30,32);ENSSSCT00000038398(32,34);ENSSSCT00000039715(31,33);ENSSSCT00000043351(31,33);ENSSSCT00000052341(30,32);ENSSSCT00000054261(32,34);ENSSSCT00000057313(33,35);ENSSSCT00000058000(30,32);ENSSSCT00000064427(34,36)	ENSSSCG00000010862	Bf36	CDC42BPA
ssc_circ_0000059	10	14674520	14678127	-	2	Exon	ENSSSCT00000011884(27,29);ENSSSCT00000038398(29,31);ENSSSCT00000039715(28,30);ENSSSCT00000043351(28,30);ENSSSCT00000052341(27,29);ENSSSCT00000054261(29,31);ENSSSCT00000057313(30,32);ENSSSCT00000058000(27,29);ENSSSCT00000064427(31,33)	ENSSSCG00000010862	Bf36	CDC42BPA
ssc_circ_0000060	10	14696862	14719534	-	3	Exon	ENSSSCT00000011884(20,21);ENSSSCT00000038398(21,23);ENSSSCT00000039715(21,22);ENSSSCT00000043351(20,22);ENSSSCT00000052341(20,21);ENSSSCT00000054261(21,23);ENSSSCT00000057313(21,24);ENSSSCT00000058000(20,21);ENSSSCT00000064427(21,25)	ENSSSCG00000010862	Bf28	CDC42BPA
ssc_circ_0000061	10	14765079	14826615	-	2	Exon	ENSSSCT00000011884(4,11);ENSSSCT00000038398(5,12);ENSSSCT00000039715(5,12);ENSSSCT00000043351(5,12);ENSSSCT00000052341(5,12);ENSSSCT00000054261(5,12);ENSSSCT00000057313(5,12);ENSSSCT00000058000(4,11);ENSSSCT00000064427(5,12)	ENSSSCG00000010862	Bf35	CDC42BPA
ssc_circ_0000062	10	14786194	14790166	-	2	Exon	ENSSSCT00000011884(8,9);ENSSSCT00000038398(9,10);ENSSSCT00000039715(9,10);ENSSSCT00000043351(9,10);ENSSSCT00000052341(9,10);ENSSSCT00000054261(9,10);ENSSSCT00000057313(9,10);ENSSSCT00000058000(8,9);ENSSSCT00000064427(9,10)	ENSSSCG00000010862	Sol35	CDC42BPA
ssc_circ_0000063	10	14786194	14792335	-	3	Exon	ENSSSCT00000011884(7,9);ENSSSCT00000038398(8,10);ENSSSCT00000039715(8,10);ENSSSCT00000043351(8,10);ENSSSCT00000052341(8,10);ENSSSCT00000054261(8,10);ENSSSCT00000057313(8,10);ENSSSCT00000058000(7,9);ENSSSCT00000064427(8,10)	ENSSSCG00000010862	Bf36	CDC42BPA
ssc_circ_0000064	10	14786194	14794270	-	4	Exon	ENSSSCT00000011884(6,9);ENSSSCT00000038398(7,10);ENSSSCT00000039715(7,10);ENSSSCT00000043351(7,10);ENSSSCT00000052341(7,10);ENSSSCT00000054261(7,10);ENSSSCT00000057313(7,10);ENSSSCT00000058000(6,9);ENSSSCT00000064427(7,10)	ENSSSCG00000010862	Bf35,Bf36,Sol28,Sol35,Sol36	CDC42BPA
ssc_circ_0000065	10	14790087	14794270	-	3	Exon	ENSSSCT00000011884(6,8);ENSSSCT00000038398(7,9);ENSSSCT00000039715(7,9);ENSSSCT00000043351(7,9);ENSSSCT00000052341(7,9);ENSSSCT00000054261(7,9);ENSSSCT00000057313(7,9);ENSSSCT00000058000(6,8);ENSSSCT00000064427(7,9)	ENSSSCG00000010862	Sol36	CDC42BPA
ssc_circ_0000066	10	15051106	15053287	+	3	Exon	ENSSSCT00000047033(3,4)	ENSSSCG00000010863	Bf28,Bf35,Bf36,Sol28,Sol35,Sol36	AHCTF1
ssc_circ_0000067	10	15051106	15056946	+	3	Exon	ENSSSCT00000047033(3,5)	ENSSSCG00000010863	Bf28,Bf35,Bf36,Sol28,Sol36	AHCTF1
ssc_circ_0000068	10	15051106	15063364	+	6	Exon	ENSSSCT00000047033(3,7)	ENSSSCG00000010863	Bf28,Bf35,Bf36,Sol28,Sol35,Sol36	AHCTF1
ssc_circ_0000069	10	15051106	15066662	+	3	Exon	ENSSSCT00000047033(3,9)	ENSSSCG00000010863	Bf28,Bf36	AHCTF1
ssc_circ_0000070	10	15051106	15085471	+	2	Exon	ENSSSCT00000047033(3,22)	ENSSSCG00000010863	Bf28,Sol28,Sol35	AHCTF1
ssc_circ_0000071	10	15083385	15085471	+	2	Exon	ENSSSCT00000011885(18,21);ENSSSCT00000039756(17,20);ENSSSCT00000047033(19,22)	ENSSSCG00000010863	Sol28	AHCTF1
ssc_circ_0000072	10	15083385	15094383	+	5	Exon	ENSSSCT00000011885(18,24);ENSSSCT00000039756(17,23);ENSSSCT00000047033(19,25)	ENSSSCG00000010863	Sol28	AHCTF1
ssc_circ_0000073	10	15093187	15095653	+	4	Exon	ENSSSCT00000011885(22,26);ENSSSCT00000039756(21,25);ENSSSCT00000047033(23,27)	ENSSSCG00000010863	Bf36	AHCTF1
ssc_circ_0000074	10	15095068	15095653	+	9	Exon	ENSSSCT00000011885(25,26);ENSSSCT00000039756(24,25);ENSSSCT00000047033(26,27)	ENSSSCG00000010863	Bf28,Bf35,Bf36,Sol28,Sol35,Sol36	AHCTF1
ssc_circ_0000075	10	15236726	15259537	-	5	Exon	ENSSSCT00000011888(3,9)	ENSSSCG00000010866	Bf35,Sol28,Sol35	SCCPDH
ssc_circ_0000076	10	15236726	15262500	-	10	Exon	ENSSSCT00000011888(2,9)	ENSSSCG00000010866	Bf28,Bf35,Bf36,Sol28,Sol35,Sol36	SCCPDH
ssc_circ_0000077	10	15254756	15259537	-	3	Exon	ENSSSCT00000011888(3,5)	ENSSSCG00000010866	Bf28,Bf36,Sol36	SCCPDH
ssc_circ_0000078	10	15254756	15262500	-	4	Exon	ENSSSCT00000011888(2,5)	ENSSSCG00000010866	Bf36	SCCPDH
ssc_circ_0000079	10	16099025	16104580	-	3	Exon	ENSSSCT00000027065(11,13);ENSSSCT00000029631(10,12);ENSSSCT00000043311(10,12);ENSSSCT00000060436(10,12);ENSSSCT00000064593(10,12)	ENSSSCG00000030502	Sol35	CEP170
ssc_circ_0000080	10	16099025	16117793	-	3	Exon	ENSSSCT00000027065(9,13);ENSSSCT00000029631(8,12);ENSSSCT00000043311(9,12);ENSSSCT00000060436(9,12);ENSSSCT00000064593(9,12)	ENSSSCG00000030502	Bf36	CEP170
ssc_circ_0000081	10	16254600	16274729	+	3	Exon	ENSSSCT00000011893(9,12);ENSSSCT00000028157(9,12)	ENSSSCG00000035136	Bf28	SDCCAG8
ssc_circ_0000082	10	16263426	16264798	+	3	Intron_exon	ENSSSCT00000011893(10,none);ENSSSCT00000028157(10,none)	ENSSSCG00000035136	Bf28	SDCCAG8
ssc_circ_0000083	10	16345992	16348572	+	2	Exon	ENSSSCT00000028157(14,15)	ENSSSCG00000035136	Bf28,Bf36,Sol28	SDCCAG8
ssc_circ_0000084	10	16345992	16359066	+	3	Exon	ENSSSCT00000028157(14,16)	ENSSSCG00000035136	Bf36,Sol28	SDCCAG8
ssc_circ_0000085	10	16460134	16510634	-	2	Exon	ENSSSCT00000011894(8,11);ENSSSCT00000033298(9,12);ENSSSCT00000035590(10,13);ENSSSCT00000045011(9,12);ENSSSCT00000055643(7,10)	ENSSSCG00000010872	Sol28	AKT3
ssc_circ_0000086	10	16490536	16522506	-	2	Exon	ENSSSCT00000011894(7,10);ENSSSCT00000033298(8,11);ENSSSCT00000035590(9,12);ENSSSCT00000045011(8,11);ENSSSCT00000055643(6,9)	ENSSSCG00000010872	Bf36	AKT3
ssc_circ_0000087	10	16490536	16607933	-	4	Exon	ENSSSCT00000011894(2,10);ENSSSCT00000033298(2,11);ENSSSCT00000035590(3,12);ENSSSCT00000045011(2,11);ENSSSCT00000055643(2,9)	ENSSSCG00000010872	Sol28	AKT3
ssc_circ_0000088	10	16499157	16522506	-	3	Exon	ENSSSCT00000011894(7,9);ENSSSCT00000033298(8,10);ENSSSCT00000035590(9,11);ENSSSCT00000045011(8,10);ENSSSCT00000055643(6,8)	ENSSSCG00000010872	Bf28	AKT3
ssc_circ_0000089	10	16510506	16607933	-	2	Exon	ENSSSCT00000011894(2,8);ENSSSCT00000033298(2,9);ENSSSCT00000035590(3,10);ENSSSCT00000045011(2,9);ENSSSCT00000055643(2,7)	ENSSSCG00000010872	Bf36	AKT3
ssc_circ_0000090	10	16541738	16607933	-	3	Exon	ENSSSCT00000033298(2,7);ENSSSCT00000035590(3,8);ENSSSCT00000045011(2,7)	ENSSSCG00000010872	Bf36	AKT3
ssc_circ_0000091	10	16560321	16607933	-	6	Exon	ENSSSCT00000011894(2,5);ENSSSCT00000033298(2,5);ENSSSCT00000035590(3,6);ENSSSCT00000045011(2,5);ENSSSCT00000055643(2,5)	ENSSSCG00000010872	Bf28,Bf36,Sol28,Sol36	AKT3
ssc_circ_0000092	10	16569755	16607933	-	2	Exon	ENSSSCT00000011894(2,4);ENSSSCT00000033298(2,4);ENSSSCT00000035590(3,5);ENSSSCT00000045011(2,4);ENSSSCT00000055643(2,4)	ENSSSCG00000010872	Bf36,Sol28	AKT3
ssc_circ_0000093	10	16585540	16607933	-	4	Exon	ENSSSCT00000011894(2,3);ENSSSCT00000033298(2,3);ENSSSCT00000035590(3,4);ENSSSCT00000045011(2,3);ENSSSCT00000055643(2,3)	ENSSSCG00000010872	Sol28	AKT3
ssc_circ_0000094	10	17467676	17468635	-	2	Intergenic	none(none,none)	Null	Bf35,Bf36,Sol28,Sol35,Sol36	Null
ssc_circ_0000095	10	17478592	17481300	-	51	Exon	ENSSSCT00000011900(14,16);ENSSSCT00000037347(14,15);ENSSSCT00000059575(16,17)	ENSSSCG00000010877	Bf28,Bf35,Bf36,Sol28,Sol35,Sol36	HNRNPU
ssc_circ_0000096	10	17478592	17487925	-	3	Exon	ENSSSCT00000011900(11,16);ENSSSCT00000037347(11,15);ENSSSCT00000059575(11,17)	ENSSSCG00000010877	Bf36	HNRNPU
ssc_circ_0000097	10	17488680	17489355	-	2	Exon	ENSSSCT00000011900(9,10);ENSSSCT00000037347(9,10);ENSSSCT00000046854(10,11);ENSSSCT00000052803(9,10);ENSSSCT00000059575(9,10)	ENSSSCG00000010877	Sol36	HNRNPU
ssc_circ_0000098	10	17489227	17491728	-	3	Exon	ENSSSCT00000011900(5,9);ENSSSCT00000037347(5,9);ENSSSCT00000046854(6,10);ENSSSCT00000052803(5,9);ENSSSCT00000059575(5,9)	ENSSSCG00000010877	Bf36,Sol28,Sol35	HNRNPU
ssc_circ_0000099	10	17491117	17491728	-	2	Exon	ENSSSCT00000011900(5,6);ENSSSCT00000037347(5,6);ENSSSCT00000046854(6,7);ENSSSCT00000052803(5,6);ENSSSCT00000059575(5,6)	ENSSSCG00000010877	Bf36,Sol35	HNRNPU
ssc_circ_0000100	10	18449413	18463778	-	2	Exon	ENSSSCT00000032490(6,8)	ENSSSCG00000022034	Bf28	SMYD3
ssc_circ_0000101	10	19074731	19075159	+	3	Exon	ENSSSCT00000036817(2,2)	ENSSSCG00000010882	Bf28,Bf35,Bf36,Sol28,Sol35	CNST
ssc_circ_0000102	10	19098554	19109001	+	2	Exon	ENSSSCT00000011905(2,5);ENSSSCT00000036817(3,6)	ENSSSCG00000010882	Bf28,Bf36,Sol36	CNST
ssc_circ_0000103	10	19098554	19114042	+	2	Exon	ENSSSCT00000011905(2,7);ENSSSCT00000036817(3,8)	ENSSSCG00000010882	Sol35	CNST
ssc_circ_0000104	10	19329781	19331369	+	3	Intergenic	none(none,none)	Null	Sol28,Sol35	Null
ssc_circ_0000105	10	19797443	19798339	+	2	Exon	ENSSSCT00000022751(8,9)	ENSSSCG00000029411	Sol28,Sol35	CAPN2
ssc_circ_0000106	10	19803099	19805253	+	2	Exon	ENSSSCT00000022751(12,13)	ENSSSCG00000029411	Bf28	CAPN2
ssc_circ_0000107	10	19806730	19812293	+	10	Exon	ENSSSCT00000022751(14,17)	ENSSSCG00000029411	Bf28,Bf35,Bf36,Sol28,Sol35,Sol36	CAPN2
ssc_circ_0000108	10	19806730	19813461	+	11	Exon	ENSSSCT00000022751(14,18)	ENSSSCG00000029411	Bf28,Bf35,Bf36,Sol28,Sol35,Sol36	CAPN2
ssc_circ_0000109	10	19826928	19830975	-	2	Exon	ENSSSCT00000011919(17,18);ENSSSCT00000049543(16,17);ENSSSCT00000053406(16,17)	ENSSSCG00000010894	Bf35	TP53BP2
ssc_circ_0000110	10	19846605	19848818	-	3	Exon	ENSSSCT00000011919(6,7);ENSSSCT00000049543(5,6);ENSSSCT00000053406(5,6)	ENSSSCG00000010894	Bf35,Bf36,Sol35,Sol36	TP53BP2
ssc_circ_0000111	10	19949148	19952852	+	2	Exon	ENSSSCT00000032380(2,3)	ENSSSCG00000024618	Bf35,Bf36,Sol28,Sol35,Sol36	Null
ssc_circ_0000112	10	20060944	20073030	-	5	Exon	ENSSSCT00000011923(6,10);ENSSSCT00000058703(6,10)	ENSSSCG00000010897	Bf35,Bf36,Sol36	ZBTB41
ssc_circ_0000113	10	20065005	20073030	-	4	Exon	ENSSSCT00000011923(6,9);ENSSSCT00000058703(6,9)	ENSSSCG00000010897	Sol28,Sol35	ZBTB41
ssc_circ_0000114	10	20065005	20078273	-	2	Exon	ENSSSCT00000011923(3,9);ENSSSCT00000058703(3,9)	ENSSSCG00000010897	Bf36	ZBTB41
ssc_circ_0000115	10	20423359	20429869	-	3	Exon	ENSSSCT00000011926(17,20);ENSSSCT00000042034(17,20);ENSSSCT00000049148(17,20);ENSSSCT00000062646(17,20)	ENSSSCG00000010900	Sol35	DENND1B
ssc_circ_0000116	10	20423359	20438201	-	4	Exon	ENSSSCT00000011926(16,20);ENSSSCT00000042034(16,20);ENSSSCT00000049148(16,20);ENSSSCT00000062646(16,20)	ENSSSCG00000010900	Bf28,Sol28,Sol35	DENND1B
ssc_circ_0000117	10	20423359	20487072	-	3	Exon	ENSSSCT00000011926(12,20);ENSSSCT00000042034(12,20);ENSSSCT00000049148(12,20);ENSSSCT00000062646(12,20)	ENSSSCG00000010900	Sol35	DENND1B
ssc_circ_0000118	10	20438111	20481282	-	6	Exon	ENSSSCT00000011926(13,16);ENSSSCT00000042034(13,16);ENSSSCT00000049148(13,16);ENSSSCT00000062646(13,16)	ENSSSCG00000010900	Bf28,Bf35,Bf36,Sol28,Sol35	DENND1B
ssc_circ_0000119	10	20438111	20487072	-	2	Exon	ENSSSCT00000011926(12,16);ENSSSCT00000042034(12,16);ENSSSCT00000049148(12,16);ENSSSCT00000062646(12,16)	ENSSSCG00000010900	Bf28,Sol35,Sol36	DENND1B
ssc_circ_0000120	10	20438111	20492105	-	5	Exon	ENSSSCT00000011926(11,16);ENSSSCT00000042034(11,16);ENSSSCT00000049148(11,16);ENSSSCT00000062646(11,16)	ENSSSCG00000010900	Bf28,Bf36,Sol28	DENND1B
ssc_circ_0000121	10	20455784	20487072	-	4	Exon	ENSSSCT00000011926(12,15);ENSSSCT00000042034(12,15);ENSSSCT00000049148(12,15);ENSSSCT00000062646(12,15)	ENSSSCG00000010900	Bf28,Bf35,Bf36,Sol28,Sol35,Sol36	DENND1B
ssc_circ_0000122	10	20455784	20492105	-	6	Exon	ENSSSCT00000011926(11,15);ENSSSCT00000042034(11,15);ENSSSCT00000049148(11,15);ENSSSCT00000062646(11,15)	ENSSSCG00000010900	Bf28,Bf35,Bf36,Sol28,Sol36	DENND1B
ssc_circ_0000123	10	20469603	20481282	-	2	Exon	ENSSSCT00000011926(13,14);ENSSSCT00000042034(13,14);ENSSSCT00000049148(13,14);ENSSSCT00000062646(13,14)	ENSSSCG00000010900	Bf28,Bf36,Sol35	DENND1B
ssc_circ_0000124	10	20469603	20487072	-	4	Exon	ENSSSCT00000011926(12,14);ENSSSCT00000042034(12,14);ENSSSCT00000049148(12,14);ENSSSCT00000062646(12,14)	ENSSSCG00000010900	Bf28,Sol28,Sol35,Sol36	DENND1B
ssc_circ_0000125	10	20469603	20492105	-	13	Exon	ENSSSCT00000011926(11,14);ENSSSCT00000042034(11,14);ENSSSCT00000049148(11,14);ENSSSCT00000062646(11,14)	ENSSSCG00000010900	Bf28,Bf35,Bf36,Sol28,Sol35,Sol36	DENND1B
ssc_circ_0000126	10	20469603	20492148	-	4	Intron_exon	ENSSSCT00000011926(none,14);ENSSSCT00000042034(none,14);ENSSSCT00000049148(none,14);ENSSSCT00000062646(none,14)	ENSSSCG00000010900	Bf36,Sol28,Sol36	DENND1B
ssc_circ_0000127	10	21739638	21740523	-	3	Intergenic	none(none,none)	Null	Bf28,Bf35,Bf36,Sol35	Null
ssc_circ_0000128	10	23206549	23215158	-	2	Exon	ENSSSCT00000031167(4,5);ENSSSCT00000054353(4,5);ENSSSCT00000063803(3,4)	ENSSSCG00000024444	Bf35	DDX59
ssc_circ_0000129	10	23313239	23321391	+	3	Exon	ENSSSCT00000030669(3,4);ENSSSCT00000041321(3,4)	ENSSSCG00000027314	Bf28,Bf35,Bf36,Sol35	CAMSAP2
ssc_circ_0000130	10	23522207	23523319	-	3	Intron_exon	ENSSSCT00000028700(none,29);ENSSSCT00000043789(none,29);ENSSSCT00000066256(none,29)	ENSSSCG00000024784	Bf35	CACNA1S
ssc_circ_0000131	10	23525570	23526296	-	2	Intron_exon	ENSSSCT00000028700(26,none);ENSSSCT00000043789(26,none);ENSSSCT00000066256(26,none)	ENSSSCG00000024784	Bf28	CACNA1S
ssc_circ_0000132	10	23546471	23549237	-	4	Exon	ENSSSCT00000028700(4,7);ENSSSCT00000043789(4,7);ENSSSCT00000066256(4,7)	ENSSSCG00000024784	Bf36,Sol36	CACNA1S
ssc_circ_0000133	10	23789422	23789953	-	2	Exon	ENSSSCT00000024604(5,6);ENSSSCT00000039228(4,5);ENSSSCT00000043685(5,6);ENSSSCT00000051019(8,9);ENSSSCT00000056348(8,9);ENSSSCT00000063842(4,5)	ENSSSCG00000024061	Sol28	TNNI1
ssc_circ_0000134	10	24129789	24133305	+	9	Exon	ENSSSCT00000042187(12,14);ENSSSCT00000044102(12,14);ENSSSCT00000047638(12,14);ENSSSCT00000050992(14,16);ENSSSCT00000058310(12,14);ENSSSCT00000058800(13,15)	ENSSSCG00000039843	Bf28,Bf35,Bf36,Sol28,Sol35	IPO9
ssc_circ_0000135	10	24760509	24781769	-	3	Exon	ENSSSCT00000011960(8,16);ENSSSCT00000029047(8,16)	ENSSSCG00000010928	Sol28	KDM5B
ssc_circ_0000136	10	24768866	24770435	-	3	Exon	ENSSSCT00000011960(13,14);ENSSSCT00000029047(13,14)	ENSSSCG00000010928	Bf28	KDM5B
ssc_circ_0000137	10	24768866	24781769	-	3	Exon	ENSSSCT00000011960(8,14);ENSSSCT00000029047(8,14)	ENSSSCG00000010928	Bf35	KDM5B
ssc_circ_0000138	10	24770316	24779098	-	5	Exon	ENSSSCT00000011960(10,13);ENSSSCT00000029047(10,13)	ENSSSCG00000010928	Sol36	KDM5B
ssc_circ_0000139	10	24774960	24779098	-	3	Exon	ENSSSCT00000011960(10,12);ENSSSCT00000029047(10,12)	ENSSSCG00000010928	Sol28	KDM5B
ssc_circ_0000140	10	24776756	24779098	-	2	Exon	ENSSSCT00000011960(10,11);ENSSSCT00000029047(10,11)	ENSSSCG00000010928	Bf28,Bf36,Sol28,Sol36	KDM5B
ssc_circ_0000141	10	24776756	24781769	-	2	Exon	ENSSSCT00000011960(8,11);ENSSSCT00000029047(8,11)	ENSSSCG00000010928	Bf28,Sol28,Sol35	KDM5B
ssc_circ_0000142	10	24778940	24784588	-	3	Exon	ENSSSCT00000011960(6,10);ENSSSCT00000029047(6,10)	ENSSSCG00000010928	Sol28	KDM5B
ssc_circ_0000143	10	24781611	24784588	-	2	Exon	ENSSSCT00000011960(6,8);ENSSSCT00000029047(6,8)	ENSSSCG00000010928	Bf28	KDM5B
ssc_circ_0000144	10	24788311	24799565	-	2	Exon	ENSSSCT00000011960(2,5);ENSSSCT00000029047(2,5)	ENSSSCG00000010928	Bf35,Sol28,Sol35	KDM5B
ssc_circ_0000145	10	24795546	24796546	-	37	Exon	ENSSSCT00000011960(3,4);ENSSSCT00000029047(3,4)	ENSSSCG00000010928	Bf28,Bf35,Bf36,Sol28,Sol35,Sol36	KDM5B
ssc_circ_0000146	10	24795546	24799565	-	9	Exon	ENSSSCT00000011960(2,4);ENSSSCT00000029047(2,4)	ENSSSCG00000010928	Bf28,Bf35,Bf36,Sol28,Sol35,Sol36	KDM5B
ssc_circ_0000147	10	24882635	24886140	-	2	Exon	ENSSSCT00000011963(6,7);ENSSSCT00000059113(11,12);ENSSSCT00000062080(5,6)	ENSSSCG00000010931	Bf28,Bf35,Sol35	Null
ssc_circ_0000148	10	24908903	24912841	-	3	Exon	ENSSSCT00000011962(15,18);ENSSSCT00000059113(4,7)	ENSSSCG00000010931	Sol35	Null
ssc_circ_0000149	10	24910301	24911744	-	2	Exon	ENSSSCT00000011962(16,17);ENSSSCT00000059113(5,6)	ENSSSCG00000010931	Bf28	Null
ssc_circ_0000150	10	25205440	25206443	+	118	Exon	ENSSSCT00000012233(6,7);ENSSSCT00000051213(4,5);ENSSSCT00000056763(5,6)	ENSSSCG00000011171	Bf28,Bf35,Bf36,Sol28,Sol35,Sol36	CTSV
ssc_circ_0000151	10	25600746	25606516	-	2	Exon	ENSSSCT00000054110(6,7)	ENSSSCG00000035956	Sol28,Sol35	HABP4
ssc_circ_0000152	10	25606345	25629631	-	4	Exon	ENSSSCT00000039933(2,6);ENSSSCT00000054110(2,6)	ENSSSCG00000035956	Bf36	HABP4
ssc_circ_0000153	10	25622617	25623328	-	2	Exon	ENSSSCT00000039933(3,4);ENSSSCT00000054110(3,4)	ENSSSCG00000035956	Bf28	HABP4
ssc_circ_0000154	10	25750796	25760758	+	7	Exon	ENSSSCT00000011967(2,4);ENSSSCT00000030779(2,4);ENSSSCT00000041465(2,4);ENSSSCT00000045649(2,4)	ENSSSCG00000039368	Bf28,Bf35,Bf36,Sol28,Sol35,Sol36	SLC35D2
ssc_circ_0000155	10	25750796	25773920	+	13	Exon	ENSSSCT00000011967(2,7);ENSSSCT00000030779(2,8);ENSSSCT00000041465(2,6);ENSSSCT00000045649(2,8)	ENSSSCG00000039368	Bf28,Bf36,Sol28,Sol36	SLC35D2
ssc_circ_0000156	10	25750796	25779015	+	12	Exon	ENSSSCT00000011967(2,8);ENSSSCT00000030779(2,9);ENSSSCT00000041465(2,7);ENSSSCT00000045649(2,9)	ENSSSCG00000039368	Bf28,Bf35,Bf36,Sol28,Sol35,Sol36	SLC35D2
ssc_circ_0000157	10	25750796	25785904	+	5	Exon	ENSSSCT00000011967(2,9);ENSSSCT00000030779(2,10);ENSSSCT00000041465(2,8);ENSSSCT00000045649(2,10)	ENSSSCG00000039368	Bf28,Sol35	SLC35D2
ssc_circ_0000158	10	25750796	25789158	+	2	Exon	ENSSSCT00000041465(2,10);ENSSSCT00000045649(2,12)	ENSSSCG00000039368	Sol35,Sol36	SLC35D2
ssc_circ_0000159	10	25754105	25760758	+	2	Exon	ENSSSCT00000011967(3,4);ENSSSCT00000030779(3,4);ENSSSCT00000041465(3,4);ENSSSCT00000045649(3,4)	ENSSSCG00000039368	Bf36,Sol28,Sol36	SLC35D2
ssc_circ_0000160	10	25754105	25773920	+	5	Exon	ENSSSCT00000011967(3,7);ENSSSCT00000030779(3,8);ENSSSCT00000041465(3,6);ENSSSCT00000045649(3,8)	ENSSSCG00000039368	Bf28,Bf36,Sol36	SLC35D2
ssc_circ_0000161	10	25754105	25787532	+	4	Exon	ENSSSCT00000011967(3,10);ENSSSCT00000041465(3,9);ENSSSCT00000045649(3,11)	ENSSSCG00000039368	Sol35	SLC35D2
ssc_circ_0000162	10	25760691	25773920	+	4	Exon	ENSSSCT00000011967(4,7);ENSSSCT00000030779(4,8);ENSSSCT00000041465(4,6);ENSSSCT00000045649(4,8)	ENSSSCG00000039368	Bf36	SLC35D2
ssc_circ_0000163	10	25760691	25779015	+	24	Exon	ENSSSCT00000011967(4,8);ENSSSCT00000030779(4,9);ENSSSCT00000041465(4,7);ENSSSCT00000045649(4,9)	ENSSSCG00000039368	Bf28,Bf35,Bf36,Sol28,Sol35,Sol36	SLC35D2
ssc_circ_0000164	10	26180874	26195694	-	8	Exon	ENSSSCT00000011974(9,12);ENSSSCT00000042428(10,13);ENSSSCT00000049680(9,12);ENSSSCT00000052054(9,12)	ENSSSCG00000010941	Bf28,Bf35,Bf36,Sol28,Sol35,Sol36	Null
ssc_circ_0000165	10	26180874	26212816	-	3	Exon	ENSSSCT00000011974(4,12);ENSSSCT00000042428(5,13);ENSSSCT00000049680(4,12);ENSSSCT00000052054(4,12)	ENSSSCG00000010941	Bf35,Sol36	Null
ssc_circ_0000166	10	26180874	26212860	-	2	Exon	ENSSSCT00000011974(4,12);ENSSSCT00000042428(5,13);ENSSSCT00000049680(4,12);ENSSSCT00000052054(4,12)	ENSSSCG00000010941	Sol28,Sol35,Sol36	Null
ssc_circ_0000167	10	26180874	26218089	-	7	Exon	ENSSSCT00000011974(3,12);ENSSSCT00000042428(4,13);ENSSSCT00000049680(3,12);ENSSSCT00000052054(3,12)	ENSSSCG00000010941	Bf28,Bf35,Bf36,Sol28,Sol35,Sol36	Null
ssc_circ_0000168	10	27082082	27103419	-	2	Exon	ENSSSCT00000044469(14,16);ENSSSCT00000057034(15,17)	ENSSSCG00000010943	Bf28,Sol28	C9orf3
ssc_circ_0000169	10	27190615	27213693	-	2	Exon	ENSSSCT00000011977(8,11);ENSSSCT00000044469(8,11);ENSSSCT00000057034(9,12)	ENSSSCG00000010943	Sol28,Sol36	C9orf3
ssc_circ_0000170	10	27378645	27408530	-	2	Exon	ENSSSCT00000011977(3,5);ENSSSCT00000044469(3,5);ENSSSCT00000057034(3,5)	ENSSSCG00000010943	Sol36	C9orf3
ssc_circ_0000171	10	27638465	27642090	+	2	Exon	ENSSSCT00000011982(3,4);ENSSSCT00000049672(2,3)	ENSSSCG00000010947	Bf28,Bf36,Sol28,Sol36	FBP2
ssc_circ_0000172	10	27638465	27651062	+	2	Exon	ENSSSCT00000011982(3,6);ENSSSCT00000049672(2,5)	ENSSSCG00000010947	Bf28,Sol35	FBP2
ssc_circ_0000173	10	27641998	27646721	+	3	Intron_exon	ENSSSCT00000011982(4,none);ENSSSCT00000049672(3,none)	ENSSSCG00000010947	Sol35	FBP2
ssc_circ_0000174	10	27641998	27648976	+	33	Exon	ENSSSCT00000011982(4,5);ENSSSCT00000049672(3,4)	ENSSSCG00000010947	Bf28,Bf35,Bf36,Sol28,Sol35,Sol36	FBP2
ssc_circ_0000175	10	27641998	27651062	+	7	Exon	ENSSSCT00000011982(4,6);ENSSSCT00000049672(3,5)	ENSSSCG00000010947	Bf35,Bf36,Sol35,Sol36	FBP2
ssc_circ_0000176	10	27641998	27657228	+	4	Exon	ENSSSCT00000011982(4,7);ENSSSCT00000049672(3,6)	ENSSSCG00000010947	Bf28,Bf36,Sol35	FBP2
ssc_circ_0000177	10	27648836	27651062	+	5	Exon	ENSSSCT00000011982(5,6);ENSSSCT00000049672(4,5)	ENSSSCG00000010947	Bf28	FBP2
ssc_circ_0000178	10	29007621	29015131	+	3	Exon	ENSSSCT00000011987(6,10);ENSSSCT00000034755(6,10);ENSSSCT00000035632(6,10);ENSSSCT00000039883(6,10);ENSSSCT00000040384(6,10)	ENSSSCG00000010952	Sol35	ZCCHC6
ssc_circ_0000179	10	29028959	29035802	+	2	Exon	ENSSSCT00000011987(14,18);ENSSSCT00000034755(14,18);ENSSSCT00000035632(14,18);ENSSSCT00000039883(14,18);ENSSSCT00000040384(14,18)	ENSSSCG00000010952	Sol28,Sol35,Sol36	ZCCHC6
ssc_circ_0000180	10	29037750	29038934	+	46	Exon	ENSSSCT00000011987(20,22);ENSSSCT00000034755(20,22);ENSSSCT00000035632(20,22);ENSSSCT00000039883(20,21);ENSSSCT00000040384(20,22)	ENSSSCG00000010952	Bf28,Bf35,Bf36,Sol28,Sol35,Sol36	ZCCHC6
ssc_circ_0000181	10	29037750	29039234	+	2	Intron_exon	ENSSSCT00000011987(20,none);ENSSSCT00000034755(20,none);ENSSSCT00000035632(20,none);ENSSSCT00000039883(20,none);ENSSSCT00000040384(20,none)	ENSSSCG00000010952	Sol36	ZCCHC6
ssc_circ_0000182	10	29203364	29210164	+	2	Exon	ENSSSCT00000011991(6,9);ENSSSCT00000049848(7,10);ENSSSCT00000056638(5,9)	ENSSSCG00000010955	Sol35	GOLM1
ssc_circ_0000183	10	29227447	29230143	-	6	Exon	ENSSSCT00000011992(18,21);ENSSSCT00000064297(18,21)	ENSSSCG00000010956	Sol35,Sol36	NAA35
ssc_circ_0000184	10	29227447	29235132	-	4	Exon	ENSSSCT00000011992(17,21);ENSSSCT00000064297(17,21)	ENSSSCG00000010956	Bf36	NAA35
ssc_circ_0000185	10	29228248	29230143	-	23	Exon	ENSSSCT00000011992(18,20);ENSSSCT00000064297(18,20)	ENSSSCG00000010956	Bf28,Bf35,Bf36,Sol28,Sol35,Sol36	NAA35
ssc_circ_0000186	10	29234954	29276059	-	2	Exon	ENSSSCT00000011992(9,17);ENSSSCT00000064297(9,17)	ENSSSCG00000010956	Sol28	NAA35
ssc_circ_0000187	10	29247334	29276059	-	2	Exon	ENSSSCT00000011992(9,13);ENSSSCT00000064297(9,13)	ENSSSCG00000010956	Sol28	NAA35
ssc_circ_0000188	10	29300932	29304243	-	2	Exon	ENSSSCT00000011992(4,6);ENSSSCT00000064297(4,6)	ENSSSCG00000010956	Bf36,Sol35,Sol36	NAA35
ssc_circ_0000189	10	29300932	29309554	-	3	Exon	ENSSSCT00000011992(3,6);ENSSSCT00000064297(3,6)	ENSSSCG00000010956	Sol28,Sol35	NAA35
ssc_circ_0000190	10	29569850	29573233	+	5	Exon	ENSSSCT00000011993(24,25);ENSSSCT00000064134(23,24)	ENSSSCG00000010957	Bf28,Bf35,Bf36,Sol35,Sol36	AGTPBP1
ssc_circ_0000191	10	30329693	30342938	-	7	Exon	ENSSSCT00000011995(8,10);ENSSSCT00000011996(8,10);ENSSSCT00000022743(11,13);ENSSSCT00000051330(12,14);ENSSSCT00000052140(12,14);ENSSSCT00000054821(12,14);ENSSSCT00000062042(12,14)	ENSSSCG00000010959	Bf28,Sol35	NTRK2
ssc_circ_0000192	10	30379837	30389167	-	3	Exon	ENSSSCT00000011995(2,4);ENSSSCT00000011996(2,4);ENSSSCT00000022743(4,7);ENSSSCT00000051330(5,8);ENSSSCT00000052140(5,8);ENSSSCT00000054821(5,8);ENSSSCT00000062042(5,8)	ENSSSCG00000010959	Bf28,Bf36	NTRK2
ssc_circ_0000193	10	31153774	31157554	+	5	Exon	ENSSSCT00000025872(2,3);ENSSSCT00000054870(2,3)	ENSSSCG00000026087	Bf28,Bf35,Sol28,Sol35,Sol36	GKAP1
ssc_circ_0000194	10	31153774	31167477	+	3	Exon	ENSSSCT00000025872(2,4);ENSSSCT00000054870(2,4)	ENSSSCG00000026087	Sol35	GKAP1
ssc_circ_0000195	10	31153774	31175932	+	11	Exon	ENSSSCT00000025872(2,6);ENSSSCT00000054870(2,6)	ENSSSCG00000026087	Bf28,Bf35,Bf36,Sol28,Sol35,Sol36	GKAP1
ssc_circ_0000196	10	31153774	31177367	+	2	Exon	ENSSSCT00000038691(1,none)	ENSSSCG00000026087	Bf36	GKAP1
ssc_circ_0000197	10	31153774	31186621	+	2	Exon	ENSSSCT00000038691(1,none)	ENSSSCG00000026087	Sol28	GKAP1
ssc_circ_0000198	10	31153774	31201934	+	5	Exon	ENSSSCT00000025872(2,7)	ENSSSCG00000026087	Bf28,Bf35,Sol35,Sol36	GKAP1
ssc_circ_0000199	10	31153774	31224915	+	3	Exon	ENSSSCT00000025872(2,11);ENSSSCT00000054870(2,10)	ENSSSCG00000026087	Bf36	GKAP1
ssc_circ_0000200	10	31157411	31175932	+	9	Exon	ENSSSCT00000025872(3,6);ENSSSCT00000038691(2,5);ENSSSCT00000054870(3,6)	ENSSSCG00000026087	Bf28,Bf35,Bf36,Sol28,Sol35,Sol36	GKAP1
ssc_circ_0000201	10	31157411	31201934	+	3	Exon	ENSSSCT00000025872(3,7);ENSSSCT00000038691(2,6)	ENSSSCG00000026087	Bf28,Bf36,Sol28	GKAP1
ssc_circ_0000202	10	31167400	31175932	+	16	Exon	ENSSSCT00000025872(4,6);ENSSSCT00000038691(3,5);ENSSSCT00000054870(4,6)	ENSSSCG00000026087	Bf28,Bf35,Bf36,Sol28,Sol35,Sol36	GKAP1
ssc_circ_0000203	10	31167400	31186621	+	3	Intron_exon	ENSSSCT00000025872(4,none);ENSSSCT00000038691(3,none);ENSSSCT00000054870(4,none)	ENSSSCG00000026087	Sol35	GKAP1
ssc_circ_0000204	10	31167400	31201934	+	12	Exon	ENSSSCT00000025872(4,7);ENSSSCT00000038691(3,6)	ENSSSCG00000026087	Bf28,Bf35,Bf36,Sol28,Sol35,Sol36	GKAP1
ssc_circ_0000205	10	31167400	31224915	+	2	Exon	ENSSSCT00000025872(4,11);ENSSSCT00000038691(3,10);ENSSSCT00000054870(4,10)	ENSSSCG00000026087	Bf35	GKAP1
ssc_circ_0000206	10	31173505	31175932	+	4	Exon	ENSSSCT00000025872(5,6);ENSSSCT00000038691(4,5);ENSSSCT00000054870(5,6)	ENSSSCG00000026087	Bf28,Bf35,Bf36,Sol35	GKAP1
ssc_circ_0000207	10	31173505	31177367	+	3	Intron_exon	ENSSSCT00000025872(5,none);ENSSSCT00000038691(4,none);ENSSSCT00000054870(5,none)	ENSSSCG00000026087	Bf36,Sol35	GKAP1
ssc_circ_0000208	10	31173505	31201934	+	3	Exon	ENSSSCT00000025872(5,7);ENSSSCT00000038691(4,6)	ENSSSCG00000026087	Bf28,Bf35,Bf36,Sol28,Sol35,Sol36	GKAP1
ssc_circ_0000209	10	31201782	31215292	+	3	Exon	ENSSSCT00000025872(7,8);ENSSSCT00000038691(6,7)	ENSSSCG00000026087	Bf28,Bf35,Bf36,Sol28,Sol35	GKAP1
ssc_circ_0000210	10	31201782	31220915	+	2	Exon	ENSSSCT00000025872(7,9);ENSSSCT00000038691(6,8)	ENSSSCG00000026087	Sol36	GKAP1
ssc_circ_0000211	10	31201782	31224915	+	5	Exon	ENSSSCT00000025872(7,11);ENSSSCT00000038691(6,10)	ENSSSCG00000026087	Bf35,Bf36,Sol35	GKAP1
ssc_circ_0000212	10	31209925	31224915	+	2	Intron_exon	ENSSSCT00000025872(none,11);ENSSSCT00000038691(none,10);ENSSSCT00000054870(none,10)	ENSSSCG00000026087	Sol35	GKAP1
ssc_circ_0000213	10	31215191	31224915	+	3	Exon	ENSSSCT00000025872(8,11);ENSSSCT00000038691(7,10);ENSSSCT00000054870(7,10)	ENSSSCG00000026087	Bf28,Bf35,Bf36,Sol28,Sol35,Sol36	GKAP1
ssc_circ_0000214	10	31295417	31297552	+	31	Exon	ENSSSCT00000027988(2,3);ENSSSCT00000047748(2,3);ENSSSCT00000054938(2,3);ENSSSCT00000054940(3,4);ENSSSCT00000061594(2,3)	ENSSSCG00000021005	Bf28,Bf35,Bf36,Sol28,Sol35,Sol36	UBQLN1
ssc_circ_0000215	10	31295417	31303258	+	3	Exon	ENSSSCT00000027988(2,5);ENSSSCT00000054938(2,5);ENSSSCT00000054940(3,6);ENSSSCT00000061594(2,5)	ENSSSCG00000021005	Bf28,Bf35,Bf36	UBQLN1
ssc_circ_0000216	10	31658426	31666145	+	3	Exon	ENSSSCT00000051323(7,10);ENSSSCT00000060006(7,10)	ENSSSCG00000010962	Sol28,Sol35	FRMD3
ssc_circ_0000217	10	31658426	31682224	+	5	Exon	ENSSSCT00000011999(7,11);ENSSSCT00000051323(7,13);ENSSSCT00000060006(7,13)	ENSSSCG00000010962	Sol36	FRMD3
ssc_circ_0000218	10	32143132	32144766	-	2	Exon	ENSSSCT00000012005(4,8);ENSSSCT00000032984(2,6);ENSSSCT00000033903(2,6)	ENSSSCG00000010968	Sol28	IL11RA
ssc_circ_0000219	10	32569928	32576571	-	6	Exon	ENSSSCT00000012021(3,4);ENSSSCT00000012024(2,3)	ENSSSCG00000021761	Bf36,Sol35,Sol36	UBAP1
ssc_circ_0000220	10	32569928	32588655	-	6	Exon	ENSSSCT00000012021(2,4);ENSSSCT00000035525(2,3)	ENSSSCG00000021761	Bf35,Sol35	UBAP1
ssc_circ_0000221	10	32800584	32819154	+	20	Exon	ENSSSCT00000059696(2,4)	ENSSSCG00000010987	Bf28,Bf35,Bf36,Sol28,Sol35,Sol36	UBAP2
ssc_circ_0000222	10	32800584	32824801	+	2	Exon	ENSSSCT00000059696(2,5)	ENSSSCG00000010987	Sol35	UBAP2
ssc_circ_0000223	10	32800584	32827084	+	41	Exon	ENSSSCT00000059696(2,6)	ENSSSCG00000010987	Bf28,Bf35,Bf36,Sol28,Sol35,Sol36	UBAP2
ssc_circ_0000224	10	32800584	32870103	+	3	Exon	ENSSSCT00000059696(2,15)	ENSSSCG00000010987	Bf36	UBAP2
ssc_circ_0000225	10	32817421	32827084	+	2	Intron_exon	ENSSSCT00000012026(none,6);ENSSSCT00000058074(none,5);ENSSSCT00000059696(none,6)	ENSSSCG00000010987	Sol28	UBAP2
ssc_circ_0000226	10	32817449	32824801	+	14	Exon	ENSSSCT00000012026(3,5);ENSSSCT00000058074(2,4);ENSSSCT00000059696(3,5)	ENSSSCG00000010987	Bf28,Bf35,Bf36,Sol28,Sol35,Sol36	UBAP2
ssc_circ_0000227	10	32817449	32827084	+	26	Exon	ENSSSCT00000012026(3,6);ENSSSCT00000058074(2,5);ENSSSCT00000059696(3,6)	ENSSSCG00000010987	Bf28,Bf35,Bf36,Sol28,Sol35,Sol36	UBAP2
ssc_circ_0000228	10	32817449	32840676	+	7	Exon	ENSSSCT00000012026(3,7);ENSSSCT00000058074(2,6);ENSSSCT00000059696(3,7)	ENSSSCG00000010987	Bf28,Bf36	UBAP2
ssc_circ_0000229	10	32817449	32843863	+	4	Exon	ENSSSCT00000012026(3,8);ENSSSCT00000058074(2,7);ENSSSCT00000059696(3,8)	ENSSSCG00000010987	Bf28,Sol35	UBAP2
ssc_circ_0000230	10	32819044	32827084	+	3	Exon	ENSSSCT00000012026(4,6);ENSSSCT00000058074(3,5);ENSSSCT00000059696(4,6)	ENSSSCG00000010987	Bf28	UBAP2
ssc_circ_0000231	10	32824648	32827084	+	5	Exon	ENSSSCT00000012026(5,6);ENSSSCT00000058074(4,5);ENSSSCT00000059696(5,6)	ENSSSCG00000010987	Sol35	UBAP2
ssc_circ_0000232	10	32840622	32841132	+	3	Intron_exon	ENSSSCT00000012026(7,none);ENSSSCT00000058074(6,none);ENSSSCT00000059696(7,none)	ENSSSCG00000010987	Bf28,Bf35,Sol36	UBAP2
ssc_circ_0000233	10	32840622	32843863	+	72	Exon	ENSSSCT00000012026(7,8);ENSSSCT00000058074(6,7);ENSSSCT00000059696(7,8)	ENSSSCG00000010987	Bf28,Bf35,Bf36,Sol28,Sol35,Sol36	UBAP2
ssc_circ_0000234	10	32840622	32850936	+	21	Exon	ENSSSCT00000012026(7,9);ENSSSCT00000058074(6,8);ENSSSCT00000059696(7,9)	ENSSSCG00000010987	Bf28,Bf35,Bf36,Sol28,Sol35,Sol36	UBAP2
ssc_circ_0000235	10	32840622	32855343	+	5	Exon	ENSSSCT00000012026(7,10);ENSSSCT00000058074(6,9);ENSSSCT00000059696(7,10)	ENSSSCG00000010987	Bf35	UBAP2
ssc_circ_0000236	10	32840622	32859397	+	3	Exon	ENSSSCT00000012026(7,11);ENSSSCT00000058074(6,10);ENSSSCT00000059696(7,11)	ENSSSCG00000010987	Bf36	UBAP2
ssc_circ_0000237	10	32840622	32870103	+	2	Exon	ENSSSCT00000012026(7,15);ENSSSCT00000058074(6,14);ENSSSCT00000059696(7,15)	ENSSSCG00000010987	Bf28,Bf36,Sol35,Sol36	UBAP2
ssc_circ_0000238	10	32843760	32859397	+	2	Exon	ENSSSCT00000012026(8,11);ENSSSCT00000058074(7,10);ENSSSCT00000059696(8,11)	ENSSSCG00000010987	Sol28	UBAP2
ssc_circ_0000239	10	32850884	32859397	+	3	Exon	ENSSSCT00000012026(9,11);ENSSSCT00000058074(8,10);ENSSSCT00000059696(9,11)	ENSSSCG00000010987	Bf35,Sol28,Sol35	UBAP2
ssc_circ_0000240	10	32855276	32859397	+	4	Exon	ENSSSCT00000012026(10,11);ENSSSCT00000058074(9,10);ENSSSCT00000059696(10,11)	ENSSSCG00000010987	Bf36,Sol28	UBAP2
ssc_circ_0000241	10	32855276	32862936	+	8	Exon	ENSSSCT00000012026(10,12);ENSSSCT00000058074(9,11);ENSSSCT00000059696(10,12)	ENSSSCG00000010987	Bf35,Bf36,Sol28,Sol35,Sol36	UBAP2
ssc_circ_0000242	10	32855276	32866152	+	2	Exon	ENSSSCT00000012026(10,13);ENSSSCT00000058074(9,12);ENSSSCT00000059696(10,13)	ENSSSCG00000010987	Bf36	UBAP2
ssc_circ_0000243	10	32855276	32870103	+	6	Exon	ENSSSCT00000012026(10,15);ENSSSCT00000058074(9,14);ENSSSCT00000059696(10,15)	ENSSSCG00000010987	Bf36,Sol36	UBAP2
ssc_circ_0000244	10	32859214	32870103	+	4	Exon	ENSSSCT00000012026(11,15);ENSSSCT00000058074(10,14);ENSSSCT00000059696(11,15)	ENSSSCG00000010987	Bf28,Bf35,Bf36,Sol36	UBAP2
ssc_circ_0000245	10	33005242	33005389	+	3	Antisense	ENSSSCT00000049812(none,none)	Null	Bf28,Sol35	Null
ssc_circ_0000246	10	33072026	33073788	-	4	Intergenic	none(none,none)	Null	Bf35	Null
ssc_circ_0000247	10	33141973	33143114	-	2	Exon	ENSSSCT00000012035(17,18)	ENSSSCG00000010994	Sol35,Sol36	NFX1
ssc_circ_0000248	10	33167907	33173745	-	4	Exon	ENSSSCT00000012035(6,9)	ENSSSCG00000010994	Bf28,Bf36,Sol28	NFX1
ssc_circ_0000249	10	33171737	33175814	-	2	Exon	ENSSSCT00000012035(5,7)	ENSSSCG00000010994	Bf35	NFX1
ssc_circ_0000250	10	33215424	33224328	-	3	Exon	ENSSSCT00000012036(4,7);ENSSSCT00000039850(3,6)	ENSSSCG00000010995	Bf36	CHMP5
ssc_circ_0000251	10	33229551	33231237	+	5	Exon	ENSSSCT00000012037(2,3)	ENSSSCG00000010996	Bf28,Bf36,Sol28,Sol35,Sol36	BAG1
ssc_circ_0000252	10	33229551	33237248	+	4	Exon	ENSSSCT00000012037(2,5)	ENSSSCG00000010996	Bf28,Bf35,Bf36,Sol28,Sol35,Sol36	BAG1
ssc_circ_0000253	10	33229551	33238811	+	9	Exon	ENSSSCT00000012037(2,6)	ENSSSCG00000010996	Sol28	BAG1
ssc_circ_0000254	10	33231155	33237248	+	3	Exon	ENSSSCT00000012037(3,5)	ENSSSCG00000010996	Bf36	BAG1
ssc_circ_0000255	10	33421630	33423785	+	3	Exon	ENSSSCT00000012041(10,11);ENSSSCT00000060863(9,10)	ENSSSCG00000010999	Sol35	SMU1
ssc_circ_0000256	10	33610154	33613235	+	2	Intergenic	none(none,none)	Null	Bf35	Null
ssc_circ_0000257	10	33874550	33877594	+	2	Exon	ENSSSCT00000012046(3,3);ENSSSCT00000038964(3,3)	ENSSSCG00000011004	Bf28	TOPORS
ssc_circ_0000258	10	33891306	33929502	+	3	Intron_exon	ENSSSCT00000022741(none,18);ENSSSCT00000026775(none,none);ENSSSCT00000048370(none,none);ENSSSCT00000058360(none,20)	Null,ENSSSCG00000030408	Sol35	Null
ssc_circ_0000259	10	33915663	33917306	+	3	Exon	ENSSSCT00000022741(13,14);ENSSSCT00000026775(12,13);ENSSSCT00000048370(11,12);ENSSSCT00000058360(15,16)	ENSSSCG00000030408	Bf28,Bf36,Sol35	DDX58
ssc_circ_0000260	10	33920065	33923221	+	3	Exon	ENSSSCT00000022741(15,16);ENSSSCT00000026775(14,15);ENSSSCT00000048370(13,14);ENSSSCT00000058360(17,18)	ENSSSCG00000030408	Bf28,Sol28	DDX58
ssc_circ_0000261	10	38922500	38997996	+	6	Intron_exon	ENSSSCT00000024844(none,none)	Null	Bf28,Bf35,Bf36,Sol28,Sol35,Sol36	Null
ssc_circ_0000262	10	38991733	38997996	+	4	Exon	ENSSSCT00000024844(3,6)	ENSSSCG00000028655	Bf28,Bf35,Bf36,Sol35	Null
ssc_circ_0000263	10	38996283	38997996	+	2	Exon	ENSSSCT00000024844(4,6)	ENSSSCG00000028655	Bf35	Null
ssc_circ_0000264	10	38997737	38997996	+	2	Exon	ENSSSCT00000024844(5,6)	ENSSSCG00000028655	Sol35	Null
ssc_circ_0000265	10	39548178	39569959	-	3	Exon	ENSSSCT00000012114(12,13);ENSSSCT00000039877(11,12);ENSSSCT00000054442(13,14);ENSSSCT00000057635(10,11)	ENSSSCG00000011070	Sol36	MPP7
ssc_circ_0000266	10	39625128	39636547	-	3	Exon	ENSSSCT00000012114(5,6);ENSSSCT00000039877(4,5);ENSSSCT00000054442(5,6)	ENSSSCG00000011070	Sol35	MPP7
ssc_circ_0000267	10	39625128	39639417	-	2	Exon	ENSSSCT00000012114(4,6);ENSSSCT00000054442(4,6)	ENSSSCG00000011070	Sol36	MPP7
ssc_circ_0000268	10	39625128	39652405	-	2	Intron_exon	ENSSSCT00000012114(none,6);ENSSSCT00000039877(none,5);ENSSSCT00000054442(none,6);ENSSSCT00000057635(none,4)	ENSSSCG00000011070	Sol35	MPP7
ssc_circ_0000269	10	39702021	39742757	-	3	Exon	ENSSSCT00000012114(2,3);ENSSSCT00000039877(2,3);ENSSSCT00000054442(2,3);ENSSSCT00000057635(2,3)	ENSSSCG00000011070	Sol28	MPP7
ssc_circ_0000270	10	39920737	39925804	-	3	Intergenic	none(none,none)	Null	Bf36	Null
ssc_circ_0000271	10	39984146	39991160	+	4	Exon	ENSSSCT00000012055(4,6);ENSSSCT00000024775(4,6);ENSSSCT00000049530(4,6);ENSSSCT00000063562(4,6)	ENSSSCG00000011013	Bf28,Bf35,Sol28	WAC
ssc_circ_0000272	10	39984146	39996009	+	3	Exon	ENSSSCT00000012055(4,7);ENSSSCT00000049530(4,7);ENSSSCT00000063562(4,7)	ENSSSCG00000011013	Bf28,Bf35,Sol28,Sol36	WAC
ssc_circ_0000273	10	39984146	40011985	+	2	Exon	ENSSSCT00000012055(4,10);ENSSSCT00000024775(4,9);ENSSSCT00000049530(4,9);ENSSSCT00000063562(4,10)	ENSSSCG00000011013	Bf36	WAC
ssc_circ_0000274	10	39995701	40011985	+	2	Exon	ENSSSCT00000012055(7,10);ENSSSCT00000049530(7,9);ENSSSCT00000063562(7,10)	ENSSSCG00000011013	Bf35	WAC
ssc_circ_0000275	10	40000114	40008813	+	2	Intron_exon	ENSSSCT00000012055(none,8);ENSSSCT00000024775(none,7);ENSSSCT00000049530(none,8);ENSSSCT00000063562(none,8)	ENSSSCG00000011013	Bf35	WAC
ssc_circ_0000276	10	40008568	40010236	+	2	Exon	ENSSSCT00000012055(8,9);ENSSSCT00000024775(7,8);ENSSSCT00000063562(8,9)	ENSSSCG00000011013	Bf36	WAC
ssc_circ_0000277	10	40010114	40017055	+	4	Exon	ENSSSCT00000012055(9,12);ENSSSCT00000024775(8,11);ENSSSCT00000063562(9,12)	ENSSSCG00000011013	Sol35	WAC
ssc_circ_0000278	10	40773819	40779764	+	2	Intron_exon	ENSSSCT00000012060(none,5);ENSSSCT00000048465(none,5)	ENSSSCG00000011018	Bf35	MTPAP
ssc_circ_0000279	10	40786445	40789039	+	2	Exon	ENSSSCT00000012060(7,9)	ENSSSCG00000011018	Sol28,Sol35	MTPAP
ssc_circ_0000280	10	41202411	41204534	+	3	Intron	ENSSSCT00000012066(none,none);ENSSSCT00000038609(none,none);ENSSSCT00000043975(none,none);ENSSSCT00000046152(none,none);ENSSSCT00000066269(none,none)	Null	Bf35,Sol35	Null
ssc_circ_0000281	10	41202411	41257277	+	3	Intron_exon	ENSSSCT00000012066(none,3);ENSSSCT00000038609(none,3);ENSSSCT00000043975(none,3);ENSSSCT00000046152(none,3);ENSSSCT00000066269(none,3)	ENSSSCG00000011022	Sol28	SVIL
ssc_circ_0000282	10	41229017	41257277	+	16	Exon	ENSSSCT00000012066(2,3);ENSSSCT00000038609(2,3);ENSSSCT00000043975(2,3);ENSSSCT00000046152(2,3);ENSSSCT00000066269(2,3)	ENSSSCG00000011022	Bf28,Bf35,Bf36,Sol28,Sol35,Sol36	SVIL
ssc_circ_0000283	10	41229017	41343404	+	3	Exon	ENSSSCT00000012066(2,5);ENSSSCT00000038609(2,5);ENSSSCT00000043975(2,5);ENSSSCT00000046152(2,5);ENSSSCT00000066269(2,5)	ENSSSCG00000011022	Bf36	SVIL
ssc_circ_0000284	10	41251907	41257277	+	2	Intron_exon	ENSSSCT00000012066(none,3);ENSSSCT00000038609(none,3);ENSSSCT00000043975(none,3);ENSSSCT00000046152(none,3);ENSSSCT00000066269(none,3)	ENSSSCG00000011022	Sol36	SVIL
ssc_circ_0000285	10	41253387	41257277	+	5	Intron_exon	ENSSSCT00000012066(none,3);ENSSSCT00000038609(none,3);ENSSSCT00000043975(none,3);ENSSSCT00000046152(none,3);ENSSSCT00000066269(none,3)	ENSSSCG00000011022	Bf28,Bf35,Sol28,Sol35	SVIL
ssc_circ_0000286	10	41339780	41356191	+	5	Exon	ENSSSCT00000012064(2,5);ENSSSCT00000012066(4,7);ENSSSCT00000038609(4,7);ENSSSCT00000039032(2,5);ENSSSCT00000043975(4,7);ENSSSCT00000046152(4,7);ENSSSCT00000048911(2,5);ENSSSCT00000049497(2,5);ENSSSCT00000061647(2,5);ENSSSCT00000066269(4,7)	ENSSSCG00000011022	Bf36	SVIL
ssc_circ_0000287	10	41339780	41360718	+	3	Exon	ENSSSCT00000012064(2,6);ENSSSCT00000012066(4,8);ENSSSCT00000038609(4,8);ENSSSCT00000039032(2,6);ENSSSCT00000043975(4,8);ENSSSCT00000046152(4,8);ENSSSCT00000048911(2,7);ENSSSCT00000049497(2,6);ENSSSCT00000061647(2,6);ENSSSCT00000066269(4,8)	ENSSSCG00000011022	Sol28	SVIL
ssc_circ_0000288	10	41355865	41356191	+	5	Exon	ENSSSCT00000012064(4,5);ENSSSCT00000012066(6,7);ENSSSCT00000038609(6,7);ENSSSCT00000039032(4,5);ENSSSCT00000043975(6,7);ENSSSCT00000046152(6,7);ENSSSCT00000048911(4,5);ENSSSCT00000049497(4,5);ENSSSCT00000061647(4,5);ENSSSCT00000066269(6,7)	ENSSSCG00000011022	Bf28,Bf36,Sol28,Sol36	SVIL
ssc_circ_0000289	10	41381255	41382893	+	2	Exon	ENSSSCT00000012064(9,11);ENSSSCT00000039032(9,11);ENSSSCT00000043975(11,13);ENSSSCT00000048911(10,12);ENSSSCT00000049497(9,11);ENSSSCT00000061647(9,11)	ENSSSCG00000011022	Bf28	SVIL
ssc_circ_0000290	10	41381255	41403128	+	5	Exon	ENSSSCT00000012064(9,17);ENSSSCT00000039032(9,17);ENSSSCT00000043975(11,19);ENSSSCT00000048911(10,18);ENSSSCT00000049497(9,17);ENSSSCT00000061647(9,17)	ENSSSCG00000011022	Bf28,Bf35,Bf36,Sol28,Sol35,Sol36	SVIL
ssc_circ_0000291	10	41381255	41408711	+	3	Exon	ENSSSCT00000012064(9,19);ENSSSCT00000043975(11,21);ENSSSCT00000061647(9,19)	ENSSSCG00000011022	Bf36	SVIL
ssc_circ_0000292	10	41402999	41416627	+	11	Exon	ENSSSCT00000012064(17,20);ENSSSCT00000012066(17,18);ENSSSCT00000038609(15,16);ENSSSCT00000039032(17,19);ENSSSCT00000043975(19,22);ENSSSCT00000046152(15,16);ENSSSCT00000048911(18,19);ENSSSCT00000049497(17,18);ENSSSCT00000061647(17,20);ENSSSCT00000066269(15,17)	ENSSSCG00000011022	Bf28,Bf35,Sol28,Sol35,Sol36	SVIL
ssc_circ_0000293	10	41416480	41424754	+	2	Exon	ENSSSCT00000012064(20,23);ENSSSCT00000012066(18,21);ENSSSCT00000038609(16,19);ENSSSCT00000039032(19,22);ENSSSCT00000043975(22,25);ENSSSCT00000046152(16,19);ENSSSCT00000048911(19,22);ENSSSCT00000049497(18,21);ENSSSCT00000061647(20,23);ENSSSCT00000066269(17,20)	ENSSSCG00000011022	Sol36	SVIL
ssc_circ_0000294	10	41416480	41440312	+	7	Exon	ENSSSCT00000012064(20,31);ENSSSCT00000012066(18,29);ENSSSCT00000038609(16,27);ENSSSCT00000039032(19,30);ENSSSCT00000043975(22,33);ENSSSCT00000046152(16,27);ENSSSCT00000048911(19,30);ENSSSCT00000049497(18,29);ENSSSCT00000061647(20,31);ENSSSCT00000066269(17,28)	ENSSSCG00000011022	Sol28,Sol35	SVIL
ssc_circ_0000295	10	41430334	41431903	+	2	Exon	ENSSSCT00000012064(25,26);ENSSSCT00000012066(23,24);ENSSSCT00000038609(21,22);ENSSSCT00000039032(24,25);ENSSSCT00000043975(27,28);ENSSSCT00000046152(21,22);ENSSSCT00000048911(24,25);ENSSSCT00000049497(23,24);ENSSSCT00000061647(25,26);ENSSSCT00000066269(22,23)	ENSSSCG00000011022	Bf36,Sol28,Sol35	SVIL
ssc_circ_0000296	10	41434069	41434472	+	2	Exon	ENSSSCT00000012064(27,28);ENSSSCT00000012066(25,26);ENSSSCT00000038609(23,24);ENSSSCT00000039032(26,27);ENSSSCT00000043975(29,30);ENSSSCT00000046152(23,24);ENSSSCT00000048911(26,27);ENSSSCT00000049497(25,26);ENSSSCT00000061647(27,28);ENSSSCT00000066269(24,25)	ENSSSCG00000011022	Bf28,Sol28,Sol35,Sol36	SVIL
ssc_circ_0000297	10	41434069	41436115	+	3	Exon	ENSSSCT00000012064(27,29);ENSSSCT00000012066(25,27);ENSSSCT00000038609(23,25);ENSSSCT00000039032(26,28);ENSSSCT00000043975(29,31);ENSSSCT00000046152(23,25);ENSSSCT00000048911(26,28);ENSSSCT00000049497(25,27);ENSSSCT00000061647(27,29);ENSSSCT00000066269(24,26)	ENSSSCG00000011022	Bf28,Sol28	SVIL
ssc_circ_0000298	10	41564698	41568111	-	2	Intergenic	none(none,none)	Null	Bf36,Sol36	Null
ssc_circ_0000299	10	41724285	41730537	-	5	Intron_exon	ENSSSCT00000012065(none,none);ENSSSCT00000041052(none,3);ENSSSCT00000057238(none,none);ENSSSCT00000061631(none,none)	Null,ENSSSCG00000011023	Bf36,Sol36	Null
ssc_circ_0000300	10	42061873	42063671	+	4	Intergenic	none(none,none)	Null	Sol35	Null
ssc_circ_0000301	10	42061873	42079536	+	78	Intergenic	none(none,none)	Null	Bf28,Bf35,Bf36,Sol28,Sol35,Sol36	Null
ssc_circ_0000302	10	42061873	42147610	+	6	Intron_exon	ENSSSCT00000012067(none,none);ENSSSCT00000035562(none,none);ENSSSCT00000044948(none,none)	Null	Bf28,Bf36,Sol28,Sol35,Sol36	Null
ssc_circ_0000303	10	42061873	42194913	+	2	Intron_exon	ENSSSCT00000012067(none,none);ENSSSCT00000035562(none,none);ENSSSCT00000044948(none,none)	Null	Bf36,Sol35	Null
ssc_circ_0000304	10	42063516	42079536	+	390	Intergenic	none(none,none)	Null	Bf28,Bf35,Bf36,Sol28,Sol35,Sol36	Null
ssc_circ_0000305	10	42063516	42081674	+	2	Intergenic	none(none,none)	Null	Bf35,Bf36,Sol36	Null
ssc_circ_0000306	10	42063516	42147610	+	68	Intron_exon	ENSSSCT00000012067(none,none);ENSSSCT00000035562(none,none);ENSSSCT00000044948(none,none)	Null	Bf28,Bf35,Bf36,Sol28,Sol35,Sol36	Null
ssc_circ_0000307	10	42063516	42177831	+	3	Intron_exon	ENSSSCT00000012067(none,none);ENSSSCT00000035562(none,none);ENSSSCT00000044948(none,none)	Null	Bf28	Null
ssc_circ_0000308	10	42063516	42185876	+	10	Intron_exon	ENSSSCT00000012067(none,none);ENSSSCT00000035562(none,none);ENSSSCT00000044948(none,none)	Null	Bf28,Bf35,Bf36,Sol28,Sol35,Sol36	Null
ssc_circ_0000309	10	42063516	42194913	+	10	Intron_exon	ENSSSCT00000012067(none,none);ENSSSCT00000035562(none,none);ENSSSCT00000044948(none,none)	Null	Bf28,Bf35,Bf36,Sol28,Sol35,Sol36	Null
ssc_circ_0000310	10	42063542	42079536	+	7	Intergenic	none(none,none)	Null	Bf28,Bf35,Bf36,Sol28,Sol35	Null
ssc_circ_0000311	10	42063616	42079536	+	10	Intergenic	none(none,none)	Null	Bf28,Bf35,Bf36,Sol28,Sol35,Sol36	Null
ssc_circ_0000312	10	42063616	42147610	+	3	Intron_exon	ENSSSCT00000012067(none,none);ENSSSCT00000035562(none,none);ENSSSCT00000044948(none,none)	Null	Bf28,Bf35,Bf36,Sol28,Sol35	Null
ssc_circ_0000313	10	42079398	42147610	+	2	Intron_exon	ENSSSCT00000012067(none,none);ENSSSCT00000035562(none,none);ENSSSCT00000044948(none,none)	Null	Bf35,Sol28,Sol35	Null
ssc_circ_0000314	10	42147410	42147610	+	3	Exon	ENSSSCT00000012067(2,2);ENSSSCT00000044948(2,2)	ENSSSCG00000011025	Bf36	ZEB1
ssc_circ_0000315	10	42147410	42185876	+	2	Exon	ENSSSCT00000012067(2,4);ENSSSCT00000044948(2,3)	ENSSSCG00000011025	Bf28,Bf36,Sol35	ZEB1
ssc_circ_0000316	10	42147410	42194913	+	2	Exon	ENSSSCT00000012067(2,6);ENSSSCT00000044948(2,5)	ENSSSCG00000011025	Bf28	ZEB1
ssc_circ_0000317	10	42177769	42185876	+	4	Intron_exon	ENSSSCT00000012067(none,4);ENSSSCT00000035562(none,2);ENSSSCT00000044948(none,3)	ENSSSCG00000011025	Bf36	ZEB1
ssc_circ_0000318	10	42185715	42194913	+	10	Exon	ENSSSCT00000012067(4,6);ENSSSCT00000035562(2,4);ENSSSCT00000044948(3,5)	ENSSSCG00000011025	Bf28,Bf35,Sol28,Sol35	ZEB1
ssc_circ_0000319	10	42192452	42194913	+	6	Exon	ENSSSCT00000012067(5,6);ENSSSCT00000035562(3,4);ENSSSCT00000044948(4,5)	ENSSSCG00000011025	Bf28,Bf35,Bf36,Sol28,Sol35,Sol36	ZEB1
ssc_circ_0000320	10	42468077	42473711	-	2	Exon	ENSSSCT00000012068(11,13);ENSSSCT00000041109(11,12);ENSSSCT00000042987(10,12);ENSSSCT00000045314(12,14);ENSSSCT00000045467(7,9);ENSSSCT00000050368(10,12);ENSSSCT00000056090(11,13);ENSSSCT00000062860(12,14);ENSSSCT00000066336(9,11)	ENSSSCG00000011026	Bf28,Sol35	ARHGAP12
ssc_circ_0000321	10	42468077	42479927	-	5	Exon	ENSSSCT00000012068(10,13);ENSSSCT00000041109(10,12);ENSSSCT00000042987(9,12);ENSSSCT00000045314(10,14);ENSSSCT00000045467(6,9);ENSSSCT00000050368(9,12);ENSSSCT00000056090(10,13);ENSSSCT00000062860(11,14);ENSSSCT00000066336(8,11)	ENSSSCG00000011026	Bf35,Sol35	ARHGAP12
ssc_circ_0000322	10	42468077	42490463	-	16	Exon	ENSSSCT00000012068(9,13);ENSSSCT00000041109(9,12);ENSSSCT00000042987(8,12);ENSSSCT00000045314(9,14);ENSSSCT00000045467(5,9);ENSSSCT00000050368(8,12);ENSSSCT00000056090(9,13);ENSSSCT00000062860(10,14);ENSSSCT00000066336(7,11)	ENSSSCG00000011026	Bf28,Bf35,Bf36,Sol28,Sol35,Sol36	ARHGAP12
ssc_circ_0000323	10	42490402	42510787	-	3	Exon	ENSSSCT00000012068(5,9);ENSSSCT00000041109(5,9);ENSSSCT00000042987(5,8);ENSSSCT00000045314(5,9);ENSSSCT00000050368(3,8);ENSSSCT00000062860(5,10)	ENSSSCG00000011026	Sol35	ARHGAP12
ssc_circ_0000324	10	42497973	42510787	-	4	Exon	ENSSSCT00000012068(5,8);ENSSSCT00000041109(5,8);ENSSSCT00000045314(5,8);ENSSSCT00000050368(3,6);ENSSSCT00000062860(5,8)	ENSSSCG00000011026	Bf36,Sol36	ARHGAP12
ssc_circ_0000325	10	42501579	42510787	-	5	Exon	ENSSSCT00000012068(5,7);ENSSSCT00000041109(5,7);ENSSSCT00000042987(5,7);ENSSSCT00000045314(5,7);ENSSSCT00000050368(3,5);ENSSSCT00000062860(5,7)	ENSSSCG00000011026	Bf35,Bf36,Sol36	ARHGAP12
ssc_circ_0000326	10	42509363	42510787	-	6	Exon	ENSSSCT00000012068(5,6);ENSSSCT00000041109(5,6);ENSSSCT00000042987(5,6);ENSSSCT00000045314(5,6);ENSSSCT00000050368(3,4);ENSSSCT00000062860(5,6)	ENSSSCG00000011026	Bf36	ARHGAP12
ssc_circ_0000327	10	42552538	42555555	-	3	Exon	ENSSSCT00000012068(2,3);ENSSSCT00000041109(2,3);ENSSSCT00000042987(2,3);ENSSSCT00000045314(2,3);ENSSSCT00000045467(2,3);ENSSSCT00000056090(2,3);ENSSSCT00000062860(2,3);ENSSSCT00000066336(2,3)	ENSSSCG00000011026	Bf35,Sol35	ARHGAP12
ssc_circ_0000328	10	42646861	42647382	-	5	Exon	ENSSSCT00000012069(21,23);ENSSSCT00000043634(21,23);ENSSSCT00000059788(21,23)	ENSSSCG00000011027	Bf28,Bf35,Bf36,Sol28,Sol35,Sol36	KIF5B
ssc_circ_0000329	10	42649418	42650400	-	3	Exon	ENSSSCT00000012069(18,20);ENSSSCT00000043634(18,20);ENSSSCT00000059788(18,20)	ENSSSCG00000011027	Bf28,Sol35,Sol36	KIF5B
ssc_circ_0000330	10	42649418	42651316	-	3	Exon	ENSSSCT00000012069(17,20);ENSSSCT00000043634(17,20);ENSSSCT00000059788(17,20)	ENSSSCG00000011027	Bf28,Bf36	KIF5B
ssc_circ_0000331	10	42669134	42669632	-	8	Exon	ENSSSCT00000012069(6,8);ENSSSCT00000043634(6,8);ENSSSCT00000059788(6,8)	ENSSSCG00000011027	Bf28,Bf35,Bf36,Sol28,Sol35,Sol36	KIF5B
ssc_circ_0000332	10	42670779	42672427	-	5	Exon	ENSSSCT00000012069(3,5);ENSSSCT00000043634(3,5);ENSSSCT00000059788(3,5)	ENSSSCG00000011027	Bf28,Bf35,Bf36,Sol28,Sol35,Sol36	KIF5B
ssc_circ_0000333	10	42852936	42854994	-	3	Exon	ENSSSCT00000012070(4,6);ENSSSCT00000045008(4,6);ENSSSCT00000046192(4,6);ENSSSCT00000062300(4,6)	ENSSSCG00000011028	Bf36	EPC1
ssc_circ_0000334	10	42854225	42855553	-	4	Exon	ENSSSCT00000012070(3,5);ENSSSCT00000045008(3,5);ENSSSCT00000046192(3,5);ENSSSCT00000062300(3,5)	ENSSSCG00000011028	Bf36,Sol35	EPC1
ssc_circ_0000335	10	43066795	43069114	+	5	Intron_exon	ENSSSCT00000030761(none,none)	Null	Bf36,Sol35	Null
ssc_circ_0000336	10	43443984	43446589	-	8	Exon	ENSSSCT00000030385(9,10)	ENSSSCG00000021309	Bf28,Bf35,Bf36,Sol28,Sol35,Sol36	TRDMT1
ssc_circ_0000337	10	43448481	43453197	-	5	Exon	ENSSSCT00000030385(4,8)	ENSSSCG00000021309	Bf28,Bf35,Bf36,Sol28,Sol35,Sol36	TRDMT1
ssc_circ_0000338	10	43523156	43523881	+	4	Exon	ENSSSCT00000012075(6,7);ENSSSCT00000065218(6,7)	ENSSSCG00000011033	Bf35	VIM
ssc_circ_0000339	10	43903119	43918659	-	6	Exon	ENSSSCT00000050969(2,5);ENSSSCT00000062209(2,7)	ENSSSCG00000038007	Bf28,Bf35,Sol28	HACD1
ssc_circ_0000340	10	43907525	43918659	-	6	Exon	ENSSSCT00000050969(2,4);ENSSSCT00000062209(2,6)	ENSSSCG00000038007	Sol28	HACD1
ssc_circ_0000341	10	43918173	43918659	-	6	Exon	ENSSSCT00000062209(2,4)	ENSSSCG00000038007	Bf28,Bf35,Sol28,Sol35	HACD1
ssc_circ_0000342	10	43967033	43996556	+	2	Exon	ENSSSCT00000012079(2,8);ENSSSCT00000028575(2,8)	ENSSSCG00000011036	Sol28	STAM
ssc_circ_0000343	10	43994555	43996556	+	9	Exon	ENSSSCT00000012079(7,8);ENSSSCT00000028575(7,8)	ENSSSCG00000011036	Bf28,Bf35,Bf36,Sol28,Sol35,Sol36	STAM
ssc_circ_0000344	10	44928914	44935556	-	2	Exon	ENSSSCT00000012085(4,6);ENSSSCT00000051292(4,6);ENSSSCT00000058763(4,6)	ENSSSCG00000011041	Bf28,Bf35,Bf36,Sol28,Sol35,Sol36	Null
ssc_circ_0000345	10	44928914	44947188	-	2	Exon	ENSSSCT00000012085(3,6);ENSSSCT00000051292(3,6);ENSSSCT00000058763(3,6)	ENSSSCG00000011041	Sol28	Null
ssc_circ_0000346	10	44934036	44935556	-	4	Exon	ENSSSCT00000012085(4,5);ENSSSCT00000051292(4,5);ENSSSCT00000058763(4,5)	ENSSSCG00000011041	Bf28,Bf35,Bf36,Sol28,Sol35,Sol36	Null
ssc_circ_0000347	10	45130708	45142435	+	3	Exon	ENSSSCT00000012086(4,7)	ENSSSCG00000011042	Bf36,Sol28	RSU1
ssc_circ_0000348	10	45139215	45142435	+	2	Exon	ENSSSCT00000012086(5,7)	ENSSSCG00000011042	Bf28,Bf36,Sol35	RSU1
ssc_circ_0000349	10	45190286	45223079	+	2	Intron_exon	ENSSSCT00000012086(8,none)	ENSSSCG00000011042	Bf28	RSU1
ssc_circ_0000350	10	45992309	46002543	+	8	Exon	ENSSSCT00000012089(2,6);ENSSSCT00000055205(2,5)	ENSSSCG00000011045	Bf28,Bf35,Bf36,Sol36	MINDY3
ssc_circ_0000351	10	45992309	46006364	+	173	Exon	ENSSSCT00000012089(2,8);ENSSSCT00000055205(2,7)	ENSSSCG00000011045	Bf28,Bf35,Bf36,Sol28,Sol35,Sol36	MINDY3
ssc_circ_0000352	10	45992309	46022353	+	60	Exon	ENSSSCT00000012089(2,9);ENSSSCT00000055205(2,8)	ENSSSCG00000011045	Bf28,Bf35,Bf36,Sol28,Sol35,Sol36	MINDY3
ssc_circ_0000353	10	45992309	46027671	+	22	Exon	ENSSSCT00000012089(2,10);ENSSSCT00000055205(2,9)	ENSSSCG00000011045	Bf28,Bf35,Bf36,Sol28,Sol35,Sol36	MINDY3
ssc_circ_0000354	10	45992309	46047270	+	3	Exon	ENSSSCT00000012089(2,11);ENSSSCT00000055205(2,10)	ENSSSCG00000011045	Sol28	MINDY3
ssc_circ_0000355	10	46002429	46006364	+	5	Exon	ENSSSCT00000012089(6,8);ENSSSCT00000055205(5,7)	ENSSSCG00000011045	Bf28,Bf35,Bf36,Sol28,Sol35,Sol36	MINDY3
ssc_circ_0000356	10	46002429	46022353	+	2	Exon	ENSSSCT00000012089(6,9);ENSSSCT00000055205(5,8)	ENSSSCG00000011045	Bf28,Bf36,Sol28,Sol35	MINDY3
ssc_circ_0000357	10	46002429	46047270	+	3	Exon	ENSSSCT00000012089(6,11);ENSSSCT00000055205(5,10)	ENSSSCG00000011045	Bf35,Bf36	MINDY3
ssc_circ_0000358	10	46256460	46270179	+	2	Exon	ENSSSCT00000012090(23,25);ENSSSCT00000059930(22,24)	ENSSSCG00000011046	Sol28	ITGA8
ssc_circ_0000359	10	46475198	46489651	+	3	Intron	ENSSSCT00000012091(none,none);ENSSSCT00000041299(none,none);ENSSSCT00000043229(none,none);ENSSSCT00000062143(none,none);ENSSSCT00000062919(none,none);ENSSSCT00000063062(none,none)	Null	Bf36	Null
ssc_circ_0000360	10	46538292	46548424	+	4	Exon	ENSSSCT00000012091(2,3);ENSSSCT00000041299(2,3);ENSSSCT00000043229(2,3);ENSSSCT00000062919(2,3);ENSSSCT00000065934(2,3)	ENSSSCG00000011047	Bf36,Sol35,Sol36	FAM171A1
ssc_circ_0000361	10	46680801	46706608	+	3	Exon	ENSSSCT00000022429(2,9);ENSSSCT00000045566(2,8);ENSSSCT00000066012(2,9)	ENSSSCG00000026499	Sol35	NMT2
ssc_circ_0000362	10	46834986	46844275	+	3	Exon	ENSSSCT00000012093(2,4);ENSSSCT00000041140(3,6);ENSSSCT00000043043(3,5);ENSSSCT00000046734(4,7);ENSSSCT00000060736(3,6);ENSSSCT00000061074(3,5)	ENSSSCG00000011049	Bf28	DCLRE1C
ssc_circ_0000363	10	46949193	46951012	+	2	Exon	ENSSSCT00000012097(2,3);ENSSSCT00000065603(2,3)	ENSSSCG00000011053	Sol36	CDNF
ssc_circ_0000364	10	46981022	46984113	+	5	Intergenic	none(none,none)	Null	Bf28,Bf35,Bf36,Sol28,Sol35,Sol36	Null
ssc_circ_0000365	10	48039236	48043296	-	2	Antisense	ENSSSCT00000012100(none,none);ENSSSCT00000041277(none,none);ENSSSCT00000051237(none,none);ENSSSCT00000062939(none,none)	Null	Bf28	Null
ssc_circ_0000366	10	48039240	48043296	-	3	Antisense	ENSSSCT00000012100(none,none);ENSSSCT00000041277(none,none);ENSSSCT00000051237(none,none);ENSSSCT00000062939(none,none)	Null	Sol28	Null
ssc_circ_0000367	10	48101948	48110019	-	3	Exon	ENSSSCT00000024330(2,4);ENSSSCT00000049462(2,5);ENSSSCT00000058845(2,4);ENSSSCT00000061232(2,5)	ENSSSCG00000026354	Sol28,Sol35	Null
ssc_circ_0000368	10	48164054	48164543	-	4	Intergenic	none(none,none)	Null	Bf28,Bf35,Bf36,Sol35,Sol36	Null
ssc_circ_0000369	10	48206021	48213577	+	3	Exon	ENSSSCT00000043135(3,5);ENSSSCT00000044804(4,6);ENSSSCT00000050418(3,5);ENSSSCT00000053844(3,5);ENSSSCT00000056798(2,4)	ENSSSCG00000032984	Sol35	BEND7
ssc_circ_0000370	10	48409498	48410391	+	9	Exon	ENSSSCT00000046232(3,4);ENSSSCT00000049800(3,4)	ENSSSCG00000039244	Bf28,Sol28,Sol35	PHYH
ssc_circ_0000371	10	48532138	48539052	-	2	Exon	ENSSSCT00000023307(13,14)	ENSSSCG00000023247	Sol35	OPTN
ssc_circ_0000372	10	48532138	48562529	-	2	Exon	ENSSSCT00000023307(6,14)	ENSSSCG00000023247	Bf28,Bf35,Sol28,Sol35,Sol36	OPTN
ssc_circ_0000373	10	48538970	48562529	-	3	Exon	ENSSSCT00000023307(6,13);ENSSSCT00000045280(6,13);ENSSSCT00000046449(7,14);ENSSSCT00000061948(5,12)	ENSSSCG00000023247	Bf28,Bf36,Sol28,Sol35,Sol36	OPTN
ssc_circ_0000374	10	48549518	48551873	-	2	Exon	ENSSSCT00000023307(8,10);ENSSSCT00000045280(8,10);ENSSSCT00000046449(9,11);ENSSSCT00000061948(7,9)	ENSSSCG00000023247	Bf35,Sol28,Sol35	OPTN
ssc_circ_0000375	10	48702209	48703265	-	2	Exon	ENSSSCT00000012112(23,24);ENSSSCT00000030870(29,30);ENSSSCT00000038107(30,31);ENSSSCT00000058596(29,30);ENSSSCT00000062750(25,26)	ENSSSCG00000011068	Bf28,Bf36,Sol36	Null
ssc_circ_0000376	10	48702209	48742852	-	3	Exon	ENSSSCT00000012112(10,24);ENSSSCT00000030870(17,30);ENSSSCT00000038107(17,31);ENSSSCT00000058596(16,30);ENSSSCT00000062750(14,26)	ENSSSCG00000011068	Bf36,Sol28	Null
ssc_circ_0000377	10	48702209	48743001	-	4	Intron_exon	ENSSSCT00000012112(none,24);ENSSSCT00000030870(none,30);ENSSSCT00000038107(none,31);ENSSSCT00000058596(none,30);ENSSSCT00000062750(none,26)	ENSSSCG00000011068	Bf36	Null
ssc_circ_0000378	10	48707018	48713706	-	5	Exon	ENSSSCT00000012112(20,22);ENSSSCT00000030870(26,28);ENSSSCT00000038107(27,29);ENSSSCT00000058596(26,28)	ENSSSCG00000011068	Bf28,Bf35,Sol28,Sol35	Null
ssc_circ_0000379	10	48723484	48735750	-	2	Exon	ENSSSCT00000012112(13,16);ENSSSCT00000038107(20,23);ENSSSCT00000058596(19,22);ENSSSCT00000062750(17,20)	ENSSSCG00000011068	Sol28	Null
ssc_circ_0000380	10	48725367	48735750	-	2	Exon	ENSSSCT00000012112(13,15);ENSSSCT00000030870(20,22);ENSSSCT00000038107(20,22);ENSSSCT00000058596(19,21);ENSSSCT00000062750(17,19)	ENSSSCG00000011068	Bf36	Null
ssc_circ_0000381	10	48735609	48739057	-	11	Exon	ENSSSCT00000012112(11,13);ENSSSCT00000030870(18,20);ENSSSCT00000038107(18,20);ENSSSCT00000058596(17,19);ENSSSCT00000062750(15,17)	ENSSSCG00000011068	Bf28,Bf35,Bf36,Sol35,Sol36	Null
ssc_circ_0000382	10	48736549	48747553	-	4	Exon	ENSSSCT00000012112(9,12);ENSSSCT00000030870(16,19);ENSSSCT00000038107(16,19);ENSSSCT00000058596(15,18);ENSSSCT00000062750(13,16)	ENSSSCG00000011068	Bf36,Sol36	Null
ssc_circ_0000383	10	48754398	48757573	-	3	Exon	ENSSSCT00000012112(5,8);ENSSSCT00000030870(12,15);ENSSSCT00000038107(12,15);ENSSSCT00000058596(12,14);ENSSSCT00000062750(10,12)	ENSSSCG00000011068	Bf28	Null
ssc_circ_0000384	10	48811921	48819897	-	2	Exon	ENSSSCT00000012110(11,18);ENSSSCT00000037234(9,16);ENSSSCT00000058945(11,18);ENSSSCT00000064510(12,19)	ENSSSCG00000011066	Sol36	YME1L1
ssc_circ_0000385	10	48813620	48816010	-	4	Exon	ENSSSCT00000012110(14,17);ENSSSCT00000037234(12,15);ENSSSCT00000058945(14,17);ENSSSCT00000064510(15,18)	ENSSSCG00000011066	Sol28	YME1L1
ssc_circ_0000386	10	48813620	48817035	-	3	Exon	ENSSSCT00000012110(13,17);ENSSSCT00000037234(11,15);ENSSSCT00000058945(13,17);ENSSSCT00000064510(14,18)	ENSSSCG00000011066	Sol36	YME1L1
ssc_circ_0000387	10	48814823	48820979	-	4	Exon	ENSSSCT00000012110(10,15);ENSSSCT00000037234(8,13);ENSSSCT00000058945(10,15);ENSSSCT00000064510(11,16)	ENSSSCG00000011066	Bf36,Sol28	YME1L1
ssc_circ_0000388	10	48815859	48817035	-	9	Exon	ENSSSCT00000012110(13,14);ENSSSCT00000037234(11,12);ENSSSCT00000058945(13,14);ENSSSCT00000064510(14,15)	ENSSSCG00000011066	Bf28,Bf36,Sol35,Sol36	YME1L1
ssc_circ_0000389	10	48815859	48818387	-	2	Exon	ENSSSCT00000012110(12,14);ENSSSCT00000037234(10,12);ENSSSCT00000058945(12,14);ENSSSCT00000064510(13,15)	ENSSSCG00000011066	Bf28,Bf36,Sol35	YME1L1
ssc_circ_0000390	10	48816880	48819897	-	4	Exon	ENSSSCT00000012110(11,13);ENSSSCT00000037234(9,11);ENSSSCT00000058945(11,13);ENSSSCT00000064510(12,14)	ENSSSCG00000011066	Sol28,Sol36	YME1L1
ssc_circ_0000391	10	48819835	48824559	-	4	Exon	ENSSSCT00000012110(8,11);ENSSSCT00000037234(6,9);ENSSSCT00000058945(8,11);ENSSSCT00000064510(9,12)	ENSSSCG00000011066	Bf28,Sol28,Sol36	YME1L1
ssc_circ_0000392	10	48820847	48824559	-	32	Exon	ENSSSCT00000012110(8,10);ENSSSCT00000037234(6,8);ENSSSCT00000058945(8,10);ENSSSCT00000064510(9,11)	ENSSSCG00000011066	Bf28,Bf35,Bf36,Sol28,Sol35,Sol36	YME1L1
ssc_circ_0000393	10	48822120	48824559	-	5	Exon	ENSSSCT00000012110(8,9);ENSSSCT00000037234(6,7);ENSSSCT00000058945(8,9);ENSSSCT00000064510(9,10)	ENSSSCG00000011066	Bf35,Sol28	YME1L1
ssc_circ_0000394	10	48824469	48841983	-	3	Exon	ENSSSCT00000012110(3,8);ENSSSCT00000037234(3,6);ENSSSCT00000058945(2,8);ENSSSCT00000064510(3,9)	ENSSSCG00000011066	Sol35	YME1L1
ssc_circ_0000395	10	48831898	48841983	-	5	Exon	ENSSSCT00000012110(3,4);ENSSSCT00000037234(3,5);ENSSSCT00000058945(2,4);ENSSSCT00000064510(3,5)	ENSSSCG00000011066	Bf28	YME1L1
ssc_circ_0000396	10	48831898	48849331	-	3	Exon	ENSSSCT00000012110(2,4);ENSSSCT00000037234(2,5);ENSSSCT00000064510(2,5)	ENSSSCG00000011066	Bf36,Sol28,Sol35	YME1L1
ssc_circ_0000397	10	48841821	48849331	-	5	Exon	ENSSSCT00000012110(2,3);ENSSSCT00000037234(2,3);ENSSSCT00000064510(2,3)	ENSSSCG00000011066	Bf28,Bf36	YME1L1
ssc_circ_0000398	10	48892862	48916899	-	2	Exon	ENSSSCT00000012108(3,13);ENSSSCT00000038370(3,11);ENSSSCT00000050348(2,11);ENSSSCT00000063336(4,13);ENSSSCT00000063580(3,13)	ENSSSCG00000011064	Sol28	ACBD5
ssc_circ_0000399	10	48901136	48907143	-	3	Exon	ENSSSCT00000012108(7,10);ENSSSCT00000050348(5,8);ENSSSCT00000063336(7,10);ENSSSCT00000063580(7,10)	ENSSSCG00000011064	Bf28,Bf36,Sol28,Sol36	ACBD5
ssc_circ_0000400	10	48904200	48907143	-	2	Exon	ENSSSCT00000012108(7,8);ENSSSCT00000050348(5,6);ENSSSCT00000063336(7,8);ENSSSCT00000063580(7,8)	ENSSSCG00000011064	Sol35	ACBD5
ssc_circ_0000401	10	48904200	48911562	-	3	Exon	ENSSSCT00000012108(5,8);ENSSSCT00000038370(5,6);ENSSSCT00000050348(4,6);ENSSSCT00000063336(6,8);ENSSSCT00000063580(5,8)	ENSSSCG00000011064	Bf36	ACBD5
ssc_circ_0000402	10	48904200	48914812	-	2	Exon	ENSSSCT00000012108(4,8);ENSSSCT00000038370(4,6);ENSSSCT00000050348(3,6);ENSSSCT00000063336(5,8);ENSSSCT00000063580(4,8)	ENSSSCG00000011064	Sol36	ACBD5
ssc_circ_0000403	10	48911315	48916899	-	2	Exon	ENSSSCT00000012108(3,6);ENSSSCT00000063580(3,6)	ENSSSCG00000011064	Bf35,Sol28,Sol35	ACBD5
ssc_circ_0000404	10	48911448	48916899	-	13	Exon	ENSSSCT00000012108(3,5);ENSSSCT00000038370(3,5);ENSSSCT00000050348(2,4);ENSSSCT00000063336(4,6);ENSSSCT00000063580(3,5)	ENSSSCG00000011064	Bf28,Bf35,Bf36,Sol28,Sol35,Sol36	ACBD5
ssc_circ_0000405	10	49111210	49116435	-	3	Exon	ENSSSCT00000053999(2,5)	ENSSSCG00000011061	Bf36,Sol35,Sol36	PDSS1
ssc_circ_0000406	10	50381461	50386113	+	2	Exon	ENSSSCT00000023555(2,3);ENSSSCT00000064059(2,3)	ENSSSCG00000028135	Bf36,Sol35	PRTFDC1
ssc_circ_0000407	10	50624808	50631082	+	10	Exon	ENSSSCT00000028075(5,7);ENSSSCT00000029464(5,7);ENSSSCT00000041223(4,6)	ENSSSCG00000011074	Bf28,Bf35,Bf36,Sol28,Sol35,Sol36	ARHGAP21
ssc_circ_0000408	10	50624808	50640498	+	2	Exon	ENSSSCT00000028075(5,8);ENSSSCT00000029464(5,9);ENSSSCT00000041223(4,7)	ENSSSCG00000011074	Sol35	ARHGAP21
ssc_circ_0000409	10	50648677	50649078	+	8	Exon	ENSSSCT00000012118(3,4);ENSSSCT00000028075(9,10);ENSSSCT00000029464(10,11);ENSSSCT00000041223(8,9);ENSSSCT00000061538(2,3)	ENSSSCG00000011074	Bf28,Bf35,Bf36,Sol28,Sol35,Sol36	ARHGAP21
ssc_circ_0000410	10	50663344	50664576	+	4	Exon	ENSSSCT00000012118(10,12);ENSSSCT00000028075(16,18);ENSSSCT00000029464(17,19);ENSSSCT00000041223(15,17);ENSSSCT00000061538(9,11)	ENSSSCG00000011074	Bf28,Bf35,Bf36,Sol28,Sol35,Sol36	ARHGAP21
ssc_circ_0000411	10	50663344	50665836	+	4	Exon	ENSSSCT00000012118(10,14);ENSSSCT00000028075(16,20);ENSSSCT00000029464(17,21);ENSSSCT00000041223(15,19);ENSSSCT00000061538(9,13)	ENSSSCG00000011074	Bf28,Sol36	ARHGAP21
ssc_circ_0000412	10	50665596	50665836	+	3	Exon	ENSSSCT00000012118(13,14);ENSSSCT00000028075(19,20);ENSSSCT00000029464(20,21);ENSSSCT00000041223(18,19);ENSSSCT00000061538(12,13)	ENSSSCG00000011074	Bf28,Sol35	ARHGAP21
ssc_circ_0000413	10	50665747	50667813	+	3	Exon	ENSSSCT00000012118(14,15);ENSSSCT00000028075(20,21);ENSSSCT00000029464(21,22);ENSSSCT00000041223(19,20);ENSSSCT00000061538(13,14)	ENSSSCG00000011074	Bf28,Sol35,Sol36	ARHGAP21
ssc_circ_0000414	10	50709414	50757421	-	4	Exon	ENSSSCT00000012119(9,21);ENSSSCT00000039282(4,16);ENSSSCT00000040678(4,16);ENSSSCT00000045612(8,20);ENSSSCT00000046263(2,14);ENSSSCT00000052151(3,15);ENSSSCT00000054776(8,20);ENSSSCT00000063724(6,18);ENSSSCT00000065333(7,19)	ENSSSCG00000011075	Sol28	KIAA1217
ssc_circ_0000415	10	50778513	50779341	-	2	Exon	ENSSSCT00000012119(6,7);ENSSSCT00000039282(3,3);ENSSSCT00000040678(2,2);ENSSSCT00000045612(7,7);ENSSSCT00000052151(2,2);ENSSSCT00000054776(6,6);ENSSSCT00000063724(5,5);ENSSSCT00000065333(6,6)	ENSSSCG00000011075	Sol36	KIAA1217
ssc_circ_0000416	10	50814869	50819992	-	3	Exon	ENSSSCT00000012119(4,5);ENSSSCT00000045612(5,6);ENSSSCT00000054776(4,5);ENSSSCT00000063724(3,4);ENSSSCT00000065333(4,5)	ENSSSCG00000011075	Bf28,Sol28,Sol36	KIAA1217
ssc_circ_0000417	10	50814869	50865438	-	2	Exon	ENSSSCT00000045612(4,6);ENSSSCT00000054776(3,5);ENSSSCT00000063724(2,4);ENSSSCT00000065333(3,5)	ENSSSCG00000011075	Sol35	KIAA1217
ssc_circ_0000418	10	50865240	50878815	-	3	Exon	ENSSSCT00000045612(3,4)	ENSSSCG00000011075	Sol28	KIAA1217
ssc_circ_0000419	10	51020669	51020952	-	4	Exon	ENSSSCT00000045612(2,2);ENSSSCT00000054776(2,2);ENSSSCT00000065333(2,2)	ENSSSCG00000011075	Bf28,Bf36	KIAA1217
ssc_circ_0000420	10	52929650	52963179	+	3	Exon	ENSSSCT00000030126(2,8)	ENSSSCG00000026001	Bf36,Sol28,Sol35,Sol36	DNAJC1
ssc_circ_0000421	10	53080963	53137168	-	2	Exon	ENSSSCT00000049894(13,22);ENSSSCT00000050792(11,20);ENSSSCT00000051729(12,21);ENSSSCT00000052589(11,20);ENSSSCT00000062642(12,20);ENSSSCT00000064367(8,17);ENSSSCT00000065696(11,21)	ENSSSCG00000011085	Bf28	MLLT10
ssc_circ_0000422	10	53089612	53104147	-	4	Exon	ENSSSCT00000012132(11,13);ENSSSCT00000040886(11,13);ENSSSCT00000048220(7,9);ENSSSCT00000049894(15,17);ENSSSCT00000050792(13,15);ENSSSCT00000051729(14,16);ENSSSCT00000052589(13,15);ENSSSCT00000062642(14,16);ENSSSCT00000064367(10,12);ENSSSCT00000065696(13,15)	ENSSSCG00000011085	Bf28,Bf35,Bf36,Sol28,Sol35,Sol36	MLLT10
ssc_circ_0000423	10	53089612	53202893	-	2	Exon	ENSSSCT00000040886(5,13);ENSSSCT00000049894(7,17);ENSSSCT00000050792(6,15);ENSSSCT00000051729(6,16);ENSSSCT00000052589(5,15);ENSSSCT00000062642(6,16);ENSSSCT00000064367(2,12);ENSSSCT00000065696(5,15)	ENSSSCG00000011085	Bf36,Sol36	MLLT10
ssc_circ_0000424	10	53103969	53137168	-	3	Exon	ENSSSCT00000049894(13,15);ENSSSCT00000050792(11,13);ENSSSCT00000051729(12,14);ENSSSCT00000052589(11,13);ENSSSCT00000062642(12,14);ENSSSCT00000064367(8,10);ENSSSCT00000065696(11,13)	ENSSSCG00000011085	Bf28	MLLT10
ssc_circ_0000425	10	53103969	53202893	-	2	Exon	ENSSSCT00000040886(5,11);ENSSSCT00000049894(7,15);ENSSSCT00000050792(6,13);ENSSSCT00000051729(6,14);ENSSSCT00000052589(5,13);ENSSSCT00000062642(6,14);ENSSSCT00000064367(2,10);ENSSSCT00000065696(5,13)	ENSSSCG00000011085	Bf35	MLLT10
ssc_circ_0000426	10	53136273	53149101	-	2	Exon	ENSSSCT00000049894(11,14);ENSSSCT00000050792(9,12);ENSSSCT00000051729(10,13);ENSSSCT00000052589(9,12);ENSSSCT00000062642(10,13);ENSSSCT00000064367(6,9);ENSSSCT00000065696(9,12)	ENSSSCG00000011085	Bf35,Bf36	MLLT10
ssc_circ_0000427	10	53136273	53202893	-	3	Exon	ENSSSCT00000049894(7,14);ENSSSCT00000050792(6,12);ENSSSCT00000051729(6,13);ENSSSCT00000052589(5,12);ENSSSCT00000062642(6,13);ENSSSCT00000064367(2,9);ENSSSCT00000065696(5,12)	ENSSSCG00000011085	Bf28,Bf35,Bf36,Sol28,Sol35	MLLT10
ssc_circ_0000428	10	53136273	53245866	-	2	Exon	ENSSSCT00000049894(4,14);ENSSSCT00000050792(4,12);ENSSSCT00000051729(4,13);ENSSSCT00000052589(3,12);ENSSSCT00000062642(4,13);ENSSSCT00000065696(3,12)	ENSSSCG00000011085	Sol36	MLLT10
ssc_circ_0000429	10	53158220	53202893	-	2	Intron	ENSSSCT00000012132(none,none);ENSSSCT00000048220(none,none)	Null	Bf36,Sol28	Null
ssc_circ_0000430	10	53158220	53245866	-	3	Intron_exon	ENSSSCT00000012132(4,none);ENSSSCT00000040886(3,none);ENSSSCT00000048220(none,none);ENSSSCT00000049894(4,none);ENSSSCT00000050792(4,none);ENSSSCT00000051729(4,none);ENSSSCT00000052589(3,none);ENSSSCT00000062642(4,none);ENSSSCT00000064367(none,none);ENSSSCT00000065696(3,none)	Null,ENSSSCG00000011085	Bf35	Null
ssc_circ_0000431	10	53169687	53200168	-	4	Exon	ENSSSCT00000012132(6,8);ENSSSCT00000040886(6,8);ENSSSCT00000048220(2,4);ENSSSCT00000049894(8,10);ENSSSCT00000050792(7,8);ENSSSCT00000051729(7,9);ENSSSCT00000052589(6,8);ENSSSCT00000062642(7,9);ENSSSCT00000064367(3,5);ENSSSCT00000065696(6,8)	ENSSSCG00000011085	Bf28,Bf35,Bf36,Sol28,Sol35,Sol36	MLLT10
ssc_circ_0000432	10	53169687	53202893	-	44	Exon	ENSSSCT00000040886(5,8);ENSSSCT00000049894(7,10);ENSSSCT00000050792(6,8);ENSSSCT00000051729(6,9);ENSSSCT00000052589(5,8);ENSSSCT00000062642(6,9);ENSSSCT00000064367(2,5);ENSSSCT00000065696(5,8)	ENSSSCG00000011085	Bf28,Bf35,Bf36,Sol28,Sol35,Sol36	MLLT10
ssc_circ_0000433	10	53169687	53227401	-	2	Exon	ENSSSCT00000012132(5,8);ENSSSCT00000040886(4,8);ENSSSCT00000049894(5,10);ENSSSCT00000050792(5,8);ENSSSCT00000051729(5,9);ENSSSCT00000052589(4,8);ENSSSCT00000062642(5,9);ENSSSCT00000065696(4,8)	ENSSSCG00000011085	Bf28,Bf35	MLLT10
ssc_circ_0000434	10	53169687	53245866	-	3	Exon	ENSSSCT00000012132(4,8);ENSSSCT00000040886(3,8);ENSSSCT00000049894(4,10);ENSSSCT00000050792(4,8);ENSSSCT00000051729(4,9);ENSSSCT00000052589(3,8);ENSSSCT00000062642(4,9);ENSSSCT00000065696(3,8)	ENSSSCG00000011085	Bf28,Bf35,Bf36,Sol28,Sol35,Sol36	MLLT10
ssc_circ_0000435	10	53197803	53202893	-	78	Exon	ENSSSCT00000040886(5,7);ENSSSCT00000049894(7,9);ENSSSCT00000051729(6,8);ENSSSCT00000052589(5,7);ENSSSCT00000062642(6,8);ENSSSCT00000064367(2,4);ENSSSCT00000065696(5,7)	ENSSSCG00000011085	Bf28,Bf35,Bf36,Sol28,Sol35,Sol36	MLLT10
ssc_circ_0000436	10	53197803	53245866	-	3	Exon	ENSSSCT00000012132(4,7);ENSSSCT00000040886(3,7);ENSSSCT00000049894(4,9);ENSSSCT00000051729(4,8);ENSSSCT00000052589(3,7);ENSSSCT00000062642(4,8);ENSSSCT00000065696(3,7)	ENSSSCG00000011085	Bf36,Sol28,Sol35,Sol36	MLLT10
ssc_circ_0000437	10	53197803	53311138	-	3	Exon	ENSSSCT00000012132(3,7);ENSSSCT00000040886(2,7);ENSSSCT00000049894(3,9);ENSSSCT00000051729(3,8);ENSSSCT00000052589(2,7);ENSSSCT00000062642(3,8);ENSSSCT00000065696(2,7)	ENSSSCG00000011085	Sol35	MLLT10
ssc_circ_0000438	10	53245812	53249762	-	3	Intron_exon	ENSSSCT00000012132(none,4);ENSSSCT00000040886(none,3);ENSSSCT00000049894(none,4);ENSSSCT00000050792(none,4);ENSSSCT00000051729(none,4);ENSSSCT00000052589(none,3);ENSSSCT00000062642(none,4);ENSSSCT00000065696(none,3)	ENSSSCG00000011085	Sol35	MLLT10
ssc_circ_0000439	10	53245812	53270706	-	2	Intron_exon	ENSSSCT00000012132(none,4);ENSSSCT00000040886(none,3);ENSSSCT00000049894(none,4);ENSSSCT00000050792(none,4);ENSSSCT00000051729(none,4);ENSSSCT00000052589(none,3);ENSSSCT00000062642(none,4);ENSSSCT00000065696(none,3)	ENSSSCG00000011085	Sol35	MLLT10
ssc_circ_0000440	10	53785702	53795981	+	2	Intron_exon	ENSSSCT00000036863(none,none);ENSSSCT00000040533(none,none);ENSSSCT00000040834(4,none);ENSSSCT00000045325(4,none);ENSSSCT00000059223(none,none)	Null,ENSSSCG00000011090	Sol35,Sol36	Null
ssc_circ_0000441	10	53795829	53841038	+	3	Exon	ENSSSCT00000059223(2,4)	ENSSSCG00000011090	Sol36	NEBL
ssc_circ_0000442	10	53795829	53858471	+	3	Exon	ENSSSCT00000059223(2,7)	ENSSSCG00000011090	Sol28	NEBL
ssc_circ_0000443	10	53885793	53901065	+	2	Exon	ENSSSCT00000012137(10,14);ENSSSCT00000040533(10,14);ENSSSCT00000059223(12,16);ENSSSCT00000062235(10,14)	ENSSSCG00000011090	Sol36	NEBL
ssc_circ_0000444	10	55865474	55867005	+	4	Intergenic	none(none,none)	Null	Sol35	Null
ssc_circ_0000445	10	55865474	55918241	+	2	Intron_exon	ENSSSCT00000041163(none,none)	Null	Bf28	Null
ssc_circ_0000446	10	56010376	56027816	+	4	Intron_exon	ENSSSCT00000041163(none,11)	ENSSSCG00000032896	Sol35	Null
ssc_circ_0000447	10	56437592	56440959	+	3	Intergenic	none(none,none)	Null	Bf28,Bf35,Sol28,Sol36	Null
ssc_circ_0000448	10	56466524	56478719	+	4	Intergenic	none(none,none)	Null	Bf36,Sol28,Sol36	Null
ssc_circ_0000449	10	56475584	56478719	+	2	Intergenic	none(none,none)	Null	Bf28	Null
ssc_circ_0000450	10	57102484	57189625	-	3	Intron_exon	ENSSSCT00000012150(none,none)	Null	Bf36	Null
ssc_circ_0000451	10	57126906	57127145	-	2	Intron_exon	ENSSSCT00000012150(23,none)	ENSSSCG00000011103	Bf28,Bf35,Sol28,Sol35,Sol36	PARD3
ssc_circ_0000452	10	57126906	57137646	-	24	Intron_exon	ENSSSCT00000012150(22,none)	ENSSSCG00000011103	Bf28,Bf35,Bf36,Sol28,Sol35,Sol36	PARD3
ssc_circ_0000453	10	57126906	57236044	-	2	Intron_exon	ENSSSCT00000012150(8,none)	ENSSSCG00000011103	Bf35	PARD3
ssc_circ_0000454	10	57137536	57168112	-	3	Exon	ENSSSCT00000012150(21,22)	ENSSSCG00000011103	Sol35	PARD3
ssc_circ_0000455	10	57137536	57184306	-	5	Exon	ENSSSCT00000012150(20,22)	ENSSSCG00000011103	Sol28	PARD3
ssc_circ_0000456	10	57137536	57236044	-	2	Exon	ENSSSCT00000012150(8,22)	ENSSSCG00000011103	Sol28	PARD3
ssc_circ_0000457	10	57167881	57168112	-	2	Exon	ENSSSCT00000012150(21,21)	ENSSSCG00000011103	Bf36,Sol36	PARD3
ssc_circ_0000458	10	57167881	57194267	-	3	Exon	ENSSSCT00000012150(17,21)	ENSSSCG00000011103	Bf28	PARD3
ssc_circ_0000459	10	57224994	57236044	-	3	Exon	ENSSSCT00000012150(8,13)	ENSSSCG00000011103	Bf36,Sol35	PARD3
ssc_circ_0000460	10	57250368	57252743	-	6	Exon	ENSSSCT00000012150(6,7)	ENSSSCG00000011103	Bf28,Bf36,Sol28,Sol35,Sol36	PARD3
ssc_circ_0000461	10	57250368	57297790	-	2	Exon	ENSSSCT00000012150(5,7)	ENSSSCG00000011103	Bf28,Bf36	PARD3
ssc_circ_0000462	10	57297659	57317736	-	4	Exon	ENSSSCT00000012150(4,5)	ENSSSCG00000011103	Bf36	PARD3
ssc_circ_0000463	10	5759751	5772004	+	3	Exon	ENSSSCT00000011827(2,8)	ENSSSCG00000010811	Bf28	KCTD3
ssc_circ_0000464	10	5761746	5771473	+	3	Exon	ENSSSCT00000011827(4,7)	ENSSSCG00000010811	Bf28,Sol36	KCTD3
ssc_circ_0000465	10	5770011	5772004	+	4	Exon	ENSSSCT00000011827(5,8)	ENSSSCG00000010811	Bf35	KCTD3
ssc_circ_0000466	10	5770011	5777849	+	6	Exon	ENSSSCT00000011827(5,9)	ENSSSCG00000010811	Bf36,Sol28,Sol35	KCTD3
ssc_circ_0000467	10	57704928	57707482	-	3	Exon	ENSSSCT00000012151(17,18)	ENSSSCG00000011104	Bf28	CUL2
ssc_circ_0000468	10	57719627	57721859	-	3	Exon	ENSSSCT00000012151(12,15)	ENSSSCG00000011104	Bf28	CUL2
ssc_circ_0000469	10	57731493	57732359	-	11	Exon	ENSSSCT00000012151(6,8)	ENSSSCG00000011104	Bf28,Sol28,Sol35,Sol36	CUL2
ssc_circ_0000470	10	57752327	57760187	-	2	Exon	ENSSSCT00000012151(3,4)	ENSSSCG00000011104	Bf28	CUL2
ssc_circ_0000471	10	57760093	57768401	-	3	Intron_exon	ENSSSCT00000012151(none,none)	Null	Sol28,Sol36	Null
ssc_circ_0000472	10	5777659	5797656	+	7	Exon	ENSSSCT00000011827(9,12)	ENSSSCG00000010811	Bf28,Bf35,Bf36,Sol28,Sol35,Sol36	KCTD3
ssc_circ_0000473	10	57862461	57866461	+	6	Exon	ENSSSCT00000012153(3,5);ENSSSCT00000035114(2,4);ENSSSCT00000036002(2,4);ENSSSCT00000036398(4,6)	ENSSSCG00000011106	Sol28	CREM
ssc_circ_0000474	10	5788969	5797656	+	5	Exon	ENSSSCT00000011827(10,12)	ENSSSCG00000010811	Bf28,Bf35,Bf36,Sol28,Sol35,Sol36	KCTD3
ssc_circ_0000475	10	5788969	5806269	+	3	Exon	ENSSSCT00000011827(10,14)	ENSSSCG00000010811	Bf36,Sol35	KCTD3
ssc_circ_0000476	10	58021216	58042335	+	2	Exon	ENSSSCT00000012155(3,8);ENSSSCT00000047162(2,7);ENSSSCT00000047984(2,7)	ENSSSCG00000011107	Sol35	CCNY
ssc_circ_0000477	10	5806114	5809073	+	2	Exon	ENSSSCT00000011827(14,15);ENSSSCT00000027421(5,6)	ENSSSCG00000010811	Bf36	KCTD3
ssc_circ_0000478	10	5808977	5812251	+	3	Exon	ENSSSCT00000011827(15,16);ENSSSCT00000027421(6,7)	ENSSSCG00000010811	Bf28	KCTD3
ssc_circ_0000479	10	5812117	5812467	+	2	Exon	ENSSSCT00000011827(16,17);ENSSSCT00000027421(7,8)	ENSSSCG00000010811	Bf28,Bf36,Sol28	KCTD3
ssc_circ_0000480	10	585594	591729	-	5	Exon	ENSSSCT00000011817(13,15)	ENSSSCG00000010801	Sol35	CDC73
ssc_circ_0000481	10	585594	592335	-	5	Exon	ENSSSCT00000011817(12,15)	ENSSSCG00000010801	Bf35,Sol35,Sol36	CDC73
ssc_circ_0000482	10	587694	598867	-	3	Exon	ENSSSCT00000011817(11,14)	ENSSSCG00000010801	Bf35	CDC73
ssc_circ_0000483	10	59726187	59732455	-	6	Exon	ENSSSCT00000012161(7,10);ENSSSCT00000028931(6,9)	ENSSSCG00000011112	Bf28,Bf35,Bf36,Sol28,Sol35,Sol36	CDC123
ssc_circ_0000484	10	59726187	59747970	-	3	Exon	ENSSSCT00000012161(5,10)	ENSSSCG00000011112	Bf35,Sol36	CDC123
ssc_circ_0000485	10	59745682	59752288	-	23	Exon	ENSSSCT00000012161(3,6);ENSSSCT00000028931(3,5)	ENSSSCG00000011112	Bf28,Bf35,Bf36,Sol28,Sol35,Sol36	CDC123
ssc_circ_0000486	10	59793866	59814815	-	3	Exon	ENSSSCT00000012163(2,11)	ENSSSCG00000011114	Sol28	SEC61A2
ssc_circ_0000487	10	59834812	59836887	-	3	Exon	ENSSSCT00000012164(10,11);ENSSSCT00000049764(10,11);ENSSSCT00000057195(10,11);ENSSSCT00000060543(10,11)	ENSSSCG00000039539	Bf35,Bf36,Sol28,Sol36	DHTKD1
ssc_circ_0000488	10	59851943	59853584	-	2	Exon	ENSSSCT00000012164(4,5);ENSSSCT00000049764(4,5);ENSSSCT00000057195(4,5);ENSSSCT00000060543(4,5)	ENSSSCG00000039539	Sol28	DHTKD1
ssc_circ_0000489	10	59853390	59855657	-	2	Exon	ENSSSCT00000012164(3,4);ENSSSCT00000049764(3,4);ENSSSCT00000057195(3,4);ENSSSCT00000060543(3,4)	ENSSSCG00000039539	Sol28	DHTKD1
ssc_circ_0000490	10	59913525	59919743	+	31	Exon	ENSSSCT00000012166(2,5);ENSSSCT00000029333(2,5);ENSSSCT00000032194(2,5);ENSSSCT00000050826(4,7);ENSSSCT00000059021(5,8);ENSSSCT00000061084(2,5);ENSSSCT00000065261(2,5)	ENSSSCG00000011117	Bf28,Bf36,Sol28,Sol35	Null
ssc_circ_0000491	10	59913525	59926809	+	6	Exon	ENSSSCT00000012166(2,6);ENSSSCT00000029333(2,6);ENSSSCT00000050826(4,8);ENSSSCT00000059021(5,9);ENSSSCT00000061084(2,6);ENSSSCT00000065261(2,6)	ENSSSCG00000011117	Bf28,Bf36,Sol28,Sol35,Sol36	Null
ssc_circ_0000492	10	59913525	59974190	+	2	Exon	ENSSSCT00000029333(2,17);ENSSSCT00000032194(2,16);ENSSSCT00000050826(4,19);ENSSSCT00000059021(5,20);ENSSSCT00000061084(2,17);ENSSSCT00000065261(2,17)	ENSSSCG00000011117	Bf36	Null
ssc_circ_0000493	10	59957365	59963743	+	5	Exon	ENSSSCT00000012166(13,14);ENSSSCT00000029333(13,14);ENSSSCT00000032194(12,13);ENSSSCT00000050826(15,16);ENSSSCT00000059021(16,17);ENSSSCT00000061084(13,14);ENSSSCT00000065261(13,14)	ENSSSCG00000011117	Bf28,Bf35,Bf36,Sol28,Sol35	Null
ssc_circ_0000494	10	59957365	59974190	+	2	Exon	ENSSSCT00000029333(13,17);ENSSSCT00000032194(12,16);ENSSSCT00000050826(15,19);ENSSSCT00000059021(16,20);ENSSSCT00000061084(13,17);ENSSSCT00000065261(13,17)	ENSSSCG00000011117	Bf28	Null
ssc_circ_0000495	10	59963604	59970636	+	3	Exon	ENSSSCT00000012166(14,16);ENSSSCT00000029333(14,16);ENSSSCT00000032194(13,15);ENSSSCT00000050826(16,18);ENSSSCT00000059021(17,19);ENSSSCT00000061084(14,16);ENSSSCT00000065261(14,16)	ENSSSCG00000011117	Bf36,Sol36	Null
ssc_circ_0000496	10	59963604	59974190	+	2	Exon	ENSSSCT00000029333(14,17);ENSSSCT00000032194(13,16);ENSSSCT00000050826(16,19);ENSSSCT00000059021(17,20);ENSSSCT00000061084(14,17);ENSSSCT00000065261(14,17)	ENSSSCG00000011117	Sol35	Null
ssc_circ_0000497	10	60258613	60355127	+	2	Exon	ENSSSCT00000046062(2,6);ENSSSCT00000046564(2,7);ENSSSCT00000051909(2,6);ENSSSCT00000054011(2,6);ENSSSCT00000055282(2,6)	ENSSSCG00000011120	Sol28	USP6NL
ssc_circ_0000498	10	60712988	60713184	-	3	Exon	ENSSSCT00000040633(2,2);ENSSSCT00000046686(2,2);ENSSSCT00000054037(2,2);ENSSSCT00000059882(2,2)	ENSSSCG00000011121	Bf36,Sol35	Null
ssc_circ_0000499	10	60829953	60834399	-	2	Intron	ENSSSCT00000040633(none,none);ENSSSCT00000054037(none,none);ENSSSCT00000059882(none,none)	Null	Sol35	Null
ssc_circ_0000500	10	63447679	63461757	-	4	Exon	ENSSSCT00000037341(3,4);ENSSSCT00000065809(3,4)	ENSSSCG00000011127	Bf36	TAF3
ssc_circ_0000501	10	63586709	63590209	-	3	Exon	ENSSSCT00000037064(4,8);ENSSSCT00000055086(4,9)	ENSSSCG00000034086	Bf28,Sol28,Sol36	ATP5C1
ssc_circ_0000502	10	63602654	63610432	+	3	Exon	ENSSSCT00000057280(2,7)	ENSSSCG00000033095	Bf28	KIN
ssc_circ_0000503	10	63609227	63610432	+	2	Exon	ENSSSCT00000057280(6,7)	ENSSSCG00000033095	Bf28,Sol36	KIN
ssc_circ_0000504	10	63609227	63617750	+	2	Exon	ENSSSCT00000057280(6,8)	ENSSSCG00000033095	Bf28	KIN
ssc_circ_0000505	10	63609227	63619944	+	2	Exon	ENSSSCT00000057280(6,9)	ENSSSCG00000033095	Sol28	KIN
ssc_circ_0000506	10	63710293	63731758	+	3	Exon	ENSSSCT00000012181(3,7)	ENSSSCG00000011129	Bf28,Bf35,Bf36,Sol28,Sol35	ITIH5
ssc_circ_0000507	10	63899363	63912175	+	6	Exon	ENSSSCT00000026286(2,4)	ENSSSCG00000024480	Bf28,Bf36,Sol36	SFMBT2
ssc_circ_0000508	10	63908020	63912175	+	2	Exon	ENSSSCT00000026286(3,4)	ENSSSCG00000024480	Sol28	SFMBT2
ssc_circ_0000509	10	64498378	64502263	+	3	Exon	ENSSSCT00000012183(2,3);ENSSSCT00000039762(2,3);ENSSSCT00000044860(2,3);ENSSSCT00000054227(2,3);ENSSSCT00000059646(2,3);ENSSSCT00000066031(2,3)	ENSSSCG00000011131	Bf28,Bf36,Sol28,Sol35,Sol36	PRKCQ
ssc_circ_0000510	10	64565822	64568263	+	2	Exon	ENSSSCT00000012183(13,14);ENSSSCT00000039762(13,14);ENSSSCT00000044860(13,14);ENSSSCT00000054227(13,14);ENSSSCT00000055780(9,10);ENSSSCT00000057411(9,10);ENSSSCT00000059646(13,14);ENSSSCT00000066031(13,14)	ENSSSCG00000011131	Sol28	PRKCQ
ssc_circ_0000511	10	64895437	64899360	-	3	Exon	ENSSSCT00000012186(3,4)	ENSSSCG00000011134	Bf28,Sol35	RBM17
ssc_circ_0000512	10	649312	664540	-	2	Exon	ENSSSCT00000011817(2,7)	ENSSSCG00000010801	Bf28	CDC73
ssc_circ_0000513	10	65179075	65191886	+	8	Exon	ENSSSCT00000012189(4,7);ENSSSCT00000042023(2,5)	ENSSSCG00000011137	Bf28,Bf35,Bf36,Sol28,Sol35	GDI2
ssc_circ_0000514	10	65201943	65203703	-	3	Exon	ENSSSCT00000012188(18,20);ENSSSCT00000024774(12,14);ENSSSCT00000041243(17,19);ENSSSCT00000045469(19,21);ENSSSCT00000065389(19,21);ENSSSCT00000065616(19,21)	ENSSSCG00000011136	Sol28	FAM208B
ssc_circ_0000515	10	65240555	65262220	-	2	Intron_exon	ENSSSCT00000012188(none,none);ENSSSCT00000041243(none,none);ENSSSCT00000045469(none,none);ENSSSCT00000065389(none,none);ENSSSCT00000065616(none,5)	ENSSSCG00000011136,Null	Sol28	Null
ssc_circ_0000516	10	65244719	65247076	-	3	Exon	ENSSSCT00000012188(2,4);ENSSSCT00000045469(2,4);ENSSSCT00000065389(2,4);ENSSSCT00000065616(2,4)	ENSSSCG00000011136	Bf28,Sol28,Sol35	FAM208B
ssc_circ_0000517	10	65246553	65247076	-	4	Exon	ENSSSCT00000012188(2,3);ENSSSCT00000041243(2,3);ENSSSCT00000045469(2,3);ENSSSCT00000065389(2,3);ENSSSCT00000065616(2,3)	ENSSSCG00000011136	Bf28,Bf35,Sol35,Sol36	FAM208B
ssc_circ_0000518	10	65246553	65262220	-	6	Intron_exon	ENSSSCT00000012188(none,none);ENSSSCT00000041243(none,none);ENSSSCT00000045469(none,none);ENSSSCT00000065389(none,none);ENSSSCT00000065616(none,3)	ENSSSCG00000011136,Null	Bf28,Bf35,Sol35,Sol36	Null
ssc_circ_0000519	10	653540	656984	-	3	Exon	ENSSSCT00000011817(4,6)	ENSSSCG00000010801	Sol35	CDC73
ssc_circ_0000520	10	65563759	65566775	+	4	Exon	ENSSSCT00000028251(3,6);ENSSSCT00000063652(3,6)	ENSSSCG00000011147	Sol28	Null
ssc_circ_0000521	10	65563759	65568498	+	4	Exon	ENSSSCT00000028251(3,7);ENSSSCT00000063652(3,7)	ENSSSCG00000011147	Sol28	Null
ssc_circ_0000522	10	65617532	65635660	+	4	Intron	ENSSSCT00000028251(none,none);ENSSSCT00000042007(none,none)	Null	Sol28	Null
ssc_circ_0000523	10	6777174	6781118	-	2	Exon	ENSSSCT00000011830(4,5);ENSSSCT00000037985(3,4);ENSSSCT00000042686(3,4);ENSSSCT00000060504(4,5)	ENSSSCG00000010814	Sol35,Sol36	ESRRG
ssc_circ_0000524	10	68491183	68499828	-	2	Exon	ENSSSCT00000024416(9,12);ENSSSCT00000029839(9,12);ENSSSCT00000040160(9,12);ENSSSCT00000040226(11,14);ENSSSCT00000040561(9,12);ENSSSCT00000048504(10,13);ENSSSCT00000060991(10,13);ENSSSCT00000065998(10,13);ENSSSCT00000066425(11,14)	ENSSSCG00000029602	Sol35	WDR37
ssc_circ_0000525	10	68491183	68499831	-	5	Exon	ENSSSCT00000024416(9,12);ENSSSCT00000029839(9,12);ENSSSCT00000040160(9,12);ENSSSCT00000040226(11,14);ENSSSCT00000040561(9,12);ENSSSCT00000048504(10,13);ENSSSCT00000060991(10,13);ENSSSCT00000065998(10,13);ENSSSCT00000066425(11,14)	ENSSSCG00000029602	Bf28,Bf35,Bf36	WDR37
ssc_circ_0000526	10	68491183	68502497	-	3	Exon	ENSSSCT00000024416(7,12);ENSSSCT00000029839(7,12);ENSSSCT00000040160(7,12);ENSSSCT00000040226(9,14);ENSSSCT00000040561(7,12);ENSSSCT00000048504(8,13);ENSSSCT00000060991(8,13);ENSSSCT00000065998(8,13);ENSSSCT00000066425(9,14)	ENSSSCG00000029602	Bf28,Bf36	WDR37
ssc_circ_0000527	10	68491183	68507352	-	2	Exon	ENSSSCT00000024416(5,12);ENSSSCT00000029839(5,12);ENSSSCT00000040160(5,12);ENSSSCT00000040226(7,14);ENSSSCT00000040561(5,12);ENSSSCT00000048504(6,13);ENSSSCT00000060991(6,13);ENSSSCT00000065998(6,13);ENSSSCT00000066425(7,14)	ENSSSCG00000029602	Bf28,Bf35,Bf36,Sol28,Sol35	WDR37
ssc_circ_0000528	10	68491183	68518239	-	3	Exon	ENSSSCT00000024416(1,12);ENSSSCT00000029839(1,12);ENSSSCT00000040160(1,12);ENSSSCT00000040226(2,14);ENSSSCT00000040561(1,12);ENSSSCT00000060991(2,13);ENSSSCT00000065998(2,13);ENSSSCT00000066425(3,14)	ENSSSCG00000029602	Bf28,Bf36	WDR37
ssc_circ_0000529	10	68509412	68512874	-	2	Exon	ENSSSCT00000024416(2,4);ENSSSCT00000029839(2,4);ENSSSCT00000040160(2,4);ENSSSCT00000040226(4,6);ENSSSCT00000040561(2,4);ENSSSCT00000048504(3,5);ENSSSCT00000060991(3,5);ENSSSCT00000065998(3,5);ENSSSCT00000066425(4,6)	ENSSSCG00000029602	Sol28	WDR37
ssc_circ_0000530	10	68509412	68518239	-	4	Exon	ENSSSCT00000024416(1,4);ENSSSCT00000029839(1,4);ENSSSCT00000040160(1,4);ENSSSCT00000040226(2,6);ENSSSCT00000040561(1,4);ENSSSCT00000060991(2,5);ENSSSCT00000065998(2,5);ENSSSCT00000066425(3,6)	ENSSSCG00000029602	Bf28,Bf35,Bf36,Sol28,Sol35,Sol36	WDR37
ssc_circ_0000531	10	68512778	68518239	-	2	Exon	ENSSSCT00000024416(1,2);ENSSSCT00000029839(1,2);ENSSSCT00000040160(1,2);ENSSSCT00000040226(2,4);ENSSSCT00000040561(1,2);ENSSSCT00000060991(2,3);ENSSSCT00000065998(2,3);ENSSSCT00000066425(3,4)	ENSSSCG00000029602	Bf28,Bf36,Sol28,Sol36	WDR37
ssc_circ_0000532	10	68562244	68562567	-	4	Exon	ENSSSCT00000023947(3,4)	ENSSSCG00000028602	Bf28,Sol28,Sol35,Sol36	GTPBP4
ssc_circ_0000533	10	68645780	68671405	+	7	Exon	ENSSSCT00000044332(2,5)	ENSSSCG00000011162	Bf28,Sol28,Sol35	LARP4B
ssc_circ_0000534	10	68670661	68671405	+	2	Exon	ENSSSCT00000012224(3,4);ENSSSCT00000044332(4,5)	ENSSSCG00000011162	Sol28	LARP4B
ssc_circ_0000535	10	68671265	68688441	+	4	Exon	ENSSSCT00000012224(4,7);ENSSSCT00000044332(5,8)	ENSSSCG00000011162	Bf28,Bf35,Bf36,Sol28,Sol35,Sol36	LARP4B
ssc_circ_0000536	10	68684614	68688441	+	13	Exon	ENSSSCT00000012224(5,7);ENSSSCT00000044332(6,8)	ENSSSCG00000011162	Bf28,Bf35,Bf36,Sol28,Sol35,Sol36	LARP4B
ssc_circ_0000537	10	68686079	68688441	+	2	Exon	ENSSSCT00000012224(6,7);ENSSSCT00000044332(7,8)	ENSSSCG00000011162	Bf28	LARP4B
ssc_circ_0000538	10	68690561	68692165	+	3	Exon	ENSSSCT00000012224(8,10);ENSSSCT00000044332(9,11)	ENSSSCG00000011162	Sol35	LARP4B
ssc_circ_0000539	10	6871371	6899835	-	3	Exon	ENSSSCT00000011830(2,3);ENSSSCT00000037985(1,2);ENSSSCT00000060504(2,3)	ENSSSCG00000010814	Bf28,Sol28,Sol35,Sol36	ESRRG
ssc_circ_0000540	10	68827829	68827987	+	2	Intron	ENSSSCT00000012225(none,none);ENSSSCT00000042952(none,none);ENSSSCT00000051140(none,none);ENSSSCT00000051146(none,none)	Null	Sol36	Null
ssc_circ_0000541	10	68959424	68961182	+	9	Exon	ENSSSCT00000012225(2,3);ENSSSCT00000042952(2,3);ENSSSCT00000051140(2,3)	ENSSSCG00000011163	Bf28,Bf35,Bf36,Sol35,Sol36	DIP2C
ssc_circ_0000542	10	68959424	68970531	+	34	Exon	ENSSSCT00000012225(2,4);ENSSSCT00000051140(2,4);ENSSSCT00000051146(2,3)	ENSSSCG00000011163	Bf28,Bf35,Bf36,Sol28,Sol35,Sol36	DIP2C
ssc_circ_0000543	10	6899420	6899835	-	3	Exon	ENSSSCT00000011830(2,2);ENSSSCT00000037985(1,1);ENSSSCT00000042686(2,2);ENSSSCT00000060504(2,2)	ENSSSCG00000010814	Sol28,Sol35,Sol36	ESRRG
ssc_circ_0000544	10	69026408	69030169	+	5	Exon	ENSSSCT00000012225(7,9);ENSSSCT00000042952(6,8);ENSSSCT00000051140(7,9);ENSSSCT00000051146(6,8);ENSSSCT00000051221(6,8)	ENSSSCG00000011163	Bf28,Bf35	DIP2C
ssc_circ_0000545	10	69054099	69056812	+	3	Exon	ENSSSCT00000012225(13,15);ENSSSCT00000042952(12,14);ENSSSCT00000051140(13,15);ENSSSCT00000051146(12,14);ENSSSCT00000051221(12,14)	ENSSSCG00000011163	Bf35	DIP2C
ssc_circ_0000546	10	69175006	69235186	-	5	Exon	ENSSSCT00000012228(2,14);ENSSSCT00000042795(2,13);ENSSSCT00000054778(2,14);ENSSSCT00000060375(2,14)	ENSSSCG00000011166	Bf28,Bf35,Bf36,Sol35,Sol36	ZMYND11
ssc_circ_0000547	10	69176668	69182605	-	5	Exon	ENSSSCT00000012228(8,12);ENSSSCT00000042795(7,11);ENSSSCT00000050900(5,9);ENSSSCT00000054778(8,12);ENSSSCT00000058751(7,11);ENSSSCT00000060375(8,12)	ENSSSCG00000011166	Sol28,Sol36	ZMYND11
ssc_circ_0000548	10	69182550	69235186	-	2	Exon	ENSSSCT00000012228(2,8);ENSSSCT00000042795(2,7);ENSSSCT00000054778(2,8);ENSSSCT00000060375(2,8)	ENSSSCG00000011166	Sol28	ZMYND11
ssc_circ_0000549	10	69201376	69235186	-	56	Exon	ENSSSCT00000012228(2,4);ENSSSCT00000054778(2,4);ENSSSCT00000060375(2,4)	ENSSSCG00000011166	Bf28,Bf35,Bf36,Sol28,Sol35,Sol36	ZMYND11
ssc_circ_0000550	10	69212794	69235186	-	24	Exon	ENSSSCT00000012228(2,3);ENSSSCT00000042795(2,3);ENSSSCT00000054778(2,3);ENSSSCT00000060375(2,3)	ENSSSCG00000011166	Bf28,Bf35,Bf36,Sol28,Sol35,Sol36	ZMYND11
ssc_circ_0000551	10	69224981	69235186	-	2	Intron_exon	ENSSSCT00000012228(2,none);ENSSSCT00000042795(2,none);ENSSSCT00000054778(2,none);ENSSSCT00000060375(2,none)	ENSSSCG00000011166	Sol35	ZMYND11
ssc_circ_0000552	10	69233682	69235186	-	4	Intron_exon	ENSSSCT00000012228(2,none);ENSSSCT00000042795(2,none);ENSSSCT00000054778(2,none);ENSSSCT00000060375(2,none)	ENSSSCG00000011166	Sol28,Sol35,Sol36	ZMYND11
ssc_circ_0000553	10	6961796	7038556	+	2	Antisense	ENSSSCT00000011830(none,none)	Null	Sol28	Null
ssc_circ_0000554	10	7003469	7003694	+	2	Antisense	ENSSSCT00000011830(none,none)	Null	Bf28,Sol28	Null
ssc_circ_0000555	10	7227656	7229568	-	4	Intergenic	none(none,none)	Null	Sol28	Null
ssc_circ_0000556	10	7246811	7247588	-	3	Intergenic	none(none,none)	Null	Bf28,Bf36,Sol28,Sol35,Sol36	Null
ssc_circ_0000557	10	7247065	7247588	-	6	Intergenic	none(none,none)	Null	Bf35,Bf36,Sol28,Sol35,Sol36	Null
ssc_circ_0000558	10	734757	761696	+	2	Exon	ENSSSCT00000011818(2,10);ENSSSCT00000057180(2,11)	ENSSSCG00000010802	Sol28	UCHL5
ssc_circ_0000559	10	745613	748642	+	4	Exon	ENSSSCT00000011818(3,6);ENSSSCT00000011821(4,8);ENSSSCT00000057180(4,7)	ENSSSCG00000010802	Sol28	UCHL5
ssc_circ_0000560	10	748579	755788	+	3	Exon	ENSSSCT00000011818(6,8);ENSSSCT00000011821(8,10);ENSSSCT00000057180(7,9)	ENSSSCG00000010802	Sol35	UCHL5
ssc_circ_0000561	10	8265577	8271193	+	47	Exon	ENSSSCT00000024386(2,4);ENSSSCT00000053121(2,4)	ENSSSCG00000027846	Bf28,Bf35,Bf36,Sol28,Sol35,Sol36	RRP15
ssc_circ_0000562	10	8345775	8346887	-	2	Antisense	ENSSSCT00000011833(none,none);ENSSSCT00000056615(none,none);ENSSSCT00000065533(none,none)	Null	Bf28	Null
ssc_circ_0000563	10	8361319	8386109	+	2	Exon	ENSSSCT00000011833(2,6);ENSSSCT00000056615(3,7);ENSSSCT00000065533(3,7)	ENSSSCG00000010816	Bf35,Bf36	TGFB2
ssc_circ_0000564	10	8382470	8384507	+	2	Exon	ENSSSCT00000011833(3,5);ENSSSCT00000056615(4,6);ENSSSCT00000065533(4,6)	ENSSSCG00000010816	Bf28,Bf36	TGFB2
ssc_circ_0000565	10	8382470	8386109	+	8	Exon	ENSSSCT00000011833(3,6);ENSSSCT00000056615(4,7);ENSSSCT00000065533(4,7)	ENSSSCG00000010816	Bf28,Bf35,Bf36,Sol28,Sol36	TGFB2
ssc_circ_0000566	10	8602491	8612217	-	2	Exon	ENSSSCT00000049318(8,9)	ENSSSCG00000038539	Sol36	Null
ssc_circ_0000567	10	8950586	8978128	+	3	Exon	ENSSSCT00000011834(2,5);ENSSSCT00000044181(2,5)	ENSSSCG00000010817	Sol35	LYPLAL1
ssc_circ_0000568	10	9612099	9614246	-	3	Exon	ENSSSCT00000011838(14,16);ENSSSCT00000043477(15,17)	ENSSSCG00000010821	Bf28,Bf35,Bf36,Sol28,Sol35	EPRS
ssc_circ_0000569	10	9667261	9671886	+	2	Antisense	ENSSSCT00000011840(none,none);ENSSSCT00000037357(none,none);ENSSSCT00000041811(none,none);ENSSSCT00000042178(none,none);ENSSSCT00000057863(none,none);ENSSSCT00000060420(none,none)	Null	Bf35,Sol35	Null
ssc_circ_0000570	10	9690786	9691439	+	2	Exon	ENSSSCT00000011841(4,7)	ENSSSCG00000010823	Bf35	IARS2
ssc_circ_0000571	10	9739375	9739872	-	4	Exon	ENSSSCT00000039520(31,32);ENSSSCT00000050571(32,33);ENSSSCT00000058354(32,33);ENSSSCT00000060678(32,33)	ENSSSCG00000010824	Bf36,Sol28,Sol36	RAB3GAP2
ssc_circ_0000572	10	9780248	9786151	-	3	Exon	ENSSSCT00000011842(7,9);ENSSSCT00000039520(6,8);ENSSSCT00000050571(7,9);ENSSSCT00000058354(7,9);ENSSSCT00000060678(7,9)	ENSSSCG00000010824	Bf35	RAB3GAP2
ssc_circ_0000573	11	1004167	1009902	+	3	Exon	ENSSSCT00000010151(19,21);ENSSSCT00000031907(20,22);ENSSSCT00000046146(18,20);ENSSSCT00000053096(20,22);ENSSSCT00000055597(20,22)	ENSSSCG00000009270	Bf35,Sol28	IFT88
ssc_circ_0000574	11	10365011	10381590	+	2	Intergenic	none(none,none)	Null	Bf28,Sol36	Null
ssc_circ_0000575	11	11156485	11161359	+	3	Exon	ENSSSCT00000049957(2,4);ENSSSCT00000061845(2,4)	ENSSSCG00000034348	Sol28,Sol36	NBEA
ssc_circ_0000576	11	11156485	11181394	+	2	Exon	ENSSSCT00000049957(2,8);ENSSSCT00000061845(2,8)	ENSSSCG00000034348	Bf36,Sol28	NBEA
ssc_circ_0000577	11	11160922	11181394	+	3	Exon	ENSSSCT00000049957(3,8);ENSSSCT00000061845(3,8)	ENSSSCG00000034348	Bf36,Sol28	NBEA
ssc_circ_0000578	11	11160922	11266949	+	2	Exon	ENSSSCT00000049957(3,18);ENSSSCT00000061845(3,18)	ENSSSCG00000034348	Bf36	NBEA
ssc_circ_0000579	11	1125630	1128292	-	3	Exon	ENSSSCT00000010159(7,10);ENSSSCT00000051789(8,11)	ENSSSCG00000009276	Sol36	XPO4
ssc_circ_0000580	11	1141224	1141776	-	57	Exon	ENSSSCT00000010159(5,6);ENSSSCT00000051789(6,7)	ENSSSCG00000009276	Bf28,Bf35,Bf36,Sol28,Sol35,Sol36	XPO4
ssc_circ_0000581	11	1141224	1163643	-	2	Intron_exon	ENSSSCT00000010159(none,6);ENSSSCT00000051789(none,7)	ENSSSCG00000009276	Bf36,Sol28	XPO4
ssc_circ_0000582	11	1141224	1175446	-	3	Exon	ENSSSCT00000010159(4,6);ENSSSCT00000051789(5,7)	ENSSSCG00000009276	Bf35	XPO4
ssc_circ_0000583	11	1175308	1186009	-	2	Exon	ENSSSCT00000010159(2,4);ENSSSCT00000051789(2,5)	ENSSSCG00000009276	Bf36,Sol36	XPO4
ssc_circ_0000584	11	11848353	11853731	-	3	Exon	ENSSSCT00000036697(12,15);ENSSSCT00000045191(8,11);ENSSSCT00000045713(9,12);ENSSSCT00000046534(12,15);ENSSSCT00000057153(8,11)	ENSSSCG00000033919	Sol35	DCLK1
ssc_circ_0000585	11	12828703	12838682	-	3	Exon	ENSSSCT00000010256(17,23);ENSSSCT00000037044(17,23);ENSSSCT00000040086(19,25);ENSSSCT00000043361(17,23);ENSSSCT00000052734(18,24);ENSSSCT00000053123(18,24);ENSSSCT00000060979(18,23)	ENSSSCG00000009359	Sol28	SUPT20H
ssc_circ_0000586	11	12828703	12838685	-	3	Exon	ENSSSCT00000010256(17,23);ENSSSCT00000037044(17,23);ENSSSCT00000040086(19,25);ENSSSCT00000043361(17,23);ENSSSCT00000052734(18,24);ENSSSCT00000053123(18,24);ENSSSCT00000060979(18,23)	ENSSSCG00000009359	Bf28,Bf35,Bf36,Sol28,Sol35,Sol36	SUPT20H
ssc_circ_0000587	11	12838255	12862293	-	3	Exon	ENSSSCT00000010256(2,18);ENSSSCT00000037044(2,18);ENSSSCT00000043361(2,18);ENSSSCT00000052734(2,19);ENSSSCT00000053123(2,19)	ENSSSCG00000009359	Sol28	SUPT20H
ssc_circ_0000588	11	12842165	12854933	-	4	Exon	ENSSSCT00000040086(7,15);ENSSSCT00000043361(6,14);ENSSSCT00000052734(6,14);ENSSSCT00000053123(6,14);ENSSSCT00000060979(6,14)	ENSSSCG00000009359	Bf35,Bf36	SUPT20H
ssc_circ_0000589	11	12842165	12862293	-	2	Exon	ENSSSCT00000010256(2,13);ENSSSCT00000037044(2,13);ENSSSCT00000043361(2,14);ENSSSCT00000052734(2,14);ENSSSCT00000053123(2,14);ENSSSCT00000060979(2,14)	ENSSSCG00000009359	Bf28	SUPT20H
ssc_circ_0000590	11	12843297	12858931	-	4	Exon	ENSSSCT00000010256(3,12);ENSSSCT00000037044(3,12);ENSSSCT00000040086(5,14);ENSSSCT00000043361(4,13);ENSSSCT00000052734(4,13);ENSSSCT00000053123(4,13);ENSSSCT00000060979(4,13)	ENSSSCG00000009359	Bf28,Bf35,Bf36,Sol28,Sol35,Sol36	SUPT20H
ssc_circ_0000591	11	12843297	12862293	-	9	Exon	ENSSSCT00000010256(2,12);ENSSSCT00000037044(2,12);ENSSSCT00000043361(2,13);ENSSSCT00000052734(2,13);ENSSSCT00000053123(2,13);ENSSSCT00000060979(2,13)	ENSSSCG00000009359	Bf36,Sol28,Sol36	SUPT20H
ssc_circ_0000592	11	12848083	12851334	-	2	Exon	ENSSSCT00000010256(7,9);ENSSSCT00000037044(7,9);ENSSSCT00000040086(9,11);ENSSSCT00000043361(8,10);ENSSSCT00000052734(8,10);ENSSSCT00000053123(8,10);ENSSSCT00000060979(8,10)	ENSSSCG00000009359	Bf35	SUPT20H
ssc_circ_0000593	11	12851053	12862293	-	4	Exon	ENSSSCT00000010256(2,8);ENSSSCT00000037044(2,8);ENSSSCT00000043361(2,9);ENSSSCT00000052734(2,9);ENSSSCT00000053123(2,9);ENSSSCT00000060979(2,9)	ENSSSCG00000009359	Bf28	SUPT20H
ssc_circ_0000594	11	12854807	12858931	-	3	Exon	ENSSSCT00000010256(3,5);ENSSSCT00000037044(3,5);ENSSSCT00000040086(5,7);ENSSSCT00000043361(4,6);ENSSSCT00000052734(4,6);ENSSSCT00000053123(4,6);ENSSSCT00000060979(4,6)	ENSSSCG00000009359	Bf36	SUPT20H
ssc_circ_0000595	11	12854807	12862293	-	3	Exon	ENSSSCT00000010256(2,5);ENSSSCT00000037044(2,5);ENSSSCT00000043361(2,6);ENSSSCT00000052734(2,6);ENSSSCT00000053123(2,6);ENSSSCT00000060979(2,6)	ENSSSCG00000009359	Bf28,Sol28	SUPT20H
ssc_circ_0000596	11	12858353	12862293	-	22	Exon	ENSSSCT00000010256(2,4);ENSSSCT00000037044(2,4);ENSSSCT00000043361(2,5);ENSSSCT00000052734(2,5);ENSSSCT00000053123(2,5);ENSSSCT00000060979(2,5)	ENSSSCG00000009359	Bf28,Bf35,Bf36,Sol28,Sol35,Sol36	SUPT20H
ssc_circ_0000597	11	13246347	13262673	+	3	Antisense	ENSSSCT00000010258(none,none);ENSSSCT00000022465(none,none);ENSSSCT00000050600(none,none);ENSSSCT00000064106(none,none)	Null	Sol28	Null
ssc_circ_0000598	11	13330903	13349742	-	3	Exon	ENSSSCT00000010259(5,8)	ENSSSCG00000009362	Sol35	TRPC4
ssc_circ_0000599	11	1335980	1355348	-	3	Exon	ENSSSCT00000022702(7,10);ENSSSCT00000048539(7,10);ENSSSCT00000049706(7,10);ENSSSCT00000050830(7,10);ENSSSCT00000051250(6,9)	ENSSSCG00000026744	Bf36,Sol35	ZDHHC20
ssc_circ_0000600	11	1335980	1364698	-	3	Exon	ENSSSCT00000022702(4,10);ENSSSCT00000048539(4,10);ENSSSCT00000049706(4,10);ENSSSCT00000050830(4,10);ENSSSCT00000051250(3,9)	ENSSSCG00000026744	Bf35	ZDHHC20
ssc_circ_0000601	11	1341589	1355348	-	2	Exon	ENSSSCT00000022702(7,9);ENSSSCT00000048539(7,9);ENSSSCT00000049706(7,9);ENSSSCT00000050830(7,9);ENSSSCT00000051250(6,8)	ENSSSCG00000026744	Sol28,Sol35	ZDHHC20
ssc_circ_0000602	11	1341589	1364698	-	6	Exon	ENSSSCT00000022702(4,9);ENSSSCT00000048539(4,9);ENSSSCT00000049706(4,9);ENSSSCT00000050830(4,9);ENSSSCT00000051250(3,8)	ENSSSCG00000026744	Sol28,Sol36	ZDHHC20
ssc_circ_0000603	11	1341589	1371291	-	2	Exon	ENSSSCT00000022702(3,9);ENSSSCT00000048539(3,9);ENSSSCT00000049706(3,9);ENSSSCT00000050830(3,9)	ENSSSCG00000026744	Sol35	ZDHHC20
ssc_circ_0000604	11	1341589	1376231	-	7	Exon	ENSSSCT00000022702(2,9);ENSSSCT00000048539(2,9);ENSSSCT00000049706(2,9);ENSSSCT00000050830(2,9);ENSSSCT00000051250(2,8)	ENSSSCG00000026744	Bf36,Sol28,Sol36	ZDHHC20
ssc_circ_0000605	11	1355228	1364698	-	2	Exon	ENSSSCT00000022702(4,7);ENSSSCT00000048539(4,7);ENSSSCT00000049706(4,7);ENSSSCT00000050830(4,7);ENSSSCT00000051250(3,6)	ENSSSCG00000026744	Bf28,Sol35,Sol36	ZDHHC20
ssc_circ_0000606	11	1355228	1371291	-	3	Exon	ENSSSCT00000022702(3,7);ENSSSCT00000048539(3,7);ENSSSCT00000049706(3,7);ENSSSCT00000050830(3,7)	ENSSSCG00000026744	Bf35,Bf36,Sol35	ZDHHC20
ssc_circ_0000607	11	1355228	1376231	-	15	Exon	ENSSSCT00000022702(2,7);ENSSSCT00000048539(2,7);ENSSSCT00000049706(2,7);ENSSSCT00000050830(2,7);ENSSSCT00000051250(2,6)	ENSSSCG00000026744	Bf28,Bf35,Bf36,Sol28,Sol35,Sol36	ZDHHC20
ssc_circ_0000608	11	1364578	1371291	-	4	Exon	ENSSSCT00000022702(3,4);ENSSSCT00000048539(3,4);ENSSSCT00000049706(3,4);ENSSSCT00000050830(3,4)	ENSSSCG00000026744	Sol35	ZDHHC20
ssc_circ_0000609	11	1364578	1376231	-	4	Exon	ENSSSCT00000022702(2,4);ENSSSCT00000048539(2,4);ENSSSCT00000049706(2,4);ENSSSCT00000050830(2,4);ENSSSCT00000051250(2,3)	ENSSSCG00000026744	Bf28,Bf35,Sol28,Sol35,Sol36	ZDHHC20
ssc_circ_0000610	11	13775004	13776697	+	5	Intergenic	none(none,none)	Null	Bf28,Bf35,Bf36,Sol28,Sol35,Sol36	Null
ssc_circ_0000611	11	14318580	14320863	+	2	Exon	ENSSSCT00000043055(9,10);ENSSSCT00000044811(9,10)	ENSSSCG00000037746	Bf28,Bf35,Bf36,Sol28,Sol35,Sol36	NHLRC3
ssc_circ_0000612	11	1437795	1463356	-	5	Exon	ENSSSCT00000025191(3,6);ENSSSCT00000054260(3,7)	ENSSSCG00000024667	Bf36,Sol35	MICU2
ssc_circ_0000613	11	1455412	1463356	-	42	Exon	ENSSSCT00000025191(3,5);ENSSSCT00000054260(3,6)	ENSSSCG00000024667	Bf28,Bf35,Bf36,Sol28,Sol35,Sol36	MICU2
ssc_circ_0000614	11	15198209	15232102	-	2	Intergenic	none(none,none)	Null	Sol35	Null
ssc_circ_0000615	11	15461776	15470069	-	3	Exon	ENSSSCT00000010269(2,7);ENSSSCT00000042192(2,6);ENSSSCT00000052415(2,6)	ENSSSCG00000009372	Sol28	MRPS31
ssc_circ_0000616	11	15709103	15712263	-	6	Exon	ENSSSCT00000010273(8,11);ENSSSCT00000048192(7,10);ENSSSCT00000048808(7,10)	ENSSSCG00000035658	Bf28,Bf35,Bf36,Sol28,Sol35,Sol36	VPS36
ssc_circ_0000617	11	15719260	15726712	-	5	Exon	ENSSSCT00000010273(3,7);ENSSSCT00000048192(2,6);ENSSSCT00000048808(2,6);ENSSSCT00000059286(2,6)	ENSSSCG00000035658	Bf35,Sol28,Sol35	VPS36
ssc_circ_0000618	11	15721074	15726712	-	2	Exon	ENSSSCT00000010273(3,5);ENSSSCT00000048192(2,4);ENSSSCT00000048808(2,4);ENSSSCT00000059286(2,4)	ENSSSCG00000035658	Bf28,Sol28,Sol36	VPS36
ssc_circ_0000619	11	15724448	15728105	-	4	Intron_exon	ENSSSCT00000010273(none,4);ENSSSCT00000048192(none,3);ENSSSCT00000048808(none,3);ENSSSCT00000059286(none,3)	ENSSSCG00000035658	Bf28,Bf35,Bf36,Sol28,Sol35	VPS36
ssc_circ_0000620	11	15777201	15786983	+	2	Exon	ENSSSCT00000010276(3,9);ENSSSCT00000058698(4,10)	ENSSSCG00000009379	Sol28	NEK3
ssc_circ_0000621	11	15786783	15788051	+	7	Exon	ENSSSCT00000010276(9,10);ENSSSCT00000058698(10,11)	ENSSSCG00000009379	Bf28,Bf35,Bf36,Sol28,Sol35,Sol36	NEK3
ssc_circ_0000622	11	15803654	15830041	+	3	Exon	ENSSSCT00000010277(1,11)	ENSSSCG00000009380	Bf36	NEK5
ssc_circ_0000623	11	15817689	15819360	+	4	Exon	ENSSSCT00000010277(4,6)	ENSSSCG00000009380	Bf28,Bf36,Sol28,Sol35	NEK5
ssc_circ_0000624	11	15829857	15840297	+	2	Exon	ENSSSCT00000010277(11,17)	ENSSSCG00000009380	Bf28,Bf35,Bf36,Sol28,Sol35,Sol36	NEK5
ssc_circ_0000625	11	15829857	15842539	+	2	Exon	ENSSSCT00000010277(11,18)	ENSSSCG00000009380	Sol28	NEK5
ssc_circ_0000626	11	15835556	15840297	+	12	Exon	ENSSSCT00000010277(14,17)	ENSSSCG00000009380	Bf28,Bf35,Bf36,Sol28,Sol35,Sol36	NEK5
ssc_circ_0000627	11	16093385	16116109	-	2	Exon	ENSSSCT00000059394(7,12)	ENSSSCG00000040538	Sol35	WDFY2
ssc_circ_0000628	11	16094634	16116109	-	2	Exon	ENSSSCT00000055543(8,12);ENSSSCT00000059394(7,11)	ENSSSCG00000040538	Bf35	WDFY2
ssc_circ_0000629	11	16190618	16194917	-	2	Intron_exon	ENSSSCT00000055543(3,none);ENSSSCT00000059394(2,none)	ENSSSCG00000040538	Bf28	WDFY2
ssc_circ_0000630	11	16858657	16867270	-	3	Exon	ENSSSCT00000023518(5,8);ENSSSCT00000047378(6,9);ENSSSCT00000054063(6,9);ENSSSCT00000059543(6,9);ENSSSCT00000060320(6,9)	ENSSSCG00000024385	Sol35	RNASEH2B
ssc_circ_0000631	11	16858657	16882252	-	2	Exon	ENSSSCT00000023518(3,8);ENSSSCT00000047378(4,9);ENSSSCT00000054063(4,9);ENSSSCT00000059543(4,9);ENSSSCT00000060320(4,9)	ENSSSCG00000024385	Sol35	RNASEH2B
ssc_circ_0000632	11	16862467	16867270	-	2	Exon	ENSSSCT00000023518(5,7);ENSSSCT00000047378(6,8);ENSSSCT00000054063(6,8);ENSSSCT00000059543(6,8);ENSSSCT00000060320(6,8)	ENSSSCG00000024385	Sol28	RNASEH2B
ssc_circ_0000633	11	17636880	17642780	-	3	Intergenic	none(none,none)	Null	Sol35	Null
ssc_circ_0000634	11	17636880	17653264	-	5	Intergenic	none(none,none)	Null	Bf28,Bf35,Sol28,Sol35	Null
ssc_circ_0000635	11	17737683	17757085	+	2	Antisense	ENSSSCT00000055988(none,none)	Null	Bf35	Null
ssc_circ_0000636	11	17760988	17781703	+	6	Antisense	ENSSSCT00000063920(none,none)	Null	Bf28,Bf35,Bf36,Sol35,Sol36	Null
ssc_circ_0000637	11	17760988	17821584	+	3	Antisense	ENSSSCT00000058110(none,none);ENSSSCT00000063920(none,none)	Null	Bf35	Null
ssc_circ_0000638	11	17778900	17781703	+	3	Intergenic	none(none,none)	Null	Bf28,Bf35,Sol35	Null
ssc_circ_0000639	11	17854849	17864720	+	3	Exon	ENSSSCT00000010289(2,4)	ENSSSCG00000009390	Bf28,Sol28,Sol35,Sol36	SPRYD7
ssc_circ_0000640	11	17870879	17878988	+	3	Intron_exon	ENSSSCT00000010289(none,none);ENSSSCT00000043570(none,none)	Null	Bf36	Null
ssc_circ_0000641	11	18218221	18219543	-	2	Exon	ENSSSCT00000010295(6,7);ENSSSCT00000038912(7,8)	ENSSSCG00000009396	Sol28	PHF11
ssc_circ_0000642	11	18219491	18225329	-	4	Exon	ENSSSCT00000010295(4,6);ENSSSCT00000038912(5,7)	ENSSSCG00000009396	Bf28	PHF11
ssc_circ_0000643	11	18221535	18229720	-	3	Exon	ENSSSCT00000010295(3,5);ENSSSCT00000038912(4,6)	ENSSSCG00000009396	Sol35	PHF11
ssc_circ_0000644	11	18256532	18265450	-	3	Exon	ENSSSCT00000010294(8,11);ENSSSCT00000048316(9,12);ENSSSCT00000048559(10,13);ENSSSCT00000050377(11,14)	ENSSSCG00000009395	Bf35,Sol28,Sol36	SETDB2
ssc_circ_0000645	11	18256532	18290494	-	3	Exon	ENSSSCT00000048316(1,12);ENSSSCT00000048559(2,13);ENSSSCT00000050377(3,14)	ENSSSCG00000009395	Bf28,Sol35	SETDB2
ssc_circ_0000646	11	18280391	18290494	-	3	Exon	ENSSSCT00000048316(1,4);ENSSSCT00000048559(2,5);ENSSSCT00000050377(3,6)	ENSSSCG00000009395	Sol36	SETDB2
ssc_circ_0000647	11	18282813	18290494	-	2	Exon	ENSSSCT00000048316(1,3);ENSSSCT00000048559(2,4);ENSSSCT00000050377(3,5)	ENSSSCG00000009395	Bf36	SETDB2
ssc_circ_0000648	11	18284009	18290494	-	3	Exon	ENSSSCT00000048316(1,2);ENSSSCT00000048559(2,3);ENSSSCT00000050377(3,4)	ENSSSCG00000009395	Bf36	SETDB2
ssc_circ_0000649	11	18313796	18315297	+	2	Intergenic	none(none,none)	Null	Bf28,Bf35,Sol28,Sol35	Null
ssc_circ_0000650	11	18350469	18355949	+	2	Exon	ENSSSCT00000010296(2,3)	ENSSSCG00000009397	Bf35,Sol35	CAB39L
ssc_circ_0000651	11	18350469	18361632	+	19	Exon	ENSSSCT00000010296(2,4)	ENSSSCG00000009397	Bf28,Bf35,Bf36,Sol28,Sol35,Sol36	CAB39L
ssc_circ_0000652	11	18571768	18573252	-	4	Exon	ENSSSCT00000026092(22,23);ENSSSCT00000040444(24,25);ENSSSCT00000047723(23,24);ENSSSCT00000054108(24,25);ENSSSCT00000056650(25,26)	ENSSSCG00000022159	Bf35	FNDC3A
ssc_circ_0000653	11	18600238	18604222	-	2	Exon	ENSSSCT00000026092(6,8);ENSSSCT00000040444(8,10);ENSSSCT00000047723(7,9);ENSSSCT00000054108(8,10);ENSSSCT00000056650(9,11)	ENSSSCG00000022159	Bf28,Bf35,Sol28,Sol36	FNDC3A
ssc_circ_0000654	11	18607625	18613216	-	2	Exon	ENSSSCT00000026092(3,5);ENSSSCT00000040444(5,7);ENSSSCT00000047723(4,6);ENSSSCT00000054108(5,7);ENSSSCT00000056650(6,8)	ENSSSCG00000022159	Sol28	FNDC3A
ssc_circ_0000655	11	18714362	18715144	-	8	Exon	ENSSSCT00000040444(2,none)	ENSSSCG00000022159	Bf28,Bf36,Sol28,Sol35,Sol36	FNDC3A
ssc_circ_0000656	11	19129663	19134837	+	7	Intron	ENSSSCT00000010299(none,none);ENSSSCT00000044201(none,none)	Null	Bf28,Bf35,Bf36,Sol28,Sol35,Sol36	Null
ssc_circ_0000657	11	19129679	19134837	+	99	Intron	ENSSSCT00000010299(none,none);ENSSSCT00000044201(none,none)	Null	Bf28,Bf35,Bf36,Sol28,Sol35,Sol36	Null
ssc_circ_0000658	11	19129679	19151418	+	2	Intron	ENSSSCT00000010299(none,none);ENSSSCT00000044201(none,none)	Null	Sol36	Null
ssc_circ_0000659	11	19196075	19201387	-	2	Exon	ENSSSCT00000010300(19,23);ENSSSCT00000039213(18,22)	ENSSSCG00000009401	Bf35,Bf36	RB1
ssc_circ_0000660	11	19200035	19204789	-	6	Exon	ENSSSCT00000010300(18,20);ENSSSCT00000039213(17,19)	ENSSSCG00000009401	Bf28,Bf36,Sol35,Sol36	RB1
ssc_circ_0000661	11	19200035	19261165	-	2	Exon	ENSSSCT00000010300(10,20);ENSSSCT00000039213(9,19)	ENSSSCG00000009401	Sol28	RB1
ssc_circ_0000662	11	19200035	19274010	-	2	Exon	ENSSSCT00000010300(6,20);ENSSSCT00000039213(5,19)	ENSSSCG00000009401	Bf28,Sol28,Sol35	RB1
ssc_circ_0000663	11	19250142	19253493	-	2	Exon	ENSSSCT00000010300(13,17);ENSSSCT00000039213(12,16)	ENSSSCG00000009401	Bf28,Sol28	RB1
ssc_circ_0000664	11	19250142	19256608	-	3	Exon	ENSSSCT00000010300(12,17);ENSSSCT00000039213(11,16)	ENSSSCG00000009401	Bf36,Sol28,Sol36	RB1
ssc_circ_0000665	11	19250142	19261165	-	3	Exon	ENSSSCT00000010300(10,17);ENSSSCT00000039213(9,16)	ENSSSCG00000009401	Bf28	RB1
ssc_circ_0000666	11	19250142	19270035	-	6	Exon	ENSSSCT00000010300(7,17);ENSSSCT00000039213(6,16)	ENSSSCG00000009401	Sol28,Sol35	RB1
ssc_circ_0000667	11	19250142	19274010	-	2	Exon	ENSSSCT00000010300(6,17);ENSSSCT00000039213(5,16)	ENSSSCG00000009401	Sol28	RB1
ssc_circ_0000668	11	19250142	19281642	-	6	Exon	ENSSSCT00000010300(4,17)	ENSSSCG00000009401	Bf36,Sol35	RB1
ssc_circ_0000669	11	19250142	19286320	-	2	Exon	ENSSSCT00000010300(3,17);ENSSSCT00000039213(3,16)	ENSSSCG00000009401	Sol36	RB1
ssc_circ_0000670	11	19253377	19261165	-	2	Exon	ENSSSCT00000010300(10,13);ENSSSCT00000039213(9,12)	ENSSSCG00000009401	Bf28,Bf36	RB1
ssc_circ_0000671	11	19253377	19264448	-	3	Exon	ENSSSCT00000010300(9,13);ENSSSCT00000039213(8,12)	ENSSSCG00000009401	Bf28,Bf36,Sol28,Sol36	RB1
ssc_circ_0000672	11	19253377	19274010	-	15	Exon	ENSSSCT00000010300(6,13);ENSSSCT00000039213(5,12)	ENSSSCG00000009401	Bf28,Bf35,Bf36,Sol28,Sol35,Sol36	RB1
ssc_circ_0000673	11	19256521	19264448	-	4	Exon	ENSSSCT00000010300(9,12);ENSSSCT00000039213(8,11)	ENSSSCG00000009401	Bf35,Sol35,Sol36	RB1
ssc_circ_0000674	11	19256521	19274010	-	6	Exon	ENSSSCT00000010300(6,12);ENSSSCT00000039213(5,11)	ENSSSCG00000009401	Bf28,Bf35,Bf36,Sol28,Sol35,Sol36	RB1
ssc_circ_0000675	11	19349681	19356078	-	2	Exon	ENSSSCT00000010302(2,6)	ENSSSCG00000009403	Bf35,Bf36,Sol35	ITM2B
ssc_circ_0000676	11	19351013	19351244	+	2	Intron	ENSSSCT00000052529(none,none)	Null	Bf36,Sol35	Null
ssc_circ_0000677	11	19352012	19352765	-	3	Exon	ENSSSCT00000010302(4,5)	ENSSSCG00000009403	Sol35	ITM2B
ssc_circ_0000678	11	19352012	19356078	-	2	Exon	ENSSSCT00000010302(2,5)	ENSSSCG00000009403	Bf35,Bf36	ITM2B
ssc_circ_0000679	11	19354015	19356078	-	2	Exon	ENSSSCT00000010302(2,3)	ENSSSCG00000009403	Sol28	ITM2B
ssc_circ_0000680	11	19573680	19578023	-	2	Exon	ENSSSCT00000023371(2,3)	ENSSSCG00000027551	Sol35	Null
ssc_circ_0000681	11	19623259	19630304	+	2	Exon	ENSSSCT00000010304(2,4);ENSSSCT00000052472(2,4);ENSSSCT00000061656(2,4)	ENSSSCG00000009405	Bf28,Bf35,Bf36,Sol28,Sol35,Sol36	SUCLA2
ssc_circ_0000682	11	19629537	19630304	+	7	Exon	ENSSSCT00000010304(3,4);ENSSSCT00000052472(3,4);ENSSSCT00000061656(3,4)	ENSSSCG00000009405	Bf28,Bf35,Bf36,Sol28,Sol35,Sol36	SUCLA2
ssc_circ_0000683	11	19629537	19645083	+	4	Exon	ENSSSCT00000010304(3,6);ENSSSCT00000052472(3,6);ENSSSCT00000061656(3,6)	ENSSSCG00000009405	Sol28	SUCLA2
ssc_circ_0000684	11	20656879	20659812	+	2	Exon	ENSSSCT00000010306(2,4);ENSSSCT00000052541(4,6);ENSSSCT00000060442(3,5)	ENSSSCG00000009407	Bf35,Sol35	ESD
ssc_circ_0000685	11	20661774	20664489	+	5	Exon	ENSSSCT00000010306(5,7);ENSSSCT00000051355(4,6);ENSSSCT00000052541(7,9);ENSSSCT00000060442(6,8)	ENSSSCG00000009407	Bf35	ESD
ssc_circ_0000686	11	20710449	20719541	-	6	Exon	ENSSSCT00000010309(17,19);ENSSSCT00000039610(17,19);ENSSSCT00000058056(16,18)	ENSSSCG00000009408	Bf28,Bf35,Bf36,Sol28,Sol35,Sol36	LRCH1
ssc_circ_0000687	11	20710449	20804630	-	2	Exon	ENSSSCT00000010309(2,19);ENSSSCT00000039610(2,19);ENSSSCT00000058056(2,18)	ENSSSCG00000009408	Sol28	LRCH1
ssc_circ_0000688	11	20713782	20719541	-	6	Exon	ENSSSCT00000010309(17,18);ENSSSCT00000039610(17,18);ENSSSCT00000058056(16,17)	ENSSSCG00000009408	Sol28	LRCH1
ssc_circ_0000689	11	20732205	20742474	-	2	Exon	ENSSSCT00000010309(11,14);ENSSSCT00000039610(11,14);ENSSSCT00000058056(11,14)	ENSSSCG00000009408	Sol35	LRCH1
ssc_circ_0000690	11	21020402	21022536	+	14	Exon	ENSSSCT00000010311(7,8);ENSSSCT00000038591(7,8);ENSSSCT00000055824(7,8);ENSSSCT00000059838(8,9)	ENSSSCG00000009410	Bf28,Bf35,Bf36,Sol28,Sol35,Sol36	RUBCNL
ssc_circ_0000691	11	21020402	21028479	+	3	Exon	ENSSSCT00000010311(7,10);ENSSSCT00000038591(7,10);ENSSSCT00000055824(7,10);ENSSSCT00000059838(8,11)	ENSSSCG00000009410	Sol35	RUBCNL
ssc_circ_0000692	11	21327945	21337189	+	2	Exon	ENSSSCT00000010315(5,7)	ENSSSCG00000009414	Sol35	ZC3H13
ssc_circ_0000693	11	21327945	21337198	+	2	Intron_exon	ENSSSCT00000010315(5,none)	ENSSSCG00000009414	Sol36	ZC3H13
ssc_circ_0000694	11	21327945	21342707	+	6	Exon	ENSSSCT00000010315(5,8)	ENSSSCG00000009414	Bf28,Bf35,Bf36,Sol35	ZC3H13
ssc_circ_0000695	11	21327945	21354747	+	2	Exon	ENSSSCT00000010315(5,10)	ENSSSCG00000009414	Bf35,Bf36,Sol35	ZC3H13
ssc_circ_0000696	11	21336286	21342707	+	4	Exon	ENSSSCT00000010315(6,8)	ENSSSCG00000009414	Bf35,Bf36	ZC3H13
ssc_circ_0000697	11	21765631	21766882	-	2	Exon	ENSSSCT00000025788(27,28);ENSSSCT00000027352(20,21);ENSSSCT00000058988(21,22);ENSSSCT00000061804(21,22)	ENSSSCG00000023738	Sol28	COG3
ssc_circ_0000698	11	21778941	21786602	-	2	Exon	ENSSSCT00000025788(21,25);ENSSSCT00000027352(14,18);ENSSSCT00000058988(15,19);ENSSSCT00000061804(15,19)	ENSSSCG00000023738	Bf28,Bf35,Bf36,Sol28,Sol35,Sol36	COG3
ssc_circ_0000699	11	21778941	21793730	-	2	Exon	ENSSSCT00000025788(18,25);ENSSSCT00000027352(11,18);ENSSSCT00000058988(12,19);ENSSSCT00000061804(12,19)	ENSSSCG00000023738	Sol35,Sol36	COG3
ssc_circ_0000700	11	21786478	21789563	-	3	Exon	ENSSSCT00000025788(20,21);ENSSSCT00000027352(13,14);ENSSSCT00000058988(14,15);ENSSSCT00000061804(14,15)	ENSSSCG00000023738	Bf28,Bf35,Sol28,Sol36	COG3
ssc_circ_0000701	11	21789455	21805764	-	5	Exon	ENSSSCT00000025788(12,20);ENSSSCT00000027352(6,13);ENSSSCT00000058988(6,14);ENSSSCT00000061804(6,14)	ENSSSCG00000023738	Sol28	COG3
ssc_circ_0000702	11	21791604	21805764	-	3	Exon	ENSSSCT00000025788(12,19);ENSSSCT00000027352(6,12);ENSSSCT00000058988(6,13);ENSSSCT00000061804(6,13)	ENSSSCG00000023738	Bf28,Bf35	COG3
ssc_circ_0000703	11	21797314	21797941	-	2	Exon	ENSSSCT00000025788(15,16);ENSSSCT00000027352(8,9);ENSSSCT00000058988(9,10);ENSSSCT00000061804(9,10)	ENSSSCG00000023738	Sol35	COG3
ssc_circ_0000704	11	21797314	21805764	-	7	Exon	ENSSSCT00000025788(12,16);ENSSSCT00000027352(6,9);ENSSSCT00000058988(6,10);ENSSSCT00000061804(6,10)	ENSSSCG00000023738	Bf28,Bf35,Bf36,Sol28,Sol35,Sol36	COG3
ssc_circ_0000705	11	21797314	21813745	-	2	Exon	ENSSSCT00000025788(8,16);ENSSSCT00000027352(2,9);ENSSSCT00000058988(2,10);ENSSSCT00000061804(2,10)	ENSSSCG00000023738	Bf36	COG3
ssc_circ_0000706	11	21804834	21808357	-	6	Exon	ENSSSCT00000025788(10,13);ENSSSCT00000027352(4,7);ENSSSCT00000058988(4,7);ENSSSCT00000061804(4,7)	ENSSSCG00000023738	Bf28,Bf35,Bf36,Sol28,Sol35,Sol36	COG3
ssc_circ_0000707	11	21804834	21808384	-	2	Exon	ENSSSCT00000025788(10,13);ENSSSCT00000027352(4,7);ENSSSCT00000058988(4,7);ENSSSCT00000061804(4,7)	ENSSSCG00000023738	Bf28	COG3
ssc_circ_0000708	11	21804834	21808388	-	10	Exon	ENSSSCT00000025788(10,13);ENSSSCT00000027352(4,7);ENSSSCT00000058988(4,7);ENSSSCT00000061804(4,7)	ENSSSCG00000023738	Bf28,Bf35,Bf36,Sol28,Sol35,Sol36	COG3
ssc_circ_0000709	11	21804834	21810766	-	3	Exon	ENSSSCT00000025788(9,13);ENSSSCT00000027352(3,7);ENSSSCT00000058988(3,7);ENSSSCT00000061804(3,7)	ENSSSCG00000023738	Bf35,Bf36,Sol36	COG3
ssc_circ_0000710	11	21804834	21813745	-	4	Exon	ENSSSCT00000025788(8,13);ENSSSCT00000027352(2,7);ENSSSCT00000058988(2,7);ENSSSCT00000061804(2,7)	ENSSSCG00000023738	Bf28,Bf36,Sol35,Sol36	COG3
ssc_circ_0000711	11	21807483	21808388	-	5	Exon	ENSSSCT00000025788(10,11);ENSSSCT00000027352(4,5);ENSSSCT00000058988(4,5);ENSSSCT00000061804(4,5)	ENSSSCG00000023738	Bf28,Bf35,Bf36,Sol35,Sol36	COG3
ssc_circ_0000712	11	21807483	21810766	-	11	Exon	ENSSSCT00000025788(9,11);ENSSSCT00000027352(3,5);ENSSSCT00000058988(3,5);ENSSSCT00000061804(3,5)	ENSSSCG00000023738	Bf28,Bf36,Sol28,Sol36	COG3
ssc_circ_0000713	11	21807483	21813745	-	3	Exon	ENSSSCT00000025788(8,11);ENSSSCT00000027352(2,5);ENSSSCT00000058988(2,5);ENSSSCT00000061804(2,5)	ENSSSCG00000023738	Sol36	COG3
ssc_circ_0000714	11	21855168	21856686	-	4	Exon	ENSSSCT00000025788(6,7);ENSSSCT00000046135(6,7);ENSSSCT00000049528(7,8)	ENSSSCG00000023738	Sol28	COG3
ssc_circ_0000715	11	21855168	21864250	-	4	Exon	ENSSSCT00000025788(2,7);ENSSSCT00000046135(2,7);ENSSSCT00000049528(3,8)	ENSSSCG00000023738	Sol36	COG3
ssc_circ_0000716	11	21856562	21857923	-	4	Exon	ENSSSCT00000025788(5,6);ENSSSCT00000046135(5,6);ENSSSCT00000049528(6,7)	ENSSSCG00000023738	Bf28,Sol28,Sol35,Sol36	COG3
ssc_circ_0000717	11	21857828	21864250	-	2	Exon	ENSSSCT00000025788(2,5);ENSSSCT00000046135(2,5);ENSSSCT00000049528(3,6)	ENSSSCG00000023738	Bf36	COG3
ssc_circ_0000718	11	21857828	21865590	-	2	Exon	ENSSSCT00000025788(1,5);ENSSSCT00000046135(1,5);ENSSSCT00000049528(2,6)	ENSSSCG00000023738	Bf36	COG3
ssc_circ_0000719	11	21860007	21865590	-	2	Exon	ENSSSCT00000025788(1,4);ENSSSCT00000046135(1,4);ENSSSCT00000049528(2,5)	ENSSSCG00000023738	Sol36	COG3
ssc_circ_0000720	11	21864103	21865590	-	3	Exon	ENSSSCT00000025788(1,2);ENSSSCT00000046135(1,2);ENSSSCT00000049528(2,3)	ENSSSCG00000023738	Bf28,Sol35	COG3
ssc_circ_0000721	11	21930282	21932874	+	2	Exon	ENSSSCT00000062067(3,6)	ENSSSCG00000040929	Sol36	TPT1
ssc_circ_0000722	11	22116588	22128793	-	4	Exon	ENSSSCT00000048041(2,4);ENSSSCT00000056836(2,4)	ENSSSCG00000034156	Bf28,Sol35	GTF2F2
ssc_circ_0000723	11	22245426	22255527	-	2	Exon	ENSSSCT00000010321(3,6);ENSSSCT00000058368(4,7)	ENSSSCG00000009419	Sol28,Sol36	GPALPP1
ssc_circ_0000724	11	22249417	22250406	-	5	Exon	ENSSSCT00000010321(4,5);ENSSSCT00000058368(5,6)	ENSSSCG00000009419	Sol28	GPALPP1
ssc_circ_0000725	11	22249417	22250409	-	4	Exon	ENSSSCT00000010321(4,5);ENSSSCT00000058368(5,6)	ENSSSCG00000009419	Bf28,Bf35,Sol28,Sol35	GPALPP1
ssc_circ_0000726	11	22249417	22255527	-	2	Exon	ENSSSCT00000010321(3,5);ENSSSCT00000058368(4,6)	ENSSSCG00000009419	Bf28,Bf35,Bf36,Sol28,Sol35,Sol36	GPALPP1
ssc_circ_0000727	11	22249417	22258874	-	2	Exon	ENSSSCT00000058368(3,6)	ENSSSCG00000009419	Sol28	GPALPP1
ssc_circ_0000728	11	22271937	22288235	+	3	Exon	ENSSSCT00000010322(3,7);ENSSSCT00000057977(3,7)	ENSSSCG00000009420	Bf28,Bf36,Sol28,Sol36	NUFIP1
ssc_circ_0000729	11	22284603	22288235	+	4	Exon	ENSSSCT00000010322(6,7);ENSSSCT00000057977(6,7)	ENSSSCG00000009420	Bf36,Sol35	NUFIP1
ssc_circ_0000730	11	22478085	22489969	-	3	Intergenic	none(none,none)	Null	Bf28,Bf36	Null
ssc_circ_0000731	11	22489857	22503673	-	2	Intergenic	none(none,none)	Null	Bf36,Sol28,Sol35,Sol36	Null
ssc_circ_0000732	11	22611259	22611476	+	2	Intron	ENSSSCT00000010324(none,none);ENSSSCT00000045302(none,none)	Null	Sol35	Null
ssc_circ_0000733	11	2280619	2286690	-	2	Intergenic	none(none,none)	Null	Sol35	Null
ssc_circ_0000734	11	23169655	23170637	+	4	Exon	ENSSSCT00000010330(2,3);ENSSSCT00000010331(2,3)	ENSSSCG00000009426	Sol35	CCDC122
ssc_circ_0000735	11	23170528	23197868	+	4	Exon	ENSSSCT00000010331(3,6)	ENSSSCG00000009426	Bf36,Sol35	CCDC122
ssc_circ_0000736	11	2349625	2357456	+	3	Exon	ENSSSCT00000010165(2,4);ENSSSCT00000041718(2,4)	ENSSSCG00000009281	Bf28,Bf35,Sol28	SGCG
ssc_circ_0000737	11	2366496	2376189	+	2	Exon	ENSSSCT00000010165(5,7);ENSSSCT00000041718(5,7)	ENSSSCG00000009281	Bf28,Bf35,Sol28,Sol35,Sol36	SGCG
ssc_circ_0000738	11	24729025	24739289	-	3	Exon	ENSSSCT00000010337(2,4);ENSSSCT00000040111(3,5);ENSSSCT00000041854(3,5);ENSSSCT00000064995(2,4)	ENSSSCG00000009430	Bf28,Bf36,Sol28,Sol35	Null
ssc_circ_0000739	11	24732398	24739289	-	2	Exon	ENSSSCT00000010337(2,3);ENSSSCT00000040111(3,4);ENSSSCT00000041854(3,4);ENSSSCT00000064995(2,3)	ENSSSCG00000009430	Bf35,Sol28,Sol35	Null
ssc_circ_0000740	11	24807779	24808271	-	2	Exon	ENSSSCT00000010338(21,22);ENSSSCT00000038721(21,22);ENSSSCT00000038881(20,21);ENSSSCT00000043201(22,23);ENSSSCT00000046329(20,21);ENSSSCT00000055857(23,24)	ENSSSCG00000009431	Sol28	DGKH
ssc_circ_0000741	11	24850053	24852716	-	2	Exon	ENSSSCT00000010338(9,11);ENSSSCT00000038721(8,10);ENSSSCT00000038881(7,9);ENSSSCT00000043201(9,11);ENSSSCT00000046329(7,9);ENSSSCT00000055857(10,12)	ENSSSCG00000009431	Bf35	DGKH
ssc_circ_0000742	11	24857303	24858237	-	10	Exon	ENSSSCT00000010338(6,7);ENSSSCT00000038721(5,6);ENSSSCT00000038881(4,5);ENSSSCT00000043201(6,7);ENSSSCT00000046329(4,5);ENSSSCT00000055857(7,8)	ENSSSCG00000009431	Bf28,Sol28,Sol35,Sol36	DGKH
ssc_circ_0000743	11	25081807	25107399	+	5	Exon	ENSSSCT00000026550(2,4);ENSSSCT00000038025(2,4);ENSSSCT00000055668(2,4);ENSSSCT00000061114(2,4)	ENSSSCG00000029837	Sol36	VWA8
ssc_circ_0000744	11	25134101	25152133	+	2	Exon	ENSSSCT00000026550(8,12);ENSSSCT00000038025(8,12);ENSSSCT00000055668(8,12);ENSSSCT00000061114(8,12)	ENSSSCG00000029837	Sol28	VWA8
ssc_circ_0000745	11	25196950	25224424	+	2	Exon	ENSSSCT00000026550(15,20);ENSSSCT00000038025(15,20);ENSSSCT00000055668(14,19)	ENSSSCG00000029837	Bf28,Bf36,Sol28	VWA8
ssc_circ_0000746	11	25196950	25240454	+	2	Exon	ENSSSCT00000026550(15,21);ENSSSCT00000038025(15,21);ENSSSCT00000055668(14,20);ENSSSCT00000061114(15,20)	ENSSSCG00000029837	Bf36	VWA8
ssc_circ_0000747	11	25209180	25224424	+	5	Exon	ENSSSCT00000026550(17,20);ENSSSCT00000038025(17,20);ENSSSCT00000055668(16,19)	ENSSSCG00000029837	Sol28	VWA8
ssc_circ_0000748	11	25318205	25328875	+	3	Exon	ENSSSCT00000026550(31,35);ENSSSCT00000038025(31,35);ENSSSCT00000055668(30,34);ENSSSCT00000061114(30,34)	ENSSSCG00000029837	Sol35	VWA8
ssc_circ_0000749	11	25318969	25321570	+	4	Exon	ENSSSCT00000026550(32,33);ENSSSCT00000038025(32,33);ENSSSCT00000055668(31,32);ENSSSCT00000061114(31,32)	ENSSSCG00000029837	Bf28,Bf36,Sol35,Sol36	VWA8
ssc_circ_0000750	11	25318969	25343890	+	6	Exon	ENSSSCT00000026550(32,37);ENSSSCT00000038025(32,37);ENSSSCT00000055668(31,36);ENSSSCT00000061114(31,36)	ENSSSCG00000029837	Bf35,Sol28,Sol36	VWA8
ssc_circ_0000751	11	25530178	25531059	-	2	Exon	ENSSSCT00000010342(19,20);ENSSSCT00000037355(20,21);ENSSSCT00000040117(22,23);ENSSSCT00000043268(18,19);ENSSSCT00000056551(19,20);ENSSSCT00000057964(20,21);ENSSSCT00000063298(17,18)	ENSSSCG00000009435	Bf35	NAA16
ssc_circ_0000752	11	25541019	25541852	-	6	Exon	ENSSSCT00000037355(14,15);ENSSSCT00000040117(14,15)	ENSSSCG00000009435	Bf35,Bf36,Sol35	NAA16
ssc_circ_0000753	11	25541724	25563193	-	2	Exon	ENSSSCT00000010342(9,13);ENSSSCT00000037355(10,14);ENSSSCT00000040117(10,14);ENSSSCT00000043268(8,12);ENSSSCT00000056551(9,13);ENSSSCT00000057964(10,14);ENSSSCT00000063298(7,11)	ENSSSCG00000009435	Sol28	NAA16
ssc_circ_0000754	11	25563087	25573566	-	3	Exon	ENSSSCT00000010342(7,9);ENSSSCT00000037355(7,10);ENSSSCT00000040117(7,10);ENSSSCT00000043268(7,8);ENSSSCT00000056551(7,9);ENSSSCT00000057964(7,10)	ENSSSCG00000009435	Sol36	NAA16
ssc_circ_0000755	11	25563087	25589582	-	4	Exon	ENSSSCT00000010342(2,9);ENSSSCT00000037355(2,10);ENSSSCT00000040117(2,10);ENSSSCT00000043268(2,8);ENSSSCT00000056551(2,9);ENSSSCT00000057964(2,10);ENSSSCT00000063298(2,7)	ENSSSCG00000009435	Sol28,Sol36	NAA16
ssc_circ_0000756	11	25573447	25578485	-	2	Exon	ENSSSCT00000010342(6,7);ENSSSCT00000037355(6,7);ENSSSCT00000040117(6,7);ENSSSCT00000043268(6,7);ENSSSCT00000056551(6,7);ENSSSCT00000057964(6,7)	ENSSSCG00000009435	Bf35	NAA16
ssc_circ_0000757	11	25573447	25584052	-	3	Exon	ENSSSCT00000010342(5,7);ENSSSCT00000037355(5,7);ENSSSCT00000040117(5,7);ENSSSCT00000043268(5,7);ENSSSCT00000056551(5,7);ENSSSCT00000057964(5,7)	ENSSSCG00000009435	Bf28,Bf35,Sol28,Sol35	NAA16
ssc_circ_0000758	11	25573447	25589582	-	3	Exon	ENSSSCT00000010342(2,7);ENSSSCT00000037355(2,7);ENSSSCT00000040117(2,7);ENSSSCT00000043268(2,7);ENSSSCT00000056551(2,7);ENSSSCT00000057964(2,7)	ENSSSCG00000009435	Bf28	NAA16
ssc_circ_0000759	11	25578332	25584052	-	3	Exon	ENSSSCT00000010342(5,6);ENSSSCT00000037355(5,6);ENSSSCT00000040117(5,6);ENSSSCT00000043268(5,6);ENSSSCT00000056551(5,6);ENSSSCT00000057964(5,6);ENSSSCT00000063298(5,6)	ENSSSCG00000009435	Sol36	NAA16
ssc_circ_0000760	11	25578332	25587428	-	4	Exon	ENSSSCT00000010342(3,6);ENSSSCT00000037355(3,6);ENSSSCT00000040117(3,6);ENSSSCT00000043268(3,6);ENSSSCT00000056551(3,6);ENSSSCT00000057964(3,6);ENSSSCT00000063298(3,6)	ENSSSCG00000009435	Sol28	NAA16
ssc_circ_0000761	11	25578332	25589582	-	5	Exon	ENSSSCT00000010342(2,6);ENSSSCT00000037355(2,6);ENSSSCT00000040117(2,6);ENSSSCT00000043268(2,6);ENSSSCT00000056551(2,6);ENSSSCT00000057964(2,6);ENSSSCT00000063298(2,6)	ENSSSCG00000009435	Sol28	NAA16
ssc_circ_0000762	11	25583918	25587428	-	5	Exon	ENSSSCT00000010342(3,5);ENSSSCT00000037355(3,5);ENSSSCT00000040117(3,5);ENSSSCT00000043268(3,5);ENSSSCT00000056551(3,5);ENSSSCT00000057964(3,5);ENSSSCT00000063298(3,5)	ENSSSCG00000009435	Bf28,Bf36,Sol28	NAA16
ssc_circ_0000763	11	25614345	25618056	+	5	Exon	ENSSSCT00000010343(3,5);ENSSSCT00000058161(4,6);ENSSSCT00000062595(3,5)	ENSSSCG00000009436	Bf28	MTRF1
ssc_circ_0000764	11	25749779	25761445	-	3	Exon	ENSSSCT00000054531(5,9)	ENSSSCG00000031627	Bf28,Bf35,Bf36,Sol28,Sol35	WBP4
ssc_circ_0000765	11	25749779	25768931	-	2	Exon	ENSSSCT00000054531(3,9)	ENSSSCG00000031627	Bf36	WBP4
ssc_circ_0000766	11	25755742	25761445	-	6	Exon	ENSSSCT00000054531(5,8)	ENSSSCG00000031627	Bf35,Bf36,Sol28,Sol35,Sol36	WBP4
ssc_circ_0000767	11	25755742	25768931	-	3	Exon	ENSSSCT00000054531(3,8)	ENSSSCG00000031627	Bf36,Sol28	WBP4
ssc_circ_0000768	11	25758593	25761445	-	11	Exon	ENSSSCT00000054531(5,7)	ENSSSCG00000031627	Bf28,Bf35,Bf36,Sol28,Sol35,Sol36	WBP4
ssc_circ_0000769	11	25758593	25768931	-	2	Exon	ENSSSCT00000054531(3,7)	ENSSSCG00000031627	Bf36,Sol36	WBP4
ssc_circ_0000770	11	25838073	25863874	+	2	Exon	ENSSSCT00000010347(2,3);ENSSSCT00000024675(3,4);ENSSSCT00000050264(2,3);ENSSSCT00000054520(2,3);ENSSSCT00000065085(1,2)	ENSSSCG00000009440	Sol35,Sol36	ELF1
ssc_circ_0000771	11	25884737	25885926	+	2	Exon	ENSSSCT00000010347(6,7);ENSSSCT00000024675(7,8);ENSSSCT00000050264(6,7);ENSSSCT00000052396(6,7);ENSSSCT00000054520(6,7);ENSSSCT00000065085(4,5)	ENSSSCG00000009440	Bf35	ELF1
ssc_circ_0000772	11	25923054	25937124	+	2	Exon	ENSSSCT00000052286(9,11)	ENSSSCG00000039338	Bf28,Sol28	SUGT1
ssc_circ_0000773	11	25937034	25941525	+	7	Exon	ENSSSCT00000052286(11,12)	ENSSSCG00000039338	Bf28,Bf35,Bf36,Sol28,Sol35,Sol36	SUGT1
ssc_circ_0000774	11	2737291	2741033	-	3	Exon	ENSSSCT00000010177(15,16);ENSSSCT00000022711(15,16);ENSSSCT00000048293(15,16);ENSSSCT00000051249(14,15);ENSSSCT00000054213(14,15)	ENSSSCG00000009290	Sol28	MIPEP
ssc_circ_0000775	11	2848788	2851028	-	2	Exon	ENSSSCT00000010181(3,4);ENSSSCT00000055071(4,5)	ENSSSCG00000009293	Bf28	Null
ssc_circ_0000776	11	30548837	30549202	+	3	Exon	ENSSSCT00000010354(3,4);ENSSSCT00000046242(2,3);ENSSSCT00000058295(3,4)	ENSSSCG00000009446	Sol36	PCDH17
ssc_circ_0000777	11	3193839	3199769	-	3	Exon	ENSSSCT00000038977(7,11);ENSSSCT00000043077(8,12);ENSSSCT00000050960(9,13)	ENSSSCG00000035119	Sol36	MTMR6
ssc_circ_0000778	11	3193839	3208876	-	2	Exon	ENSSSCT00000038977(2,11);ENSSSCT00000043077(4,12);ENSSSCT00000050960(4,13)	ENSSSCG00000035119	Bf35,Bf36,Sol35,Sol36	MTMR6
ssc_circ_0000779	11	3208399	3208876	-	18	Exon	ENSSSCT00000038977(2,3);ENSSSCT00000043077(4,5);ENSSSCT00000050960(4,5)	ENSSSCG00000035119	Bf28,Bf35,Bf36,Sol28,Sol35,Sol36	MTMR6
ssc_circ_0000780	11	3234448	3237568	+	4	Exon	ENSSSCT00000049377(3,5);ENSSSCT00000052216(3,5);ENSSSCT00000061533(3,5)	ENSSSCG00000035318	Bf36	NUP58
ssc_circ_0000781	11	3237458	3242632	+	22	Exon	ENSSSCT00000049377(5,8);ENSSSCT00000052216(5,8);ENSSSCT00000061533(5,8)	ENSSSCG00000035318	Bf28,Bf35,Bf36,Sol28,Sol35,Sol36	NUP58
ssc_circ_0000782	11	33313986	33336182	+	28	Exon	ENSSSCT00000010359(2,3);ENSSSCT00000024660(2,4)	ENSSSCG00000009449	Bf28,Bf35,Bf36,Sol28,Sol35,Sol36	TDRD3
ssc_circ_0000783	11	33313986	33348677	+	2	Exon	ENSSSCT00000010359(2,4);ENSSSCT00000024660(2,5)	ENSSSCG00000009449	Bf35,Bf36	TDRD3
ssc_circ_0000784	11	33324111	33347601	-	3	Antisense	ENSSSCT00000010359(none,none);ENSSSCT00000024660(none,none)	Null	Sol28	Null
ssc_circ_0000785	11	33391961	33392814	+	6	Exon	ENSSSCT00000010359(10,10);ENSSSCT00000024660(11,11)	ENSSSCG00000009449	Bf28,Bf35,Bf36,Sol28,Sol35,Sol36	TDRD3
ssc_circ_0000786	11	3579110	3583217	+	3	Exon	ENSSSCT00000046131(26,27);ENSSSCT00000052770(26,27);ENSSSCT00000054200(26,27);ENSSSCT00000063748(25,26)	ENSSSCG00000035421	Sol35	ATP8A2
ssc_circ_0000787	11	376042	380465	+	8	Exon	ENSSSCT00000029020(4,6)	ENSSSCG00000022957	Bf28,Bf35,Bf36,Sol28,Sol35,Sol36	PARP4
ssc_circ_0000788	11	376042	381363	+	6	Exon	ENSSSCT00000029020(4,7)	ENSSSCG00000022957	Bf36,Sol28	PARP4
ssc_circ_0000789	11	3959346	3960189	-	2	Exon	ENSSSCT00000028952(7,8)	ENSSSCG00000023771	Bf28	Null
ssc_circ_0000790	11	3959346	3968427	-	3	Exon	ENSSSCT00000028952(6,8)	ENSSSCG00000023771	Bf28	Null
ssc_circ_0000791	11	4104218	4118265	+	7	Exon	ENSSSCT00000010186(2,4);ENSSSCT00000029736(2,4);ENSSSCT00000059226(2,4)	ENSSSCG00000009298	Bf28,Bf35,Bf36,Sol28,Sol35,Sol36	CDK8
ssc_circ_0000792	11	4104218	4143040	+	3	Exon	ENSSSCT00000010186(2,6);ENSSSCT00000029736(2,6);ENSSSCT00000059226(2,6)	ENSSSCG00000009298	Bf28,Bf35	CDK8
ssc_circ_0000793	11	4114333	4118265	+	4	Exon	ENSSSCT00000010186(3,4);ENSSSCT00000029736(3,4);ENSSSCT00000059226(3,4)	ENSSSCG00000009298	Bf36	CDK8
ssc_circ_0000794	11	4118125	4143040	+	4	Exon	ENSSSCT00000010186(4,6);ENSSSCT00000029736(4,6);ENSSSCT00000059226(4,6)	ENSSSCG00000009298	Bf28,Bf36,Sol35	CDK8
ssc_circ_0000795	11	4140485	4143040	+	4	Exon	ENSSSCT00000010186(5,6);ENSSSCT00000029736(5,6);ENSSSCT00000059226(5,6)	ENSSSCG00000009298	Bf28,Sol35	CDK8
ssc_circ_0000796	11	4140485	4158317	+	2	Exon	ENSSSCT00000010186(5,12);ENSSSCT00000029736(5,11);ENSSSCT00000059226(5,12)	ENSSSCG00000009298	Bf35,Sol36	CDK8
ssc_circ_0000797	11	4150278	4153663	+	3	Exon	ENSSSCT00000010186(7,9);ENSSSCT00000059226(7,9)	ENSSSCG00000009298	Bf28,Bf35,Bf36,Sol28,Sol36	CDK8
ssc_circ_0000798	11	4152752	4158317	+	2	Exon	ENSSSCT00000010186(8,12);ENSSSCT00000029736(7,11);ENSSSCT00000059226(8,12)	ENSSSCG00000009298	Bf28	CDK8
ssc_circ_0000799	11	4337374	4345913	+	2	Intron_exon	ENSSSCT00000010188(none,4)	ENSSSCG00000009300	Bf28	WASF3
ssc_circ_0000800	11	4338231	4345913	+	10	Exon	ENSSSCT00000010188(2,4)	ENSSSCG00000009300	Bf28,Bf35,Bf36,Sol28,Sol35,Sol36	WASF3
ssc_circ_0000801	11	43952890	44004314	-	2	Exon	ENSSSCT00000010367(2,3)	ENSSSCG00000009457	Sol36	DACH1
ssc_circ_0000802	11	458635	468238	+	3	Exon	ENSSSCT00000010491(3,6);ENSSSCT00000055001(3,6);ENSSSCT00000055032(3,6);ENSSSCT00000061826(3,6)	ENSSSCG00000009570	Bf28,Bf35,Bf36,Sol28,Sol35,Sol36	MPHOSPH8
ssc_circ_0000803	11	458643	460720	-	3	Antisense	ENSSSCT00000010491(3,none);ENSSSCT00000055001(3,none);ENSSSCT00000055032(3,none);ENSSSCT00000061826(3,none)	ENSSSCG00000009570	Bf28	MPHOSPH8
ssc_circ_0000804	11	46069180	46155680	-	2	Exon	ENSSSCT00000026048(3,5)	ENSSSCG00000025130	Sol35	KLF12
ssc_circ_0000805	11	46117913	46308268	-	3	Exon	ENSSSCT00000040861(2,5);ENSSSCT00000042308(3,6);ENSSSCT00000055878(1,4)	ENSSSCG00000025130	Sol28	KLF12
ssc_circ_0000806	11	4615097	4630378	-	2	Exon	ENSSSCT00000010190(4,9)	ENSSSCG00000009302	Bf28	USP12
ssc_circ_0000807	11	46255240	46255629	-	2	Exon	ENSSSCT00000026048(2,none)	ENSSSCG00000025130	Sol28	KLF12
ssc_circ_0000808	11	46255240	46308268	-	5	Intron	ENSSSCT00000047737(none,none)	Null	Sol28,Sol35	Null
ssc_circ_0000809	11	4639811	4652306	-	2	Exon	ENSSSCT00000010190(2,3)	ENSSSCG00000009302	Bf28,Bf35,Bf36,Sol28,Sol35	USP12
ssc_circ_0000810	11	47567123	47571287	-	2	Exon	ENSSSCT00000010376(13,14);ENSSSCT00000047613(13,14);ENSSSCT00000048526(14,15);ENSSSCT00000061888(11,12);ENSSSCT00000062847(16,17)	ENSSSCG00000009464	Bf28,Bf36,Sol28,Sol36	COMMD6
ssc_circ_0000811	11	47603604	47605644	-	5	Exon	ENSSSCT00000010375(5,7);ENSSSCT00000010376(6,8);ENSSSCT00000047613(5,7);ENSSSCT00000048526(5,7);ENSSSCT00000061888(4,6);ENSSSCT00000062847(8,10)	ENSSSCG00000009464	Bf28,Bf35,Sol28,Sol35,Sol36	COMMD6
ssc_circ_0000812	11	47603604	47614315	-	4	Exon	ENSSSCT00000010375(4,7);ENSSSCT00000010376(5,8);ENSSSCT00000047613(4,7);ENSSSCT00000048526(4,7);ENSSSCT00000061888(3,6);ENSSSCT00000062847(7,10)	ENSSSCG00000009464	Sol35	COMMD6
ssc_circ_0000813	11	47845080	47851849	+	5	Exon	ENSSSCT00000010377(3,6)	ENSSSCG00000009466	Bf28,Bf35,Bf36,Sol28,Sol35,Sol36	UCHL3
ssc_circ_0000814	11	47845080	47884140	+	2	Exon	ENSSSCT00000010377(3,8)	ENSSSCG00000009466	Bf36	UCHL3
ssc_circ_0000815	11	47849408	47851849	+	6	Exon	ENSSSCT00000010377(4,6);ENSSSCT00000046681(3,5)	ENSSSCG00000009466	Bf28,Bf35,Sol28,Sol35,Sol36	UCHL3
ssc_circ_0000816	11	47849408	47879021	+	2	Exon	ENSSSCT00000010377(4,7);ENSSSCT00000046681(3,6)	ENSSSCG00000009466	Sol35	UCHL3
ssc_circ_0000817	11	47849408	47884140	+	2	Exon	ENSSSCT00000010377(4,8);ENSSSCT00000046681(3,7)	ENSSSCG00000009466	Bf28,Bf35,Sol28,Sol35,Sol36	UCHL3
ssc_circ_0000818	11	48077009	48108814	+	29	Exon	ENSSSCT00000041124(9,17);ENSSSCT00000054934(7,16);ENSSSCT00000062043(9,17);ENSSSCT00000065846(8,17)	ENSSSCG00000040184	Bf28,Bf35,Bf36,Sol28,Sol35,Sol36	LMO7
ssc_circ_0000819	11	48077009	48116048	+	4	Exon	ENSSSCT00000041124(9,22);ENSSSCT00000054934(7,20);ENSSSCT00000062043(9,22);ENSSSCT00000065846(8,21)	ENSSSCG00000040184	Bf28,Bf35,Bf36,Sol35	LMO7
ssc_circ_0000820	11	48078638	48108814	+	3	Exon	ENSSSCT00000041124(10,17);ENSSSCT00000045739(4,11);ENSSSCT00000048570(7,14);ENSSSCT00000054934(9,16);ENSSSCT00000061055(8,15);ENSSSCT00000062043(10,17);ENSSSCT00000065846(10,17)	ENSSSCG00000040184	Bf28,Bf36,Sol28	LMO7
ssc_circ_0000821	11	48078638	48116048	+	4	Exon	ENSSSCT00000041124(10,22);ENSSSCT00000045739(4,15);ENSSSCT00000048570(7,19);ENSSSCT00000054934(9,20);ENSSSCT00000061055(8,21);ENSSSCT00000062043(10,22);ENSSSCT00000065846(10,21)	ENSSSCG00000040184	Bf36,Sol28	LMO7
ssc_circ_0000822	11	48089175	48093141	+	2	Exon	ENSSSCT00000023080(9,10);ENSSSCT00000039818(9,10);ENSSSCT00000041124(12,13);ENSSSCT00000045739(6,7);ENSSSCT00000048570(9,10);ENSSSCT00000053917(3,4);ENSSSCT00000054934(11,12);ENSSSCT00000061055(10,11);ENSSSCT00000062043(12,13);ENSSSCT00000065846(12,13)	ENSSSCG00000040184	Sol28	LMO7
ssc_circ_0000823	11	48089175	48097079	+	3	Exon	ENSSSCT00000023080(9,12);ENSSSCT00000039818(9,12);ENSSSCT00000041124(12,15);ENSSSCT00000045739(6,9);ENSSSCT00000048570(9,12);ENSSSCT00000053917(3,6);ENSSSCT00000054934(11,14);ENSSSCT00000061055(10,13);ENSSSCT00000062043(12,15);ENSSSCT00000065846(12,15)	ENSSSCG00000040184	Bf28,Bf35,Bf36,Sol28,Sol35,Sol36	LMO7
ssc_circ_0000824	11	48089175	48110822	+	4	Exon	ENSSSCT00000023080(9,16);ENSSSCT00000039818(9,16);ENSSSCT00000041124(12,19);ENSSSCT00000045739(6,13);ENSSSCT00000048570(9,16);ENSSSCT00000053917(3,10);ENSSSCT00000054934(11,18);ENSSSCT00000061055(10,17);ENSSSCT00000062043(12,19);ENSSSCT00000065846(12,19)	ENSSSCG00000040184	Sol28	LMO7
ssc_circ_0000825	11	48096771	48097079	+	4	Exon	ENSSSCT00000023080(12,12);ENSSSCT00000039818(12,12);ENSSSCT00000041124(15,15);ENSSSCT00000045739(9,9);ENSSSCT00000048570(12,12);ENSSSCT00000053917(6,6);ENSSSCT00000054934(14,14);ENSSSCT00000061055(13,13);ENSSSCT00000062043(15,15);ENSSSCT00000065846(15,15)	ENSSSCG00000040184	Sol28,Sol35	LMO7
ssc_circ_0000826	11	48945191	48946464	-	2	Intron_exon	ENSSSCT00000010381(none,none)	Null	Bf36	Null
ssc_circ_0000827	11	49141097	49145731	-	6	Exon	ENSSSCT00000010385(1,2);ENSSSCT00000039556(2,4);ENSSSCT00000059559(1,4)	ENSSSCG00000009472	Sol35	FBXL3
ssc_circ_0000828	11	49142293	49145731	-	2	Exon	ENSSSCT00000039556(2,3);ENSSSCT00000059559(1,3)	ENSSSCG00000009472	Bf35	FBXL3
ssc_circ_0000829	11	49182456	49190737	-	3	Exon	ENSSSCT00000010386(67,72);ENSSSCT00000043213(68,73);ENSSSCT00000044438(68,73);ENSSSCT00000051420(69,74);ENSSSCT00000065466(68,73)	ENSSSCG00000009473	Sol28	MYCBP2
ssc_circ_0000830	11	49184577	49188426	-	2	Exon	ENSSSCT00000010386(69,71);ENSSSCT00000043213(70,72);ENSSSCT00000044438(70,72);ENSSSCT00000051420(71,73);ENSSSCT00000065466(70,72)	ENSSSCG00000009473	Sol35	MYCBP2
ssc_circ_0000831	11	49203468	49210487	-	2	Exon	ENSSSCT00000010386(57,59);ENSSSCT00000043213(58,60);ENSSSCT00000044438(58,60);ENSSSCT00000051420(59,61);ENSSSCT00000065466(58,60)	ENSSSCG00000009473	Sol35,Sol36	MYCBP2
ssc_circ_0000832	11	49203468	49216889	-	2	Exon	ENSSSCT00000010386(55,59);ENSSSCT00000043213(56,60);ENSSSCT00000044438(56,60);ENSSSCT00000051420(57,61);ENSSSCT00000065466(56,60)	ENSSSCG00000009473	Sol28	MYCBP2
ssc_circ_0000833	11	49242751	49250759	-	2	Exon	ENSSSCT00000043213(50,53);ENSSSCT00000044438(51,54);ENSSSCT00000051420(51,54);ENSSSCT00000065466(51,54)	ENSSSCG00000009473	Bf28	MYCBP2
ssc_circ_0000834	11	49245622	49250759	-	2	Exon	ENSSSCT00000010386(51,53);ENSSSCT00000043213(50,52);ENSSSCT00000044438(51,53);ENSSSCT00000051420(51,53);ENSSSCT00000065466(51,53)	ENSSSCG00000009473	Bf28	MYCBP2
ssc_circ_0000835	11	49250535	49253425	-	7	Exon	ENSSSCT00000044438(50,51)	ENSSSCG00000009473	Bf28,Bf35,Bf36,Sol28,Sol35	MYCBP2
ssc_circ_0000836	11	49262112	49263275	-	4	Exon	ENSSSCT00000010386(48,49);ENSSSCT00000043213(47,48);ENSSSCT00000044438(47,48);ENSSSCT00000051420(48,49);ENSSSCT00000065466(48,49)	ENSSSCG00000009473	Bf28,Bf36,Sol28,Sol35	MYCBP2
ssc_circ_0000837	11	49307682	49309007	-	2	Exon	ENSSSCT00000010386(30,31);ENSSSCT00000043213(29,30);ENSSSCT00000044438(29,30);ENSSSCT00000051420(30,31);ENSSSCT00000065466(30,31)	ENSSSCG00000009473	Sol35	MYCBP2
ssc_circ_0000838	11	49309641	49312464	-	2	Exon	ENSSSCT00000010386(28,29);ENSSSCT00000043213(27,28);ENSSSCT00000044438(27,28);ENSSSCT00000051420(28,29);ENSSSCT00000065466(28,29)	ENSSSCG00000009473	Bf35	MYCBP2
ssc_circ_0000839	11	49365407	49371413	-	3	Exon	ENSSSCT00000010386(9,13);ENSSSCT00000043213(9,13);ENSSSCT00000044438(9,13);ENSSSCT00000051420(9,13);ENSSSCT00000065466(9,13)	ENSSSCG00000009473	Bf36	MYCBP2
ssc_circ_0000840	11	49379795	49380340	-	3	Exon	ENSSSCT00000010386(4,5);ENSSSCT00000043213(4,5);ENSSSCT00000044438(4,5);ENSSSCT00000051420(4,5);ENSSSCT00000065466(4,5)	ENSSSCG00000009473	Bf28,Sol28,Sol35,Sol36	MYCBP2
ssc_circ_0000841	11	50096295	50097090	+	7	Antisense	ENSSSCT00000010390(none,none)	Null	Sol28	Null
ssc_circ_0000842	11	50762095	50773425	-	2	Exon	ENSSSCT00000051817(1,none);ENSSSCT00000059820(1,none)	ENSSSCG00000029113	Bf36	RNF219
ssc_circ_0000843	11	50762124	50773425	-	3	Exon	ENSSSCT00000051817(1,none);ENSSSCT00000059820(1,none)	ENSSSCG00000029113	Bf28,Bf35,Bf36,Sol28,Sol35,Sol36	RNF219
ssc_circ_0000844	11	50762620	50773425	-	47	Exon	ENSSSCT00000031188(2,5)	ENSSSCG00000029113	Bf28,Bf35,Bf36,Sol28,Sol35,Sol36	RNF219
ssc_circ_0000845	11	51362514	51365572	-	3	Exon	ENSSSCT00000010394(16,19);ENSSSCT00000028357(15,18);ENSSSCT00000050901(16,19);ENSSSCT00000061236(15,18);ENSSSCT00000064925(14,17)	ENSSSCG00000009479	Bf35,Bf36,Sol28,Sol35,Sol36	RBM26
ssc_circ_0000846	11	51373158	51394378	-	3	Exon	ENSSSCT00000010394(3,15);ENSSSCT00000028357(2,14);ENSSSCT00000050901(3,15);ENSSSCT00000061236(2,14)	ENSSSCG00000009479	Sol35	RBM26
ssc_circ_0000847	11	51378675	51389087	-	3	Exon	ENSSSCT00000010394(6,12);ENSSSCT00000028357(5,11);ENSSSCT00000050901(6,12);ENSSSCT00000061236(5,11);ENSSSCT00000064925(5,11)	ENSSSCG00000009479	Bf28	RBM26
ssc_circ_0000848	11	51385072	51389087	-	2	Exon	ENSSSCT00000010394(6,8);ENSSSCT00000028357(5,7);ENSSSCT00000050901(6,8);ENSSSCT00000061236(5,7);ENSSSCT00000064925(5,7)	ENSSSCG00000009479	Bf35	RBM26
ssc_circ_0000849	11	51388870	51390018	-	8	Exon	ENSSSCT00000010394(5,6);ENSSSCT00000028357(4,5);ENSSSCT00000050901(5,6);ENSSSCT00000061236(4,5);ENSSSCT00000064925(4,5)	ENSSSCG00000009479	Bf28,Bf35,Bf36,Sol28,Sol35,Sol36	RBM26
ssc_circ_0000850	11	51388870	51394378	-	2	Exon	ENSSSCT00000010394(3,6);ENSSSCT00000028357(2,5);ENSSSCT00000050901(3,6);ENSSSCT00000061236(2,5);ENSSSCT00000064925(2,5)	ENSSSCG00000009479	Sol28	RBM26
ssc_circ_0000851	11	51389930	51394378	-	2	Exon	ENSSSCT00000010394(3,5);ENSSSCT00000028357(2,4);ENSSSCT00000050901(3,5);ENSSSCT00000061236(2,4);ENSSSCT00000064925(2,4)	ENSSSCG00000009479	Bf28,Bf35,Bf36,Sol28,Sol35,Sol36	RBM26
ssc_circ_0000852	11	51393621	51394378	-	2	Exon	ENSSSCT00000010394(3,4);ENSSSCT00000028357(2,3);ENSSSCT00000050901(3,4);ENSSSCT00000061236(2,3);ENSSSCT00000064925(2,3)	ENSSSCG00000009479	Bf36	RBM26
ssc_circ_0000853	11	51531489	51531654	+	5	Exon	ENSSSCT00000010395(2,2)	ENSSSCG00000009480	Bf28,Sol35,Sol36	NDFIP2
ssc_circ_0000854	11	51531489	51534900	+	86	Exon	ENSSSCT00000010395(2,3)	ENSSSCG00000009480	Bf28,Bf35,Bf36,Sol28,Sol35,Sol36	NDFIP2
ssc_circ_0000855	11	51531489	51540684	+	42	Exon	ENSSSCT00000010395(2,4)	ENSSSCG00000009480	Bf28,Bf35,Bf36,Sol28,Sol35,Sol36	NDFIP2
ssc_circ_0000856	11	51531489	51547197	+	2	Exon	ENSSSCT00000010395(2,5)	ENSSSCG00000009480	Bf36	NDFIP2
ssc_circ_0000857	11	51531489	51551593	+	9	Exon	ENSSSCT00000010395(2,6)	ENSSSCG00000009480	Bf28,Bf35,Bf36,Sol35,Sol36	NDFIP2
ssc_circ_0000858	11	51531489	51554792	+	2	Exon	ENSSSCT00000010395(2,7)	ENSSSCG00000009480	Bf28,Sol35	NDFIP2
ssc_circ_0000859	11	51534767	51551593	+	3	Exon	ENSSSCT00000010395(3,6)	ENSSSCG00000009480	Bf35	NDFIP2
ssc_circ_0000860	11	51534767	51554792	+	2	Exon	ENSSSCT00000010395(3,7)	ENSSSCG00000009480	Sol28	NDFIP2
ssc_circ_0000861	11	51540591	51551593	+	39	Exon	ENSSSCT00000010395(4,6)	ENSSSCG00000009480	Bf28,Bf35,Bf36,Sol28,Sol35,Sol36	NDFIP2
ssc_circ_0000862	11	51540591	51554792	+	4	Exon	ENSSSCT00000010395(4,7)	ENSSSCG00000009480	Bf28,Bf36,Sol28,Sol35,Sol36	NDFIP2
ssc_circ_0000863	11	51547073	51551593	+	3	Exon	ENSSSCT00000010395(5,6)	ENSSSCG00000009480	Bf28	NDFIP2
ssc_circ_0000864	11	51547073	51554792	+	3	Exon	ENSSSCT00000010395(5,7)	ENSSSCG00000009480	Bf36	NDFIP2
ssc_circ_0000865	11	52424356	52449627	+	3	Intergenic	none(none,none)	Null	Sol28	Null
ssc_circ_0000866	11	534135	562934	-	6	Exon	ENSSSCT00000010490(2,6);ENSSSCT00000057535(2,6)	ENSSSCG00000009569	Bf28,Bf35,Bf36,Sol28,Sol35,Sol36	PSPC1
ssc_circ_0000867	11	543480	555980	-	2	Exon	ENSSSCT00000010490(3,5);ENSSSCT00000057535(3,5)	ENSSSCG00000009569	Bf35,Bf36	PSPC1
ssc_circ_0000868	11	543480	562934	-	3	Exon	ENSSSCT00000010490(2,5);ENSSSCT00000057535(2,5)	ENSSSCG00000009569	Bf28,Bf35,Bf36,Sol28,Sol35,Sol36	PSPC1
ssc_circ_0000869	11	5503065	5507316	+	162	Exon	ENSSSCT00000010210(2,4);ENSSSCT00000041753(2,4);ENSSSCT00000045308(2,4);ENSSSCT00000052848(2,4);ENSSSCT00000063523(2,4)	ENSSSCG00000009319	Bf28,Bf35,Bf36,Sol28,Sol35,Sol36	PAN3
ssc_circ_0000870	11	5503065	5524214	+	5	Exon	ENSSSCT00000010210(2,5);ENSSSCT00000041753(2,5);ENSSSCT00000045308(2,5);ENSSSCT00000063523(2,5)	ENSSSCG00000009319	Bf28,Bf35,Bf36,Sol35,Sol36	PAN3
ssc_circ_0000871	11	5503065	5546751	+	2	Exon	ENSSSCT00000010210(2,6);ENSSSCT00000041753(2,6);ENSSSCT00000045308(2,6);ENSSSCT00000052848(2,5);ENSSSCT00000063523(2,6)	ENSSSCG00000009319	Bf28,Bf35,Bf36,Sol28,Sol35,Sol36	PAN3
ssc_circ_0000872	11	552302	555980	-	3	Exon	ENSSSCT00000010490(3,4);ENSSSCT00000057535(3,4)	ENSSSCG00000009569	Bf28,Bf35,Bf36,Sol28,Sol35,Sol36	PSPC1
ssc_circ_0000873	11	552302	562934	-	14	Exon	ENSSSCT00000010490(2,4);ENSSSCT00000057535(2,4)	ENSSSCG00000009569	Bf28,Bf35,Bf36,Sol28,Sol35,Sol36	PSPC1
ssc_circ_0000874	11	5524053	5546751	+	2	Exon	ENSSSCT00000010210(5,6);ENSSSCT00000041753(5,6);ENSSSCT00000045308(5,6);ENSSSCT00000063523(5,6)	ENSSSCG00000009319	Sol36	PAN3
ssc_circ_0000875	11	5524053	5581004	+	6	Exon	ENSSSCT00000010210(5,10);ENSSSCT00000041753(5,10);ENSSSCT00000045308(5,10);ENSSSCT00000063523(5,9)	ENSSSCG00000009319	Bf28,Bf36,Sol28,Sol35	PAN3
ssc_circ_0000876	11	5524053	5588249	+	3	Exon	ENSSSCT00000010210(5,13);ENSSSCT00000041753(5,13);ENSSSCT00000045308(5,13);ENSSSCT00000063523(5,12)	ENSSSCG00000009319	Bf28,Bf35	PAN3
ssc_circ_0000877	11	5524053	5593953	+	2	Exon	ENSSSCT00000010210(5,15);ENSSSCT00000041753(5,15);ENSSSCT00000045308(5,15);ENSSSCT00000063523(5,14)	ENSSSCG00000009319	Bf36	PAN3
ssc_circ_0000878	11	5546604	5581004	+	2	Exon	ENSSSCT00000010210(6,10);ENSSSCT00000041753(6,10);ENSSSCT00000045308(6,10);ENSSSCT00000052848(5,9);ENSSSCT00000063523(6,9)	ENSSSCG00000009319	Bf28	PAN3
ssc_circ_0000879	11	555885	562934	-	2	Exon	ENSSSCT00000010490(2,3);ENSSSCT00000057535(2,3)	ENSSSCG00000009569	Bf28,Sol28,Sol35	PSPC1
ssc_circ_0000880	11	5577247	5581004	+	2	Exon	ENSSSCT00000010210(7,10);ENSSSCT00000041753(7,10);ENSSSCT00000045308(7,10);ENSSSCT00000052848(6,9);ENSSSCT00000063523(7,9)	ENSSSCG00000009319	Bf28,Bf36,Sol35	PAN3
ssc_circ_0000881	11	5577247	5588249	+	2	Exon	ENSSSCT00000010210(7,13);ENSSSCT00000041753(7,13);ENSSSCT00000045308(7,13);ENSSSCT00000052848(6,12);ENSSSCT00000063523(7,12)	ENSSSCG00000009319	Bf35	PAN3
ssc_circ_0000882	11	5577247	5602241	+	3	Exon	ENSSSCT00000010210(7,18);ENSSSCT00000052848(6,17);ENSSSCT00000063523(7,17)	ENSSSCG00000009319	Bf36,Sol35	PAN3
ssc_circ_0000883	11	5587551	5601418	+	2	Exon	ENSSSCT00000010210(11,17);ENSSSCT00000045308(11,17);ENSSSCT00000052848(10,16);ENSSSCT00000063523(10,16)	ENSSSCG00000009319	Sol35	PAN3
ssc_circ_0000884	11	5587551	5602241	+	14	Exon	ENSSSCT00000010210(11,18);ENSSSCT00000052848(10,17);ENSSSCT00000063523(10,17)	ENSSSCG00000009319	Bf28,Bf35,Bf36,Sol28,Sol35,Sol36	PAN3
ssc_circ_0000885	11	5587551	5611807	+	2	Intron_exon	ENSSSCT00000010210(none,none);ENSSSCT00000041753(none,none);ENSSSCT00000045308(none,none);ENSSSCT00000052848(none,none);ENSSSCT00000063523(none,none)	Null	Sol28	Null
ssc_circ_0000886	11	5587554	5602241	+	5	Exon	ENSSSCT00000010210(11,18);ENSSSCT00000045308(11,none);ENSSSCT00000052848(10,17);ENSSSCT00000063523(10,17)	ENSSSCG00000009319	Bf28,Bf35,Bf36,Sol28,Sol35,Sol36	PAN3
ssc_circ_0000887	11	562633	562934	-	7	Exon	ENSSSCT00000010490(2,2);ENSSSCT00000057535(2,2)	ENSSSCG00000009569	Bf28,Bf35,Bf36,Sol28,Sol35,Sol36	PSPC1
ssc_circ_0000888	11	5766388	5767129	-	11	Exon	ENSSSCT00000010212(2,3)	ENSSSCG00000009320	Bf28,Bf35,Bf36,Sol28,Sol35,Sol36	FLT1
ssc_circ_0000889	11	583672	587892	-	3	Exon	ENSSSCT00000010489(5,7);ENSSSCT00000038944(3,5);ENSSSCT00000049987(4,6);ENSSSCT00000060422(5,7);ENSSSCT00000063264(5,7)	ENSSSCG00000009568	Bf28,Bf36,Sol28	Null
ssc_circ_0000890	11	603753	604571	-	5	Exon	ENSSSCT00000010489(3,4);ENSSSCT00000060422(3,4);ENSSSCT00000063264(3,4)	ENSSSCG00000009568	Bf28,Bf35,Bf36,Sol28,Sol35,Sol36	Null
ssc_circ_0000891	11	63698850	63706143	-	3	Exon	ENSSSCT00000010407(6,11);ENSSSCT00000044045(6,10)	ENSSSCG00000009491	Bf28	TGDS
ssc_circ_0000892	11	63699830	63702791	-	3	Exon	ENSSSCT00000010407(8,10);ENSSSCT00000044045(7,9)	ENSSSCG00000009491	Sol36	TGDS
ssc_circ_0000893	11	63701551	63706143	-	4	Exon	ENSSSCT00000010407(6,9);ENSSSCT00000044045(6,8)	ENSSSCG00000009491	Bf28,Bf35,Bf36,Sol28,Sol36	TGDS
ssc_circ_0000894	11	63702748	63706143	-	2	Exon	ENSSSCT00000010407(6,8);ENSSSCT00000044045(6,7)	ENSSSCG00000009491	Bf36	TGDS
ssc_circ_0000895	11	64100226	64133950	-	8	Exon	ENSSSCT00000032528(24,29);ENSSSCT00000037963(25,30);ENSSSCT00000052513(24,29)	ENSSSCG00000026996	Bf28,Bf35,Bf36,Sol28,Sol35,Sol36	ABCC4
ssc_circ_0000896	11	64111450	64138070	-	5	Exon	ENSSSCT00000032528(20,28);ENSSSCT00000037963(21,29);ENSSSCT00000052513(21,28)	ENSSSCG00000026996	Bf28,Bf36,Sol28,Sol35,Sol36	ABCC4
ssc_circ_0000897	11	64133759	64138070	-	3	Exon	ENSSSCT00000032528(20,24);ENSSSCT00000037963(21,25);ENSSSCT00000052513(21,24)	ENSSSCG00000026996	Sol28	ABCC4
ssc_circ_0000898	11	64203942	64212307	-	2	Exon	ENSSSCT00000032528(14,18);ENSSSCT00000037963(14,19);ENSSSCT00000052513(14,19)	ENSSSCG00000026996	Bf28,Sol28	ABCC4
ssc_circ_0000899	11	64238664	64241670	-	3	Exon	ENSSSCT00000032528(7,8);ENSSSCT00000037963(7,8);ENSSSCT00000052513(7,8)	ENSSSCG00000026996	Bf28,Bf36	ABCC4
ssc_circ_0000900	11	64241545	64267916	-	4	Exon	ENSSSCT00000032528(2,7);ENSSSCT00000037963(2,7);ENSSSCT00000052513(2,7)	ENSSSCG00000026996	Bf36	ABCC4
ssc_circ_0000901	11	64256557	64267916	-	2	Intron_exon	ENSSSCT00000032528(2,none);ENSSSCT00000037963(2,none);ENSSSCT00000052513(2,none)	ENSSSCG00000026996	Bf35	ABCC4
ssc_circ_0000902	11	64261142	64267916	-	42	Exon	ENSSSCT00000032528(2,4);ENSSSCT00000037963(2,4);ENSSSCT00000052513(2,4)	ENSSSCG00000026996	Bf28,Bf35,Bf36,Sol28,Sol35,Sol36	ABCC4
ssc_circ_0000903	11	64265532	64267916	-	3	Intron_exon	ENSSSCT00000032528(2,none);ENSSSCT00000037963(2,none);ENSSSCT00000052513(2,none)	ENSSSCG00000026996	Sol35	ABCC4
ssc_circ_0000904	11	65256158	65268718	+	2	Exon	ENSSSCT00000026790(2,5)	ENSSSCG00000026082	Sol36	DNAJC3
ssc_circ_0000905	11	65359974	65375023	-	3	Exon	ENSSSCT00000010419(23,26)	ENSSSCG00000009502	Sol35	UGGT2
ssc_circ_0000906	11	66535744	66536519	+	7	Exon	ENSSSCT00000010422(2,2);ENSSSCT00000044097(2,2);ENSSSCT00000052768(2,2);ENSSSCT00000055963(2,2)	ENSSSCG00000009505	Bf28,Bf35,Bf36,Sol28,Sol35,Sol36	MBNL2
ssc_circ_0000907	11	66594891	66614278	+	2	Exon	ENSSSCT00000044097(4,8);ENSSSCT00000052768(4,9)	ENSSSCG00000009505	Bf36	MBNL2
ssc_circ_0000908	11	670337	676545	+	4	Intron_exon	ENSSSCT00000028293(none,3);ENSSSCT00000044485(none,3);ENSSSCT00000045548(none,4);ENSSSCT00000047482(none,2)	ENSSSCG00000021814	Bf36	ZMYM2
ssc_circ_0000909	11	67477011	67483878	-	4	Exon	ENSSSCT00000010428(2,4);ENSSSCT00000042880(3,5);ENSSSCT00000044432(3,5)	ENSSSCG00000009511	Bf35	STK24
ssc_circ_0000910	11	67477011	67524738	-	4	Exon	ENSSSCT00000042880(2,5);ENSSSCT00000044432(2,5)	ENSSSCG00000009511	Bf28,Bf35,Bf36,Sol28,Sol35	STK24
ssc_circ_0000911	11	675689	676545	+	2	Exon	ENSSSCT00000028293(3,3);ENSSSCT00000044485(3,3);ENSSSCT00000045548(4,4);ENSSSCT00000047482(2,2)	ENSSSCG00000021814	Bf36	ZMYM2
ssc_circ_0000912	11	675689	683082	+	7	Exon	ENSSSCT00000028293(3,4);ENSSSCT00000044485(3,4);ENSSSCT00000045548(4,5);ENSSSCT00000047482(2,3)	ENSSSCG00000021814	Bf28,Sol36	ZMYM2
ssc_circ_0000913	11	675689	686516	+	7	Exon	ENSSSCT00000028293(3,6);ENSSSCT00000044485(3,6);ENSSSCT00000045548(4,7);ENSSSCT00000047482(2,5)	ENSSSCG00000021814	Bf28,Bf35,Bf36,Sol35	ZMYM2
ssc_circ_0000914	11	675689	694132	+	5	Exon	ENSSSCT00000044485(3,7);ENSSSCT00000045548(4,8);ENSSSCT00000047482(2,6)	ENSSSCG00000021814	Bf35,Sol28,Sol36	ZMYM2
ssc_circ_0000915	11	675689	700356	+	3	Exon	ENSSSCT00000028293(3,8);ENSSSCT00000044485(3,9);ENSSSCT00000045548(4,10);ENSSSCT00000047482(2,8)	ENSSSCG00000021814	Bf28	ZMYM2
ssc_circ_0000916	11	67767430	67777056	-	3	Exon	ENSSSCT00000027258(49,52);ENSSSCT00000042343(50,53);ENSSSCT00000048894(50,53);ENSSSCT00000060404(49,52);ENSSSCT00000060708(50,53);ENSSSCT00000064935(50,53);ENSSSCT00000065095(14,17);ENSSSCT00000065653(49,52)	ENSSSCG00000022112	Sol35	DOCK9
ssc_circ_0000917	11	67767430	67782441	-	4	Exon	ENSSSCT00000027258(47,52);ENSSSCT00000042343(48,53);ENSSSCT00000048894(48,53);ENSSSCT00000060404(47,52);ENSSSCT00000060708(47,53);ENSSSCT00000064935(48,53);ENSSSCT00000065095(12,17);ENSSSCT00000065653(47,52)	ENSSSCG00000022112	Bf28,Bf35,Bf36,Sol35,Sol36	DOCK9
ssc_circ_0000918	11	67798520	67827033	-	2	Exon	ENSSSCT00000027258(35,44);ENSSSCT00000042343(35,44);ENSSSCT00000048894(36,45);ENSSSCT00000057898(35,44);ENSSSCT00000060404(35,44);ENSSSCT00000060708(35,44);ENSSSCT00000064935(35,44);ENSSSCT00000065653(35,44)	ENSSSCG00000022112	Bf36	DOCK9
ssc_circ_0000919	11	67819942	67827033	-	3	Exon	ENSSSCT00000027258(35,37);ENSSSCT00000042343(35,37);ENSSSCT00000048894(36,38);ENSSSCT00000057898(35,37);ENSSSCT00000060404(35,37);ENSSSCT00000060708(35,37);ENSSSCT00000064935(35,37);ENSSSCT00000065653(35,37)	ENSSSCG00000022112	Sol28	DOCK9
ssc_circ_0000920	11	67822128	67829392	-	2	Exon	ENSSSCT00000027258(34,36);ENSSSCT00000042343(34,36);ENSSSCT00000048894(35,37);ENSSSCT00000057898(34,36);ENSSSCT00000060404(34,36);ENSSSCT00000060708(34,36);ENSSSCT00000064935(34,36);ENSSSCT00000065653(34,36)	ENSSSCG00000022112	Bf35	DOCK9
ssc_circ_0000921	11	67829259	67836350	-	2	Exon	ENSSSCT00000027258(31,34);ENSSSCT00000042343(31,34);ENSSSCT00000048894(32,35);ENSSSCT00000057898(31,34);ENSSSCT00000060404(31,34);ENSSSCT00000060708(31,34);ENSSSCT00000064935(31,34);ENSSSCT00000065653(31,34)	ENSSSCG00000022112	Bf35,Bf36	DOCK9
ssc_circ_0000922	11	67868220	67876147	-	2	Exon	ENSSSCT00000027258(10,15);ENSSSCT00000042343(10,15);ENSSSCT00000048894(10,15);ENSSSCT00000057898(10,15);ENSSSCT00000060404(10,15);ENSSSCT00000060708(10,15);ENSSSCT00000064935(10,15);ENSSSCT00000065653(10,15)	ENSSSCG00000022112	Sol35	DOCK9
ssc_circ_0000923	11	67876073	67898460	-	3	Exon	ENSSSCT00000027258(5,10);ENSSSCT00000042343(5,10);ENSSSCT00000048894(5,10);ENSSSCT00000057898(5,10);ENSSSCT00000060404(5,10);ENSSSCT00000060708(5,10);ENSSSCT00000064935(5,10);ENSSSCT00000065653(5,10)	ENSSSCG00000022112	Bf36,Sol28,Sol35,Sol36	DOCK9
ssc_circ_0000924	11	67886566	67898460	-	4	Exon	ENSSSCT00000027258(5,9);ENSSSCT00000042343(5,9);ENSSSCT00000048894(5,9);ENSSSCT00000057898(5,9);ENSSSCT00000060404(5,9);ENSSSCT00000060708(5,9);ENSSSCT00000064935(5,9);ENSSSCT00000065653(5,9)	ENSSSCG00000022112	Sol28	DOCK9
ssc_circ_0000925	11	67895181	67898460	-	4	Exon	ENSSSCT00000027258(5,7);ENSSSCT00000042343(5,7);ENSSSCT00000048894(5,7);ENSSSCT00000057898(5,7);ENSSSCT00000060404(5,7);ENSSSCT00000060708(5,7);ENSSSCT00000064935(5,7);ENSSSCT00000065653(5,7)	ENSSSCG00000022112	Bf28,Bf35,Bf36,Sol35,Sol36	DOCK9
ssc_circ_0000926	11	67895181	67904523	-	4	Exon	ENSSSCT00000027258(3,7);ENSSSCT00000042343(3,7);ENSSSCT00000048894(3,7);ENSSSCT00000057898(3,7);ENSSSCT00000060404(3,7);ENSSSCT00000060708(3,7);ENSSSCT00000064935(3,7);ENSSSCT00000065653(3,7)	ENSSSCG00000022112	Bf28,Sol36	DOCK9
ssc_circ_0000927	11	67895181	67925050	-	3	Exon	ENSSSCT00000027258(2,7);ENSSSCT00000042343(2,7);ENSSSCT00000048894(2,7);ENSSSCT00000057898(2,7);ENSSSCT00000060404(2,7);ENSSSCT00000060708(2,7);ENSSSCT00000064935(2,7)	ENSSSCG00000022112	Bf28	DOCK9
ssc_circ_0000928	11	68173040	68181097	+	4	Exon	ENSSSCT00000010434(2,4);ENSSSCT00000059647(3,5);ENSSSCT00000060273(2,4)	ENSSSCG00000009516	Sol36	UBAC2
ssc_circ_0000929	11	682797	745577	+	2	Intron_exon	ENSSSCT00000028293(none,none);ENSSSCT00000044485(none,none);ENSSSCT00000045548(none,none);ENSSSCT00000047482(none,none)	Null	Bf35	Null
ssc_circ_0000930	11	68425981	68431806	+	2	Exon	ENSSSCT00000044326(3,4)	ENSSSCG00000031808	Sol28	TM9SF2
ssc_circ_0000931	11	68450305	68454998	+	5	Exon	ENSSSCT00000044326(10,12)	ENSSSCG00000031808	Bf28,Bf35,Bf36,Sol28,Sol35,Sol36	TM9SF2
ssc_circ_0000932	11	68454941	68463198	+	2	Exon	ENSSSCT00000044326(12,15)	ENSSSCG00000031808	Bf35	TM9SF2
ssc_circ_0000933	11	68458898	68463198	+	3	Exon	ENSSSCT00000044326(13,15)	ENSSSCG00000031808	Bf28,Bf35,Sol28,Sol35	TM9SF2
ssc_circ_0000934	11	68934898	68943733	+	3	Exon	ENSSSCT00000010440(2,4);ENSSSCT00000051470(2,4);ENSSSCT00000054459(2,4);ENSSSCT00000056816(2,4);ENSSSCT00000062011(2,4)	ENSSSCG00000009522	Bf35,Bf36,Sol28,Sol35,Sol36	PCCA
ssc_circ_0000935	11	69067104	69080842	+	7	Exon	ENSSSCT00000010440(8,11);ENSSSCT00000038021(7,10);ENSSSCT00000051470(9,12);ENSSSCT00000054459(9,12);ENSSSCT00000056816(9,12);ENSSSCT00000062011(9,12)	ENSSSCG00000009522	Bf28,Bf35,Bf36,Sol28,Sol35,Sol36	PCCA
ssc_circ_0000936	11	69097872	69131726	+	2	Exon	ENSSSCT00000010440(12,17);ENSSSCT00000038021(11,16);ENSSSCT00000051470(13,18);ENSSSCT00000054459(13,18);ENSSSCT00000056816(13,18);ENSSSCT00000062011(13,18)	ENSSSCG00000009522	Sol28	PCCA
ssc_circ_0000937	11	69103631	69131726	+	4	Exon	ENSSSCT00000010440(14,17);ENSSSCT00000038021(13,16);ENSSSCT00000051470(15,18);ENSSSCT00000054459(15,18);ENSSSCT00000056816(15,18);ENSSSCT00000062011(15,18)	ENSSSCG00000009522	Sol28	PCCA
ssc_circ_0000938	11	69105921	69131726	+	14	Exon	ENSSSCT00000010440(15,17);ENSSSCT00000038021(14,16);ENSSSCT00000051470(16,18);ENSSSCT00000054459(16,18);ENSSSCT00000056816(16,18);ENSSSCT00000062011(16,18)	ENSSSCG00000009522	Bf28,Bf36,Sol28	PCCA
ssc_circ_0000939	11	69105921	69160671	+	2	Exon	ENSSSCT00000010440(15,18);ENSSSCT00000038021(14,17);ENSSSCT00000051470(16,19);ENSSSCT00000054459(16,19);ENSSSCT00000056816(16,19);ENSSSCT00000062011(16,19)	ENSSSCG00000009522	Sol35	PCCA
ssc_circ_0000940	11	69792527	69794145	-	4	Exon	ENSSSCT00000037539(16,17);ENSSSCT00000043935(15,16);ENSSSCT00000048253(16,17);ENSSSCT00000055743(16,17)	ENSSSCG00000038949	Bf35,Bf36,Sol28,Sol35	NALCN
ssc_circ_0000941	11	7016916	7032004	-	5	Exon	ENSSSCT00000010220(4,9);ENSSSCT00000039810(5,10);ENSSSCT00000054714(5,10);ENSSSCT00000065982(4,9)	ENSSSCG00000009326	Sol28	KATNAL1
ssc_circ_0000942	11	7016916	7048569	-	4	Exon	ENSSSCT00000039810(2,10);ENSSSCT00000054714(2,10)	ENSSSCG00000009326	Bf28	KATNAL1
ssc_circ_0000943	11	7025145	7025772	-	3	Exon	ENSSSCT00000010220(5,6);ENSSSCT00000039810(6,7);ENSSSCT00000054714(6,7);ENSSSCT00000065982(5,6)	ENSSSCG00000009326	Bf28,Sol28,Sol35	KATNAL1
ssc_circ_0000944	11	7025145	7048569	-	4	Exon	ENSSSCT00000039810(2,7);ENSSSCT00000054714(2,7)	ENSSSCG00000009326	Bf28	KATNAL1
ssc_circ_0000945	11	7025645	7039525	-	3	Intron_exon	ENSSSCT00000010220(none,5);ENSSSCT00000039810(none,6);ENSSSCT00000054714(none,6);ENSSSCT00000065982(none,5)	ENSSSCG00000009326	Sol28	KATNAL1
ssc_circ_0000946	11	7031836	7048569	-	2	Exon	ENSSSCT00000039810(2,5);ENSSSCT00000054714(2,5)	ENSSSCG00000009326	Bf35,Bf36,Sol35	KATNAL1
ssc_circ_0000947	11	7039458	7047232	-	2	Intron_exon	ENSSSCT00000010220(2,none);ENSSSCT00000039810(3,none);ENSSSCT00000054714(3,none);ENSSSCT00000065982(2,none)	ENSSSCG00000009326	Bf35,Bf36	KATNAL1
ssc_circ_0000948	11	7044895	7048569	-	2	Exon	ENSSSCT00000039810(2,4);ENSSSCT00000054714(2,4)	ENSSSCG00000009326	Bf35,Sol35	KATNAL1
ssc_circ_0000949	11	70985898	71004248	+	3	Exon	ENSSSCT00000010446(19,26);ENSSSCT00000022438(20,26);ENSSSCT00000040314(20,28)	ENSSSCG00000009528	Bf28,Bf36	TPP2
ssc_circ_0000950	11	70995656	70999816	+	3	Exon	ENSSSCT00000010446(23,25);ENSSSCT00000038716(25,27);ENSSSCT00000040314(25,27)	ENSSSCG00000009528	Bf28,Bf36,Sol28,Sol35,Sol36	TPP2
ssc_circ_0000951	11	70995656	70999827	+	3	Exon	ENSSSCT00000045082(24,26)	ENSSSCG00000009528	Bf35	TPP2
ssc_circ_0000952	11	71103796	71104274	-	2	Exon	ENSSSCT00000010450(3,4)	ENSSSCG00000009532	Sol28	KDELC1
ssc_circ_0000953	11	71123648	71126408	+	3	Exon	ENSSSCT00000010452(3,6);ENSSSCT00000059859(3,6);ENSSSCT00000062126(3,6)	ENSSSCG00000009534	Sol35	Null
ssc_circ_0000954	11	71125629	71126408	+	4	Exon	ENSSSCT00000010452(4,6);ENSSSCT00000059859(4,6);ENSSSCT00000062126(4,6)	ENSSSCG00000009534	Bf28,Sol28,Sol35,Sol36	Null
ssc_circ_0000955	11	71125629	71135931	+	7	Exon	ENSSSCT00000010452(4,9);ENSSSCT00000059859(4,9);ENSSSCT00000062126(4,9)	ENSSSCG00000009534	Bf28,Bf35,Bf36,Sol28,Sol35,Sol36	Null
ssc_circ_0000956	11	71149666	71151608	+	3	Exon	ENSSSCT00000029959(3,5);ENSSSCT00000049542(3,5)	ENSSSCG00000032046	Bf28	ERCC5
ssc_circ_0000957	11	71158813	71161675	+	5	Exon	ENSSSCT00000029959(9,12);ENSSSCT00000049542(9,12)	ENSSSCG00000032046	Bf28,Bf36	ERCC5
ssc_circ_0000958	11	71210172	71243879	+	3	Intergenic	none(none,none)	Null	Bf28,Bf35,Sol35	Null
ssc_circ_0000959	11	71210172	71252357	+	2	Intergenic	none(none,none)	Null	Bf36	Null
ssc_circ_0000960	11	71224938	71243879	+	7	Intergenic	none(none,none)	Null	Bf28,Bf35,Bf36	Null
ssc_circ_0000961	11	71224938	71252357	+	3	Intergenic	none(none,none)	Null	Bf36	Null
ssc_circ_0000962	11	71224938	71254192	+	2	Intergenic	none(none,none)	Null	Sol28	Null
ssc_circ_0000963	11	71241169	71252357	+	3	Intergenic	none(none,none)	Null	Bf35,Sol35	Null
ssc_circ_0000964	11	71243696	71252357	+	20	Intergenic	none(none,none)	Null	Bf28,Bf36,Sol28,Sol35	Null
ssc_circ_0000965	11	71243696	71254192	+	4	Intergenic	none(none,none)	Null	Bf36	Null
ssc_circ_0000966	11	71359599	71380363	+	4	Intergenic	none(none,none)	Null	Bf36	Null
ssc_circ_0000967	11	713800	714610	+	2	Exon	ENSSSCT00000028293(15,16);ENSSSCT00000044485(16,17);ENSSSCT00000045548(17,18);ENSSSCT00000047482(15,16)	ENSSSCG00000021814	Bf28,Bf35,Sol28,Sol35,Sol36	ZMYM2
ssc_circ_0000968	11	713800	716256	+	2	Exon	ENSSSCT00000028293(15,17);ENSSSCT00000044485(16,18);ENSSSCT00000045548(17,19);ENSSSCT00000047482(15,17)	ENSSSCG00000021814	Bf28	ZMYM2
ssc_circ_0000969	11	713800	718039	+	2	Exon	ENSSSCT00000028293(15,18);ENSSSCT00000044485(16,19);ENSSSCT00000045548(17,20);ENSSSCT00000047482(15,18)	ENSSSCG00000021814	Sol28	ZMYM2
ssc_circ_0000970	11	74190461	74209992	-	2	Exon	ENSSSCT00000010453(2,3);ENSSSCT00000051178(2,4)	ENSSSCG00000009535	Sol28	EFNB2
ssc_circ_0000971	11	74209709	74209992	-	25	Exon	ENSSSCT00000010453(2,2);ENSSSCT00000051178(2,2)	ENSSSCG00000009535	Bf28,Bf35,Bf36,Sol28,Sol35,Sol36	EFNB2
ssc_circ_0000972	11	74256035	74258629	-	3	Exon	ENSSSCT00000010454(2,3)	ENSSSCG00000009536	Sol28	ARGLU1
ssc_circ_0000973	11	7572756	7593058	+	2	Intron_exon	ENSSSCT00000010226(none,none)	Null	Sol36	Null
ssc_circ_0000974	11	76895272	76905003	-	4	Intergenic	none(none,none)	Null	Sol28	Null
ssc_circ_0000975	11	77475172	77478573	+	5	Exon	ENSSSCT00000044668(2,3);ENSSSCT00000056474(3,4);ENSSSCT00000058962(3,4);ENSSSCT00000060938(3,4);ENSSSCT00000061094(3,5);ENSSSCT00000065515(3,4)	ENSSSCG00000009551	Bf28,Bf35,Bf36,Sol28,Sol35,Sol36	ARHGEF7
ssc_circ_0000976	11	77475172	77489240	+	9	Exon	ENSSSCT00000010470(2,4);ENSSSCT00000044668(2,5);ENSSSCT00000056474(3,6);ENSSSCT00000058962(3,6);ENSSSCT00000060938(3,6);ENSSSCT00000061094(3,7);ENSSSCT00000065515(3,6)	ENSSSCG00000009551	Bf28,Bf35,Bf36,Sol28,Sol35,Sol36	ARHGEF7
ssc_circ_0000977	11	77484689	77489240	+	2	Exon	ENSSSCT00000010470(3,4);ENSSSCT00000025748(2,3);ENSSSCT00000044668(4,5);ENSSSCT00000056474(5,6);ENSSSCT00000058962(5,6);ENSSSCT00000060938(5,6);ENSSSCT00000061094(6,7);ENSSSCT00000065515(5,6)	ENSSSCG00000009551	Bf36,Sol35	ARHGEF7
ssc_circ_0000978	11	77489152	77510259	+	4	Exon	ENSSSCT00000010470(4,11);ENSSSCT00000025748(3,10);ENSSSCT00000044668(5,12);ENSSSCT00000056474(6,13);ENSSSCT00000058962(6,13);ENSSSCT00000060938(6,13);ENSSSCT00000061094(7,14);ENSSSCT00000065515(6,13)	ENSSSCG00000009551	Bf28,Bf36,Sol28,Sol35,Sol36	ARHGEF7
ssc_circ_0000979	11	77489152	77512780	+	5	Exon	ENSSSCT00000010470(4,13);ENSSSCT00000025748(3,12);ENSSSCT00000044668(5,14);ENSSSCT00000056474(6,15);ENSSSCT00000058962(6,15);ENSSSCT00000060938(6,15);ENSSSCT00000061094(7,16);ENSSSCT00000065515(6,15)	ENSSSCG00000009551	Bf28	ARHGEF7
ssc_circ_0000980	11	77489152	77520287	+	3	Exon	ENSSSCT00000065515(6,19)	ENSSSCG00000009551	Sol35	ARHGEF7
ssc_circ_0000981	11	77498616	77499037	+	2	Exon	ENSSSCT00000010470(5,6);ENSSSCT00000025748(4,5);ENSSSCT00000044668(6,7);ENSSSCT00000056474(7,8);ENSSSCT00000058962(7,8);ENSSSCT00000060938(7,8);ENSSSCT00000061094(8,9);ENSSSCT00000065515(7,8)	ENSSSCG00000009551	Sol36	ARHGEF7
ssc_circ_0000982	11	77498616	77503607	+	4	Exon	ENSSSCT00000010470(5,7);ENSSSCT00000025748(4,6);ENSSSCT00000044668(6,8);ENSSSCT00000056474(7,9);ENSSSCT00000058962(7,9);ENSSSCT00000060938(7,9);ENSSSCT00000061094(8,10);ENSSSCT00000065515(7,9)	ENSSSCG00000009551	Bf28,Bf35,Bf36,Sol28,Sol35,Sol36	ARHGEF7
ssc_circ_0000983	11	7750444	7753831	-	2	Exon	ENSSSCT00000010229(3,5);ENSSSCT00000038903(3,5)	ENSSSCG00000009334	Bf35	HSPH1
ssc_circ_0000984	11	77514922	77517517	+	8	Exon	ENSSSCT00000010470(14,16);ENSSSCT00000025748(13,15);ENSSSCT00000044668(15,17);ENSSSCT00000056474(16,18);ENSSSCT00000058962(16,18);ENSSSCT00000061094(17,19);ENSSSCT00000065515(16,18)	ENSSSCG00000009551	Bf28,Bf35,Bf36,Sol28	ARHGEF7
ssc_circ_0000985	11	78197670	78200703	-	5	Exon	ENSSSCT00000010472(18,20)	ENSSSCG00000009553	Bf28,Bf35,Bf36,Sol28,Sol35	TUBGCP3
ssc_circ_0000986	11	78343010	78352808	+	6	Intron_exon	ENSSSCT00000053574(none,none)	Null	Sol28,Sol35,Sol36	Null
ssc_circ_0000987	11	78349882	78352808	+	7	Exon	ENSSSCT00000053574(2,4)	ENSSSCG00000037561	Bf28,Bf35,Bf36,Sol28,Sol35,Sol36	ATP11A
ssc_circ_0000988	11	78349882	78356609	+	5	Exon	ENSSSCT00000053574(2,5)	ENSSSCG00000037561	Bf28,Bf35,Sol28,Sol35	ATP11A
ssc_circ_0000989	11	78382356	78383968	+	27	Exon	ENSSSCT00000053574(20,23)	ENSSSCG00000037561	Bf28,Bf35,Bf36,Sol28,Sol35,Sol36	ATP11A
ssc_circ_0000990	11	7841978	7855987	+	8	Exon	ENSSSCT00000010230(5,8);ENSSSCT00000051094(5,8)	ENSSSCG00000009335	Sol28	B3GLCT
ssc_circ_0000991	11	7842819	7855987	+	4	Exon	ENSSSCT00000010230(6,8);ENSSSCT00000051094(6,8)	ENSSSCG00000009335	Sol28,Sol35	B3GLCT
ssc_circ_0000992	11	78543049	78543369	-	3	Exon	ENSSSCT00000010476(10,11);ENSSSCT00000043035(11,12)	ENSSSCG00000009557	Bf28,Sol28,Sol36	PCID2
ssc_circ_0000993	11	78682007	78684548	-	6	Exon	ENSSSCT00000028205(6,8);ENSSSCT00000038155(6,8);ENSSSCT00000043152(7,9);ENSSSCT00000050728(6,8);ENSSSCT00000056466(8,10);ENSSSCT00000057065(5,7);ENSSSCT00000064402(5,7)	ENSSSCG00000026536	Sol28,Sol35	DCUN1D2
ssc_circ_0000994	11	78682007	78703726	-	2	Exon	ENSSSCT00000028205(3,8);ENSSSCT00000038155(1,8);ENSSSCT00000043152(3,9);ENSSSCT00000050728(2,8);ENSSSCT00000056466(4,10);ENSSSCT00000057065(2,7);ENSSSCT00000064402(1,7)	ENSSSCG00000026536	Bf28,Bf35,Bf36,Sol28,Sol36	DCUN1D2
ssc_circ_0000995	11	78693305	78703726	-	2	Exon	ENSSSCT00000028205(3,5);ENSSSCT00000043152(3,5);ENSSSCT00000050728(2,4);ENSSSCT00000056466(4,6);ENSSSCT00000057065(2,4)	ENSSSCG00000026536	Bf36,Sol28,Sol36	DCUN1D2
ssc_circ_0000996	11	78699696	78701524	-	3	Intron_exon	ENSSSCT00000028205(4,none);ENSSSCT00000038155(2,none);ENSSSCT00000043152(4,none);ENSSSCT00000050728(3,none);ENSSSCT00000056466(5,none);ENSSSCT00000057065(3,none);ENSSSCT00000064402(2,none)	ENSSSCG00000026536	Bf36,Sol35	DCUN1D2
ssc_circ_0000997	11	78701356	78703726	-	7	Exon	ENSSSCT00000028205(3,4);ENSSSCT00000043152(3,4);ENSSSCT00000050728(2,3);ENSSSCT00000056466(4,5);ENSSSCT00000057065(2,3)	ENSSSCG00000026536	Bf36,Sol28	DCUN1D2
ssc_circ_0000998	11	78703329	78703726	-	3	Exon	ENSSSCT00000028205(3,3);ENSSSCT00000043152(3,3);ENSSSCT00000050728(2,2);ENSSSCT00000056466(4,4);ENSSSCT00000057065(2,2)	ENSSSCG00000026536	Sol35	DCUN1D2
ssc_circ_0000999	11	78703337	78703726	-	4	Exon	ENSSSCT00000028205(3,3);ENSSSCT00000038155(1,1);ENSSSCT00000043152(3,3);ENSSSCT00000050728(2,2);ENSSSCT00000056466(4,4);ENSSSCT00000057065(2,2);ENSSSCT00000064402(1,1)	ENSSSCG00000026536	Sol28	DCUN1D2
ssc_circ_0001000	11	78756445	78765451	+	7	Exon	ENSSSCT00000010480(2,4);ENSSSCT00000051865(2,3)	ENSSSCG00000009560	Bf28,Bf35,Sol28,Sol35	TFDP1
ssc_circ_0001001	11	78762107	78773224	+	2	Exon	ENSSSCT00000010480(3,11);ENSSSCT00000065259(2,10)	ENSSSCG00000009560	Sol36	TFDP1
ssc_circ_0001002	11	8608726	8619754	+	4	Exon	ENSSSCT00000010234(5,11)	ENSSSCG00000009338	Bf36,Sol28,Sol35	Null
ssc_circ_0001003	11	8660882	8662015	+	2	Exon	ENSSSCT00000010234(24,25)	ENSSSCG00000009338	Bf28,Bf35,Sol28,Sol35,Sol36	Null
ssc_circ_0001004	11	8661843	8665939	+	5	Exon	ENSSSCT00000010234(25,27)	ENSSSCG00000009338	Sol28	Null
ssc_circ_0001005	11	8661843	8670626	+	3	Exon	ENSSSCT00000010234(25,28)	ENSSSCG00000009338	Sol35	Null
ssc_circ_0001006	11	8663835	8665939	+	3	Exon	ENSSSCT00000010234(26,27)	ENSSSCG00000009338	Bf36	Null
ssc_circ_0001007	11	8663835	8670626	+	2	Exon	ENSSSCT00000010234(26,28)	ENSSSCG00000009338	Bf28,Bf35,Bf36,Sol28,Sol35,Sol36	Null
ssc_circ_0001008	11	8663835	8679624	+	5	Exon	ENSSSCT00000010234(26,31)	ENSSSCG00000009338	Bf35,Sol28	Null
ssc_circ_0001009	11	8696102	8702554	+	4	Exon	ENSSSCT00000010234(36,37)	ENSSSCG00000009338	Bf28,Sol35	Null
ssc_circ_0001010	11	8891313	8900788	-	2	Intron_exon	ENSSSCT00000010237(none,none);ENSSSCT00000037915(none,none);ENSSSCT00000048618(none,none);ENSSSCT00000050581(none,none);ENSSSCT00000061265(none,none)	Null	Bf28	Null
ssc_circ_0001011	11	8939631	8941243	-	23	Intron	ENSSSCT00000010237(none,none);ENSSSCT00000037915(none,none);ENSSSCT00000048618(none,none);ENSSSCT00000050581(none,none);ENSSSCT00000061265(none,none)	Null	Bf28,Bf35,Bf36,Sol28,Sol35,Sol36	Null
ssc_circ_0001012	11	8940037	8941243	-	5	Intron	ENSSSCT00000010237(none,none);ENSSSCT00000037915(none,none);ENSSSCT00000048618(none,none);ENSSSCT00000050581(none,none);ENSSSCT00000061265(none,none)	Null	Bf28,Bf35,Bf36,Sol28,Sol35,Sol36	Null
ssc_circ_0001013	11	8940037	8974597	-	4	Intron	ENSSSCT00000010237(none,none)	Null	Sol28	Null
ssc_circ_0001014	11	8974451	8978895	-	3	Exon	ENSSSCT00000037915(3,5);ENSSSCT00000048618(3,5);ENSSSCT00000061265(4,6)	ENSSSCG00000009341	Sol28	N4BP2L2
ssc_circ_0001015	11	8974451	8982801	-	14	Exon	ENSSSCT00000037915(2,5);ENSSSCT00000048618(2,5);ENSSSCT00000061265(3,6)	ENSSSCG00000009341	Bf28,Bf35,Bf36,Sol28,Sol35,Sol36	N4BP2L2
ssc_circ_0001016	11	9132180	9139476	+	2	Exon	ENSSSCT00000010242(14,17);ENSSSCT00000051730(14,17);ENSSSCT00000063159(14,17)	ENSSSCG00000009345	Bf36,Sol28	PDS5B
ssc_circ_0001017	11	9132180	9149581	+	2	Exon	ENSSSCT00000010242(14,19);ENSSSCT00000051730(14,19);ENSSSCT00000063159(14,19)	ENSSSCG00000009345	Bf35,Sol36	PDS5B
ssc_circ_0001018	11	9132180	9187549	+	4	Exon	ENSSSCT00000010242(14,23);ENSSSCT00000051730(14,23);ENSSSCT00000063159(14,23)	ENSSSCG00000009345	Bf36	PDS5B
ssc_circ_0001019	11	9145564	9149581	+	3	Exon	ENSSSCT00000010242(18,19);ENSSSCT00000051730(18,19);ENSSSCT00000063159(18,19)	ENSSSCG00000009345	Bf28,Bf36,Sol28	PDS5B
ssc_circ_0001020	11	9145564	9170916	+	2	Exon	ENSSSCT00000010242(18,21);ENSSSCT00000051730(18,21);ENSSSCT00000063159(18,21)	ENSSSCG00000009345	Bf36	PDS5B
ssc_circ_0001021	11	9166634	9170916	+	5	Exon	ENSSSCT00000010242(20,21);ENSSSCT00000051730(20,21);ENSSSCT00000063159(20,21)	ENSSSCG00000009345	Bf36,Sol35	PDS5B
ssc_circ_0001022	11	9185896	9199918	+	2	Exon	ENSSSCT00000010242(22,25);ENSSSCT00000051730(22,25);ENSSSCT00000063159(22,25)	ENSSSCG00000009345	Bf36	PDS5B
ssc_circ_0001023	11	962794	964414	+	2	Exon	ENSSSCT00000010151(8,9);ENSSSCT00000031907(8,9);ENSSSCT00000046146(6,7);ENSSSCT00000053096(8,9);ENSSSCT00000055597(8,9)	ENSSSCG00000009270	Bf28,Sol35	IFT88
ssc_circ_0001024	11	9894098	9895238	-	3	Intergenic	none(none,none)	Null	Sol35	Null
ssc_circ_0001025	12	10902381	10909521	-	2	Exon	ENSSSCT00000018783(11,12)	ENSSSCG00000017254	Bf28,Bf36,Sol28,Sol35	MAP2K6
ssc_circ_0001026	12	11025625	11036944	+	4	Intron_exon	ENSSSCT00000033236(none,3)	ENSSSCG00000017255	Bf28,Bf35,Bf36,Sol28,Sol35	ABCA5
ssc_circ_0001027	12	11034812	11036944	+	2	Exon	ENSSSCT00000033236(2,3)	ENSSSCG00000017255	Bf28,Sol28,Sol35,Sol36	ABCA5
ssc_circ_0001028	12	11098684	11106997	+	2	Exon	ENSSSCT00000018784(4,9);ENSSSCT00000033236(6,11);ENSSSCT00000046270(4,8)	ENSSSCG00000017255	Bf28,Sol28,Sol35	ABCA5
ssc_circ_0001029	12	11098684	11110769	+	7	Exon	ENSSSCT00000018784(4,11);ENSSSCT00000033236(6,13);ENSSSCT00000046270(4,10)	ENSSSCG00000017255	Bf28,Bf35,Bf36,Sol28,Sol35	ABCA5
ssc_circ_0001030	12	11098684	11115276	+	8	Exon	ENSSSCT00000018784(4,14);ENSSSCT00000033236(6,16);ENSSSCT00000046270(4,13)	ENSSSCG00000017255	Bf28,Bf35,Bf36,Sol28,Sol35,Sol36	ABCA5
ssc_circ_0001031	12	11098684	11119957	+	5	Exon	ENSSSCT00000018784(4,18);ENSSSCT00000033236(6,20);ENSSSCT00000046270(4,17)	ENSSSCG00000017255	Bf28,Bf35,Bf36,Sol28,Sol35,Sol36	ABCA5
ssc_circ_0001032	12	11098684	11125448	+	4	Exon	ENSSSCT00000018784(4,20);ENSSSCT00000033236(6,22);ENSSSCT00000046270(4,19)	ENSSSCG00000017255	Bf28,Bf35,Bf36,Sol28	ABCA5
ssc_circ_0001033	12	11098684	11139875	+	7	Exon	ENSSSCT00000018784(4,28);ENSSSCT00000033236(6,30);ENSSSCT00000046270(4,27)	ENSSSCG00000017255	Bf28,Bf35,Bf36,Sol28,Sol35	ABCA5
ssc_circ_0001034	12	11112619	11114129	+	4	Exon	ENSSSCT00000018784(12,13);ENSSSCT00000033236(14,15);ENSSSCT00000046270(11,12)	ENSSSCG00000017255	Bf35,Bf36,Sol35	ABCA5
ssc_circ_0001035	12	11205936	11367122	+	3	Intron_exon	ENSSSCT00000050694(none,none)	Null	Bf35,Sol35	Null
ssc_circ_0001036	12	11253178	11259350	+	5	Exon	ENSSSCT00000018785(18,21);ENSSSCT00000031470(18,21);ENSSSCT00000050282(17,20)	ENSSSCG00000017256	Bf28,Bf36	ABCA6
ssc_circ_0001037	12	11253178	11266696	+	5	Exon	ENSSSCT00000018785(18,24);ENSSSCT00000031470(18,24);ENSSSCT00000050282(17,23)	ENSSSCG00000017256	Bf28,Bf35,Bf36,Sol28,Sol35,Sol36	ABCA6
ssc_circ_0001038	12	11253178	11268222	+	27	Exon	ENSSSCT00000018785(18,26);ENSSSCT00000031470(18,26);ENSSSCT00000050282(17,25)	ENSSSCG00000017256	Bf28,Bf35,Bf36,Sol28,Sol35,Sol36	ABCA6
ssc_circ_0001039	12	11258622	11268222	+	3	Exon	ENSSSCT00000018785(20,26);ENSSSCT00000031470(20,26);ENSSSCT00000050282(19,25)	ENSSSCG00000017256	Bf28	ABCA6
ssc_circ_0001040	12	11281386	11443373	+	2	Intron_exon	ENSSSCT00000018785(none,none);ENSSSCT00000028944(none,none);ENSSSCT00000030371(none,none);ENSSSCT00000031089(none,none);ENSSSCT00000031470(none,none);ENSSSCT00000032075(none,none);ENSSSCT00000050282(none,none);ENSSSCT00000054209(none,none)	Null	Bf35,Bf36,Sol28,Sol35	Null
ssc_circ_0001041	12	11402580	11418177	+	3	Exon	ENSSSCT00000028944(10,19);ENSSSCT00000030371(11,20);ENSSSCT00000031089(11,20);ENSSSCT00000032075(11,20);ENSSSCT00000054209(12,21)	ENSSSCG00000026473	Bf28	ABCA8
ssc_circ_0001042	12	11406491	11418177	+	3	Exon	ENSSSCT00000028944(15,19);ENSSSCT00000030371(16,20);ENSSSCT00000031089(16,20);ENSSSCT00000032075(16,20);ENSSSCT00000054209(17,21)	ENSSSCG00000026473	Bf36	ABCA8
ssc_circ_0001043	12	11669306	11671052	-	474	Exon	ENSSSCT00000018788(4,6);ENSSSCT00000054781(5,7);ENSSSCT00000061440(5,7);ENSSSCT00000065489(5,7);ENSSSCT00000066412(5,7)	ENSSSCG00000017259	Bf28,Bf35,Bf36,Sol28,Sol35,Sol36	PRKAR1A
ssc_circ_0001044	12	11669306	11672541	-	46	Exon	ENSSSCT00000018788(2,6);ENSSSCT00000054781(3,7);ENSSSCT00000061440(3,7);ENSSSCT00000065489(3,7);ENSSSCT00000066412(3,7)	ENSSSCG00000017259	Bf28,Bf35,Bf36,Sol28,Sol35,Sol36	PRKAR1A
ssc_circ_0001045	12	11721129	11723627	+	2	Exon	ENSSSCT00000018789(2,3);ENSSSCT00000060624(2,3)	ENSSSCG00000017260	Bf28,Bf36,Sol28,Sol35,Sol36	WIPI1
ssc_circ_0001046	12	11721129	11728401	+	4	Exon	ENSSSCT00000018789(2,4);ENSSSCT00000060624(2,4)	ENSSSCG00000017260	Sol35	WIPI1
ssc_circ_0001047	12	11723458	11728401	+	3	Exon	ENSSSCT00000018789(3,4);ENSSSCT00000060624(3,4)	ENSSSCG00000017260	Bf36,Sol28	WIPI1
ssc_circ_0001048	12	11723458	11741304	+	2	Exon	ENSSSCT00000018789(3,8);ENSSSCT00000060624(3,8)	ENSSSCG00000017260	Bf35,Bf36,Sol28,Sol36	WIPI1
ssc_circ_0001049	12	11741197	11748619	+	2	Exon	ENSSSCT00000018789(8,12);ENSSSCT00000060624(8,12)	ENSSSCG00000017260	Sol36	WIPI1
ssc_circ_0001050	12	11745679	11748619	+	3	Exon	ENSSSCT00000018789(9,12);ENSSSCT00000060624(9,12)	ENSSSCG00000017260	Sol28	WIPI1
ssc_circ_0001051	12	11892148	11892556	-	2	Exon	ENSSSCT00000018793(4,5);ENSSSCT00000037664(5,6);ENSSSCT00000045555(4,5);ENSSSCT00000046144(3,4)	ENSSSCG00000017264	Bf28,Bf35,Bf36,Sol28,Sol36	AMZ2
ssc_circ_0001052	12	12488604	12495369	-	2	Exon	ENSSSCT00000018795(21,22);ENSSSCT00000052192(22,23)	ENSSSCG00000023992	Sol35	CEP112
ssc_circ_0001053	12	1263901	1268147	+	3	Exon	ENSSSCT00000029529(5,7);ENSSSCT00000046511(7,9);ENSSSCT00000053452(7,9)	ENSSSCG00000024235	Bf36	NPLOC4
ssc_circ_0001054	12	12704689	12715789	-	5	Exon	ENSSSCT00000018795(12,16);ENSSSCT00000027357(12,16);ENSSSCT00000052192(13,17)	ENSSSCG00000023992	Bf28,Bf35,Bf36,Sol28,Sol36	CEP112
ssc_circ_0001055	12	12704689	12748564	-	2	Exon	ENSSSCT00000027357(8,16);ENSSSCT00000052192(9,17)	ENSSSCG00000023992	Bf35,Bf36,Sol28,Sol35,Sol36	CEP112
ssc_circ_0001056	12	12704689	12748607	-	2	Intron_exon	ENSSSCT00000018795(none,16);ENSSSCT00000027357(none,16);ENSSSCT00000052192(none,17)	ENSSSCG00000023992	Sol35,Sol36	CEP112
ssc_circ_0001057	12	12704689	12757927	-	2	Exon	ENSSSCT00000018795(7,16);ENSSSCT00000027357(6,16);ENSSSCT00000052192(7,17)	ENSSSCG00000023992	Sol28,Sol35,Sol36	CEP112
ssc_circ_0001058	12	12736751	12748564	-	2	Exon	ENSSSCT00000027357(8,11);ENSSSCT00000052192(9,12)	ENSSSCG00000023992	Bf36	CEP112
ssc_circ_0001059	12	12736751	12757927	-	3	Exon	ENSSSCT00000018795(7,11);ENSSSCT00000027357(6,11);ENSSSCT00000052192(7,12)	ENSSSCG00000023992	Bf35,Bf36,Sol28,Sol35,Sol36	CEP112
ssc_circ_0001060	12	12742934	12748564	-	4	Exon	ENSSSCT00000027357(8,10);ENSSSCT00000052192(9,11)	ENSSSCG00000023992	Sol36	CEP112
ssc_circ_0001061	12	12757544	12771332	-	3	Exon	ENSSSCT00000018795(5,8);ENSSSCT00000027357(4,7);ENSSSCT00000052192(5,8)	ENSSSCG00000023992	Bf35,Sol28	CEP112
ssc_circ_0001062	12	12801758	12807169	-	3	Exon	ENSSSCT00000018795(2,4);ENSSSCT00000052192(2,4)	ENSSSCG00000023992	Bf28,Bf35,Bf36,Sol36	CEP112
ssc_circ_0001063	12	13214453	13221925	+	3	Exon	ENSSSCT00000018798(9,13)	ENSSSCG00000017268	Bf28	Null
ssc_circ_0001064	12	13501057	13501309	-	3	Exon	ENSSSCT00000018802(31,31);ENSSSCT00000041156(31,31);ENSSSCT00000051180(32,32);ENSSSCT00000051713(31,31);ENSSSCT00000056309(32,33);ENSSSCT00000064372(31,31)	ENSSSCG00000017272	Bf36	HELZ
ssc_circ_0001065	12	13501057	13590760	-	2	Exon	ENSSSCT00000018802(12,31);ENSSSCT00000041156(12,31);ENSSSCT00000051180(13,32);ENSSSCT00000051713(13,31);ENSSSCT00000056309(13,33);ENSSSCT00000064372(13,31)	ENSSSCG00000017272	Bf36	HELZ
ssc_circ_0001066	12	13527304	13544791	-	2	Exon	ENSSSCT00000018802(24,30);ENSSSCT00000041156(24,30);ENSSSCT00000051180(25,31);ENSSSCT00000051713(24,30);ENSSSCT00000056309(25,31);ENSSSCT00000064372(25,30)	ENSSSCG00000017272	Bf35	HELZ
ssc_circ_0001067	12	13534123	13561161	-	2	Exon	ENSSSCT00000018802(21,27);ENSSSCT00000041156(21,27);ENSSSCT00000051180(22,28);ENSSSCT00000051713(21,27);ENSSSCT00000056309(22,28);ENSSSCT00000064372(22,28)	ENSSSCG00000017272	Bf36	HELZ
ssc_circ_0001068	12	13551887	13605983	-	2	Exon	ENSSSCT00000018802(7,23);ENSSSCT00000041156(7,23);ENSSSCT00000051180(8,24);ENSSSCT00000051713(8,23);ENSSSCT00000056309(8,24);ENSSSCT00000064372(8,24)	ENSSSCG00000017272	Bf35	HELZ
ssc_circ_0001069	12	13585476	13605983	-	2	Exon	ENSSSCT00000018802(7,14);ENSSSCT00000041156(7,14);ENSSSCT00000051180(8,15);ENSSSCT00000051713(8,15);ENSSSCT00000056309(8,15);ENSSSCT00000064372(8,15)	ENSSSCG00000017272	Sol35	HELZ
ssc_circ_0001070	12	13713600	13713973	-	4	Exon	ENSSSCT00000018803(6,7);ENSSSCT00000059396(8,9)	ENSSSCG00000017273	Bf28,Sol36	PSMD12
ssc_circ_0001071	12	13717754	13719451	-	2	Exon	ENSSSCT00000018803(4,5);ENSSSCT00000059396(6,7)	ENSSSCG00000017273	Sol35	PSMD12
ssc_circ_0001072	12	14038571	14040563	+	2	Exon	ENSSSCT00000018805(2,4);ENSSSCT00000031775(2,4)	ENSSSCG00000017275	Bf35,Bf36,Sol28,Sol35	NOL11
ssc_circ_0001073	12	14049645	14050487	+	5	Exon	ENSSSCT00000018805(9,10);ENSSSCT00000031775(9,10)	ENSSSCG00000017275	Bf35,Bf36,Sol35	NOL11
ssc_circ_0001074	12	14155982	14163865	+	4	Exon	ENSSSCT00000039908(3,5);ENSSSCT00000043587(3,5)	ENSSSCG00000033528	Bf28	BPTF
ssc_circ_0001075	12	14178158	14185034	+	6	Exon	ENSSSCT00000043587(6,9);ENSSSCT00000062661(5,8)	ENSSSCG00000033528	Bf28,Bf35,Sol28,Sol36	BPTF
ssc_circ_0001076	12	14178158	14208324	+	2	Exon	ENSSSCT00000043587(6,15);ENSSSCT00000062661(5,14)	ENSSSCG00000033528	Bf28	BPTF
ssc_circ_0001077	12	14200109	14213128	+	4	Exon	ENSSSCT00000039908(12,16);ENSSSCT00000043587(13,17);ENSSSCT00000046760(11,15);ENSSSCT00000062661(12,16)	ENSSSCG00000033528	Sol36	BPTF
ssc_circ_0001078	12	14207097	14208324	+	13	Exon	ENSSSCT00000039908(13,14);ENSSSCT00000043587(14,15);ENSSSCT00000046760(12,13);ENSSSCT00000062661(13,14)	ENSSSCG00000033528	Bf28,Bf35,Bf36,Sol28,Sol35,Sol36	BPTF
ssc_circ_0001079	12	14216841	14218889	+	3	Exon	ENSSSCT00000039908(17,19);ENSSSCT00000043587(18,21);ENSSSCT00000046760(16,18);ENSSSCT00000062661(17,19)	ENSSSCG00000033528	Bf36,Sol35	BPTF
ssc_circ_0001080	12	14430775	14448031	+	6	Exon	ENSSSCT00000038813(2,5)	ENSSSCG00000032176	Bf36	SMURF2
ssc_circ_0001081	12	14475484	14479879	+	5	Exon	ENSSSCT00000038813(13,15)	ENSSSCG00000032176	Sol28	SMURF2
ssc_circ_0001082	12	14478611	14479879	+	2	Exon	ENSSSCT00000038813(14,15)	ENSSSCG00000032176	Bf28	SMURF2
ssc_circ_0001083	12	14479742	14488093	+	4	Exon	ENSSSCT00000038813(15,18)	ENSSSCG00000032176	Sol28	SMURF2
ssc_circ_0001084	12	14533441	14538259	-	4	Exon	ENSSSCT00000030273(8,12);ENSSSCT00000046447(6,10)	ENSSSCG00000028925	Bf28,Sol35	CEP95
ssc_circ_0001085	12	14564246	14569779	-	2	Exon	ENSSSCT00000030273(3,5)	ENSSSCG00000028925	Bf35,Bf36,Sol28,Sol35	CEP95
ssc_circ_0001086	12	14606888	14649143	+	2	Intron_exon	ENSSSCT00000033315(none,none);ENSSSCT00000034511(none,none);ENSSSCT00000047597(none,none);ENSSSCT00000065844(none,none)	Null	Bf35	Null
ssc_circ_0001087	12	14676938	14681495	+	3	Exon	ENSSSCT00000018809(3,4);ENSSSCT00000033315(2,3);ENSSSCT00000034511(5,6);ENSSSCT00000035158(3,4);ENSSSCT00000035177(3,4);ENSSSCT00000039415(3,4);ENSSSCT00000047597(5,6);ENSSSCT00000065844(4,5)	ENSSSCG00000017277	Sol28	PECAM1
ssc_circ_0001088	12	14676938	14690514	+	2	Exon	ENSSSCT00000018809(3,7);ENSSSCT00000033315(2,6);ENSSSCT00000034511(5,9);ENSSSCT00000035158(3,7);ENSSSCT00000035177(3,7);ENSSSCT00000039415(3,7);ENSSSCT00000047597(5,9);ENSSSCT00000065844(4,8)	ENSSSCG00000017277	Sol35	PECAM1
ssc_circ_0001089	12	14685735	14688759	+	2	Exon	ENSSSCT00000018809(5,6);ENSSSCT00000033315(4,5);ENSSSCT00000034511(7,8);ENSSSCT00000035158(5,6);ENSSSCT00000035177(5,6);ENSSSCT00000039415(5,6);ENSSSCT00000047597(7,8);ENSSSCT00000065844(6,7)	ENSSSCG00000017277	Bf28	PECAM1
ssc_circ_0001090	12	14690239	14696862	+	2	Exon	ENSSSCT00000018809(7,10);ENSSSCT00000033315(6,9);ENSSSCT00000034511(9,12);ENSSSCT00000035158(7,10);ENSSSCT00000035177(7,10);ENSSSCT00000039415(7,10);ENSSSCT00000047597(9,12);ENSSSCT00000065844(8,11)	ENSSSCG00000017277	Sol35	PECAM1
ssc_circ_0001091	12	14690239	14701482	+	4	Exon	ENSSSCT00000018809(7,13);ENSSSCT00000033315(6,12);ENSSSCT00000034511(9,15);ENSSSCT00000035158(7,13);ENSSSCT00000035177(7,13);ENSSSCT00000039415(7,13);ENSSSCT00000047597(9,15);ENSSSCT00000065844(8,14)	ENSSSCG00000017277	Bf28	PECAM1
ssc_circ_0001092	12	14697840	14708065	+	13	Exon	ENSSSCT00000033315(10,13);ENSSSCT00000034511(13,16);ENSSSCT00000035177(11,14);ENSSSCT00000047597(13,16);ENSSSCT00000065844(12,15)	ENSSSCG00000017277	Bf28,Bf35,Bf36,Sol28,Sol35,Sol36	PECAM1
ssc_circ_0001093	12	14697840	14717665	+	3	Exon	ENSSSCT00000018809(11,14);ENSSSCT00000033315(10,14);ENSSSCT00000034511(13,17);ENSSSCT00000047597(13,17);ENSSSCT00000065844(12,16)	ENSSSCG00000017277	Bf36	PECAM1
ssc_circ_0001094	12	1492107	1494267	+	2	Exon	ENSSSCT00000031734(7,9);ENSSSCT00000043297(7,10);ENSSSCT00000045009(7,10);ENSSSCT00000049039(7,10);ENSSSCT00000051880(7,10);ENSSSCT00000061515(8,11);ENSSSCT00000063017(7,10)	ENSSSCG00000022317	Bf28,Bf35,Bf36	SLC38A10
ssc_circ_0001095	12	15148218	15151238	-	3	Exon	ENSSSCT00000018821(2,3);ENSSSCT00000037329(2,3);ENSSSCT00000048234(2,3)	ENSSSCG00000017289	Bf28,Sol28	DDX42
ssc_circ_0001096	12	15172136	15175134	+	3	Exon	ENSSSCT00000030857(2,5)	ENSSSCG00000028698	Bf36	CCDC47
ssc_circ_0001097	12	15172136	15175779	+	3	Exon	ENSSSCT00000030857(2,6)	ENSSSCG00000028698	Sol35	CCDC47
ssc_circ_0001098	12	15181486	15184755	+	2	Exon	ENSSSCT00000030857(9,12)	ENSSSCG00000028698	Sol28	CCDC47
ssc_circ_0001099	12	15255206	15269630	-	2	Exon	ENSSSCT00000033901(4,6);ENSSSCT00000042403(5,7)	ENSSSCG00000024813	Sol35	MAP3K3
ssc_circ_0001100	12	15255206	15274897	-	3	Intron_exon	ENSSSCT00000033901(none,6);ENSSSCT00000042403(none,7)	ENSSSCG00000024813	Bf28	MAP3K3
ssc_circ_0001101	12	15263850	15276048	-	2	Exon	ENSSSCT00000033901(3,5);ENSSSCT00000042403(4,6)	ENSSSCG00000024813	Bf35,Bf36,Sol35	MAP3K3
ssc_circ_0001102	12	15287153	15288986	-	2	Exon	ENSSSCT00000042403(2,3)	ENSSSCG00000024813	Bf28,Bf35,Bf36,Sol35	MAP3K3
ssc_circ_0001103	12	16140336	16151248	-	2	Exon	ENSSSCT00000018837(14,17);ENSSSCT00000041301(16,19);ENSSSCT00000041446(14,17);ENSSSCT00000048621(16,19);ENSSSCT00000049337(16,19);ENSSSCT00000061479(14,17);ENSSSCT00000062575(16,19)	ENSSSCG00000017301	Bf28	TLK2
ssc_circ_0001104	12	16140336	16174077	-	2	Exon	ENSSSCT00000018837(8,17);ENSSSCT00000041301(10,19);ENSSSCT00000041446(8,17);ENSSSCT00000048621(10,19);ENSSSCT00000049337(10,19);ENSSSCT00000061479(8,17);ENSSSCT00000062575(10,19)	ENSSSCG00000017301	Sol36	TLK2
ssc_circ_0001105	12	16145896	16156919	-	3	Exon	ENSSSCT00000018837(13,15);ENSSSCT00000041301(15,17);ENSSSCT00000041446(13,15);ENSSSCT00000048621(15,17);ENSSSCT00000049337(15,17);ENSSSCT00000061479(13,15);ENSSSCT00000062575(15,17)	ENSSSCG00000017301	Bf28	TLK2
ssc_circ_0001106	12	16145896	16159939	-	2	Exon	ENSSSCT00000018837(11,15);ENSSSCT00000041301(13,17);ENSSSCT00000041446(11,15);ENSSSCT00000048621(13,17);ENSSSCT00000049337(13,17);ENSSSCT00000061479(11,15);ENSSSCT00000062575(13,17)	ENSSSCG00000017301	Bf28,Bf36,Sol35,Sol36	TLK2
ssc_circ_0001107	12	16156838	16164359	-	4	Exon	ENSSSCT00000018837(10,13);ENSSSCT00000041301(12,15);ENSSSCT00000041446(10,13);ENSSSCT00000048621(12,15);ENSSSCT00000049337(12,15);ENSSSCT00000061479(10,13);ENSSSCT00000062575(12,15)	ENSSSCG00000017301	Bf28	TLK2
ssc_circ_0001108	12	16156838	16174077	-	3	Exon	ENSSSCT00000018837(8,13);ENSSSCT00000041301(10,15);ENSSSCT00000041446(8,13);ENSSSCT00000048621(10,15);ENSSSCT00000049337(10,15);ENSSSCT00000061479(8,13);ENSSSCT00000062575(10,15)	ENSSSCG00000017301	Bf28,Sol36	TLK2
ssc_circ_0001109	12	16156838	16181569	-	4	Exon	ENSSSCT00000041301(8,15);ENSSSCT00000041446(6,13);ENSSSCT00000048621(8,15);ENSSSCT00000049337(8,15);ENSSSCT00000061479(6,13);ENSSSCT00000062575(8,15)	ENSSSCG00000017301	Sol36	TLK2
ssc_circ_0001110	12	16158876	16174077	-	4	Exon	ENSSSCT00000018837(8,12);ENSSSCT00000041301(10,14);ENSSSCT00000041446(8,12);ENSSSCT00000048621(10,14);ENSSSCT00000049337(10,14);ENSSSCT00000061479(8,12);ENSSSCT00000062575(10,14)	ENSSSCG00000017301	Bf28,Bf35,Bf36,Sol28,Sol35,Sol36	TLK2
ssc_circ_0001111	12	16164207	16174077	-	3	Exon	ENSSSCT00000018837(8,10);ENSSSCT00000041301(10,12);ENSSSCT00000041446(8,10);ENSSSCT00000048621(10,12);ENSSSCT00000049337(10,12);ENSSSCT00000061479(8,10);ENSSSCT00000062575(10,12)	ENSSSCG00000017301	Bf35,Bf36,Sol28,Sol35	TLK2
ssc_circ_0001112	12	16172826	16181569	-	3	Exon	ENSSSCT00000041301(8,11);ENSSSCT00000041446(6,9);ENSSSCT00000048621(8,11);ENSSSCT00000049337(8,11);ENSSSCT00000061479(6,9);ENSSSCT00000062575(8,11)	ENSSSCG00000017301	Bf28,Bf35,Sol35	TLK2
ssc_circ_0001113	12	16180053	16181569	-	5	Exon	ENSSSCT00000041301(8,9);ENSSSCT00000041446(6,7);ENSSSCT00000048621(8,9);ENSSSCT00000049337(8,9);ENSSSCT00000061479(6,7);ENSSSCT00000062575(8,9)	ENSSSCG00000017301	Sol35	TLK2
ssc_circ_0001114	12	16195632	16211961	-	2	Exon	ENSSSCT00000018837(3,7);ENSSSCT00000041301(3,7);ENSSSCT00000041446(2,5);ENSSSCT00000048621(3,7);ENSSSCT00000049337(3,7);ENSSSCT00000062575(3,7)	ENSSSCG00000017301	Bf28,Bf35,Sol28,Sol35	TLK2
ssc_circ_0001115	12	16209070	16211961	-	78	Exon	ENSSSCT00000018837(3,6);ENSSSCT00000041301(3,6);ENSSSCT00000048621(3,6);ENSSSCT00000049337(3,6);ENSSSCT00000061479(2,5);ENSSSCT00000062575(3,6)	ENSSSCG00000017301	Bf28,Bf35,Bf36,Sol28,Sol35,Sol36	TLK2
ssc_circ_0001116	12	16295480	16299646	-	3	Exon	ENSSSCT00000053147(6,7)	ENSSSCG00000033421	Bf36,Sol28,Sol35	Null
ssc_circ_0001117	12	16822210	16829262	+	4	Exon	ENSSSCT00000018844(2,4);ENSSSCT00000046519(2,3);ENSSSCT00000058263(2,4)	ENSSSCG00000017308	Bf28,Bf35,Sol28,Sol35,Sol36	CDC27
ssc_circ_0001118	12	16822210	16844840	+	2	Exon	ENSSSCT00000018844(2,9);ENSSSCT00000046519(2,8);ENSSSCT00000058263(2,9)	ENSSSCG00000017308	Bf35,Bf36	CDC27
ssc_circ_0001119	12	16829137	16839401	+	3	Exon	ENSSSCT00000018844(4,7);ENSSSCT00000046519(3,6);ENSSSCT00000054238(3,6);ENSSSCT00000058263(4,7)	ENSSSCG00000017308	Sol35	CDC27
ssc_circ_0001120	12	16829137	16840988	+	2	Exon	ENSSSCT00000018844(4,8);ENSSSCT00000046519(3,7);ENSSSCT00000054238(3,7);ENSSSCT00000058263(4,8)	ENSSSCG00000017308	Bf28	CDC27
ssc_circ_0001121	12	16838068	16844840	+	2	Exon	ENSSSCT00000018844(5,9);ENSSSCT00000046519(4,8);ENSSSCT00000054238(4,8);ENSSSCT00000058263(5,9)	ENSSSCG00000017308	Bf28,Bf35,Bf36,Sol35	CDC27
ssc_circ_0001122	12	16840796	16844840	+	4	Intron_exon	ENSSSCT00000018844(none,9);ENSSSCT00000046519(none,8);ENSSSCT00000054238(none,8);ENSSSCT00000058263(none,9)	ENSSSCG00000017308	Bf28	CDC27
ssc_circ_0001123	12	16844725	16868735	+	2	Exon	ENSSSCT00000018844(9,16);ENSSSCT00000046519(8,15);ENSSSCT00000054238(8,15);ENSSSCT00000058263(9,16)	ENSSSCG00000017308	Bf36	CDC27
ssc_circ_0001124	12	16854484	16855070	+	5	Exon	ENSSSCT00000018844(11,12);ENSSSCT00000046519(10,11);ENSSSCT00000054238(10,11);ENSSSCT00000058263(11,12)	ENSSSCG00000017308	Bf28	CDC27
ssc_circ_0001125	12	16864075	16876342	+	2	Exon	ENSSSCT00000018844(15,17);ENSSSCT00000046519(14,16);ENSSSCT00000054238(14,16)	ENSSSCG00000017308	Sol35	CDC27
ssc_circ_0001126	12	16953323	16954694	+	16	Exon	ENSSSCT00000018846(3,3);ENSSSCT00000045465(3,3);ENSSSCT00000049217(2,2);ENSSSCT00000050465(1,1);ENSSSCT00000051407(3,3);ENSSSCT00000059161(1,1);ENSSSCT00000064536(3,3)	ENSSSCG00000017310	Bf28,Bf35,Bf36,Sol28,Sol35,Sol36	KANSL1
ssc_circ_0001127	12	17033862	17060678	+	2	Exon	ENSSSCT00000018846(4,7);ENSSSCT00000045465(4,7);ENSSSCT00000049217(3,6);ENSSSCT00000050465(2,5);ENSSSCT00000051407(4,6);ENSSSCT00000059161(2,5);ENSSSCT00000064536(4,7)	ENSSSCG00000017310	Bf35,Sol35	KANSL1
ssc_circ_0001128	12	17044270	17060678	+	2	Exon	ENSSSCT00000018846(5,7);ENSSSCT00000045465(5,7);ENSSSCT00000049217(4,6);ENSSSCT00000050465(3,5);ENSSSCT00000059161(3,5);ENSSSCT00000064536(5,7)	ENSSSCG00000017310	Sol28	KANSL1
ssc_circ_0001129	12	17112207	17124306	-	5	Exon	ENSSSCT00000054533(5,7)	ENSSSCG00000017311	Bf28,Bf35,Bf36,Sol35	MAPT
ssc_circ_0001130	12	1804301	1838450	-	3	Exon	ENSSSCT00000018658(4,5);ENSSSCT00000030055(6,7);ENSSSCT00000041265(6,7);ENSSSCT00000051671(5,6)	ENSSSCG00000017139	Sol36	RPTOR
ssc_circ_0001131	12	1804301	1853441	-	16	Exon	ENSSSCT00000018658(3,5);ENSSSCT00000030055(5,7);ENSSSCT00000041265(5,7);ENSSSCT00000051671(4,6)	ENSSSCG00000017139	Bf28,Bf35,Bf36,Sol28,Sol35,Sol36	RPTOR
ssc_circ_0001132	12	1804301	1922863	-	3	Exon	ENSSSCT00000030055(2,7);ENSSSCT00000041265(2,7);ENSSSCT00000051671(2,6)	ENSSSCG00000017139	Bf35,Bf36,Sol35	RPTOR
ssc_circ_0001133	12	1804301	1923073	-	2	Intron_exon	ENSSSCT00000018658(none,5);ENSSSCT00000030055(none,7);ENSSSCT00000041265(none,7);ENSSSCT00000051671(none,6)	ENSSSCG00000017139	Bf36	RPTOR
ssc_circ_0001134	12	18321661	18326321	-	3	Exon	ENSSSCT00000018875(2,3);ENSSSCT00000043091(2,3)	ENSSSCG00000017339	Bf28,Bf35,Bf36,Sol28,Sol35,Sol36	NMT1
ssc_circ_0001135	12	1838275	1853441	-	5	Exon	ENSSSCT00000018658(3,4);ENSSSCT00000030055(5,6);ENSSSCT00000041265(5,6);ENSSSCT00000051671(4,5)	ENSSSCG00000017139	Bf28,Bf35,Bf36,Sol28,Sol35	RPTOR
ssc_circ_0001136	12	1838275	1922863	-	2	Exon	ENSSSCT00000030055(2,6);ENSSSCT00000041265(2,6);ENSSSCT00000051671(2,5)	ENSSSCG00000017139	Bf28,Bf35,Sol35	RPTOR
ssc_circ_0001137	12	18487310	18488717	+	2	Exon	ENSSSCT00000018882(6,8)	ENSSSCG00000017346	Sol36	EFTUD2
ssc_circ_0001138	12	18487310	18492129	+	7	Exon	ENSSSCT00000018882(6,10)	ENSSSCG00000017346	Sol28,Sol35,Sol36	EFTUD2
ssc_circ_0001139	12	18487310	18497749	+	3	Exon	ENSSSCT00000018882(6,12)	ENSSSCG00000017346	Sol36	EFTUD2
ssc_circ_0001140	12	18492047	18495894	+	2	Exon	ENSSSCT00000018882(10,11)	ENSSSCG00000017346	Sol35	EFTUD2
ssc_circ_0001141	12	18552929	18555766	+	2	Exon	ENSSSCT00000030363(2,3);ENSSSCT00000049822(1,2);ENSSSCT00000051568(2,3)	ENSSSCG00000021306	Bf28,Bf36,Sol28,Sol35,Sol36	GJC1
ssc_circ_0001142	12	18794363	18803211	+	2	Exon	ENSSSCT00000040262(2,3);ENSSSCT00000043412(2,3);ENSSSCT00000048102(2,3);ENSSSCT00000049609(2,5);ENSSSCT00000055688(2,3);ENSSSCT00000059737(2,4)	ENSSSCG00000017357	Sol28,Sol35	ITGA2B
ssc_circ_0001143	12	18794363	18821418	+	3	Exon	ENSSSCT00000040262(2,5);ENSSSCT00000043412(2,5);ENSSSCT00000048102(2,5);ENSSSCT00000049609(2,8);ENSSSCT00000055688(2,6);ENSSSCT00000059737(2,7)	ENSSSCG00000017357	Sol28,Sol35	ITGA2B
ssc_circ_0001144	12	18820583	18832945	+	25	Exon	ENSSSCT00000040262(4,6);ENSSSCT00000043412(4,6);ENSSSCT00000048102(4,6);ENSSSCT00000049609(7,9);ENSSSCT00000055688(5,7);ENSSSCT00000059737(6,8)	ENSSSCG00000017357	Bf28,Bf35,Bf36,Sol28,Sol35,Sol36	ITGA2B
ssc_circ_0001145	12	18832802	18846956	+	3	Exon	ENSSSCT00000040262(6,8);ENSSSCT00000043412(6,7);ENSSSCT00000048102(6,9);ENSSSCT00000049609(9,10);ENSSSCT00000055688(7,8);ENSSSCT00000059737(8,9);ENSSSCT00000060096(3,4)	ENSSSCG00000017357	Bf28,Sol35	ITGA2B
ssc_circ_0001146	12	19038434	19038886	-	2	Intron_exon	ENSSSCT00000059515(none,2)	ENSSSCG00000039673	Bf28,Sol28,Sol35,Sol36	ASB16
ssc_circ_0001147	12	1910376	1923073	-	3	Intron	ENSSSCT00000018658(none,none);ENSSSCT00000051671(none,none)	Null	Bf35,Bf36,Sol35	Null
ssc_circ_0001148	12	19572244	19573449	-	2	Exon	ENSSSCT00000018917(7,9)	ENSSSCG00000017378	Bf28,Bf35,Bf36,Sol28,Sol35	DHX8
ssc_circ_0001149	12	19761721	19763707	-	3	Exon	ENSSSCT00000027389(17,19);ENSSSCT00000040257(19,21);ENSSSCT00000050447(17,19);ENSSSCT00000051328(18,20);ENSSSCT00000051339(14,16);ENSSSCT00000055012(17,19);ENSSSCT00000060322(18,20);ENSSSCT00000066300(18,20)	ENSSSCG00000030211	Bf28,Sol28	NBR1
ssc_circ_0001150	12	19773697	19784998	-	3	Exon	ENSSSCT00000027389(2,6);ENSSSCT00000040257(3,7);ENSSSCT00000050447(2,6);ENSSSCT00000051328(2,6);ENSSSCT00000055012(2,6);ENSSSCT00000060322(3,7);ENSSSCT00000066300(2,6)	ENSSSCG00000030211	Sol28,Sol35	NBR1
ssc_circ_0001151	12	19803980	19806457	+	3	Exon	ENSSSCT00000057335(4,6);ENSSSCT00000065760(4,6)	ENSSSCG00000022101	Bf35	BRCA1
ssc_circ_0001152	12	19998879	20017269	-	4	Intron_exon	ENSSSCT00000018922(none,none);ENSSSCT00000055757(none,none);ENSSSCT00000063315(none,none)	Null	Bf35,Sol35	Null
ssc_circ_0001153	12	20118352	20123255	+	4	Intron_exon	ENSSSCT00000018921(none,none)	Null	Bf28,Bf35,Bf36,Sol28,Sol35,Sol36	Null
ssc_circ_0001154	12	20126112	20129339	+	10	Exon	ENSSSCT00000018921(9,10)	ENSSSCG00000017382	Bf28,Bf35,Bf36,Sol28,Sol35,Sol36	EZH1
ssc_circ_0001155	12	20126112	20136260	+	4	Exon	ENSSSCT00000018921(9,15)	ENSSSCG00000017382	Bf28,Bf35,Bf36,Sol28,Sol35,Sol36	EZH1
ssc_circ_0001156	12	20126112	20138168	+	4	Exon	ENSSSCT00000018921(9,18)	ENSSSCG00000017382	Bf36,Sol28	EZH1
ssc_circ_0001157	12	20133518	20136260	+	3	Intron_exon	ENSSSCT00000018921(none,15)	ENSSSCG00000017382	Sol28	EZH1
ssc_circ_0001158	12	20133518	20138168	+	2	Intron_exon	ENSSSCT00000018921(none,18)	ENSSSCG00000017382	Sol28	EZH1
ssc_circ_0001159	12	20172207	20214644	-	13	Intron_exon	ENSSSCT00000018934(none,none);ENSSSCT00000032515(none,none);ENSSSCT00000037573(none,none);ENSSSCT00000050506(none,none);ENSSSCT00000061197(none,9)	Null,ENSSSCG00000036106	Bf36	Null
ssc_circ_0001160	12	20174290	20217947	-	3	Intron_exon	ENSSSCT00000018934(none,none);ENSSSCT00000032515(none,none);ENSSSCT00000037573(none,none);ENSSSCT00000050506(none,none);ENSSSCT00000061197(none,5)	Null,ENSSSCG00000036106	Bf28,Sol28,Sol36	Null
ssc_circ_0001161	12	20216955	20217947	-	2	Exon	ENSSSCT00000018934(3,5);ENSSSCT00000050506(3,5)	ENSSSCG00000017394	Bf36	TUBG1
ssc_circ_0001162	12	20307501	20323765	-	2	Exon	ENSSSCT00000018941(6,17);ENSSSCT00000018946(5,16);ENSSSCT00000058628(5,16);ENSSSCT00000063144(6,17);ENSSSCT00000065605(6,17)	ENSSSCG00000017401	Bf28	ATP6V0A1
ssc_circ_0001163	12	20307501	20323786	-	3	Exon	ENSSSCT00000066140(2,13)	ENSSSCG00000017401	Bf28	ATP6V0A1
ssc_circ_0001164	12	20312323	20313397	-	2	Exon	ENSSSCT00000018941(12,13);ENSSSCT00000018946(11,12);ENSSSCT00000058628(11,12);ENSSSCT00000063144(12,13);ENSSSCT00000065605(12,13);ENSSSCT00000066140(8,9)	ENSSSCG00000017401	Sol28	ATP6V0A1
ssc_circ_0001165	12	20329572	20332068	-	5	Exon	ENSSSCT00000018941(3,5);ENSSSCT00000018946(2,4);ENSSSCT00000058628(2,4);ENSSSCT00000063144(3,5);ENSSSCT00000065605(3,5)	ENSSSCG00000017401	Bf28,Bf36	ATP6V0A1
ssc_circ_0001166	12	20389179	20389685	-	3	Antisense	ENSSSCT00000037200(2,2);ENSSSCT00000065654(3,3)	ENSSSCG00000035446	Bf28	CAVIN1
ssc_circ_0001167	12	20521284	20548566	+	2	Intron	ENSSSCT00000018950(none,none)	Null	Sol35	Null
ssc_circ_0001168	12	20545146	20548566	+	2	Exon	ENSSSCT00000018948(2,3);ENSSSCT00000062592(2,3)	ENSSSCG00000017406	Bf28,Bf35,Bf36,Sol28,Sol35	STAT5B
ssc_circ_0001169	12	20548126	20548566	+	2	Intron	ENSSSCT00000018950(none,none)	Null	Sol36	Null
ssc_circ_0001170	12	20557579	20557867	+	5	Exon	ENSSSCT00000018948(10,11);ENSSSCT00000018950(9,10);ENSSSCT00000040254(10,11);ENSSSCT00000062592(10,11)	ENSSSCG00000017406	Bf28,Bf35,Bf36,Sol28,Sol35,Sol36	STAT5B
ssc_circ_0001171	12	20557579	20558813	+	10	Exon	ENSSSCT00000018948(10,12);ENSSSCT00000018950(9,11);ENSSSCT00000040254(10,12);ENSSSCT00000062592(10,12)	ENSSSCG00000017406	Bf28,Bf35,Bf36,Sol28,Sol35,Sol36	STAT5B
ssc_circ_0001172	12	20557579	20558838	+	2	Intron_exon	ENSSSCT00000018948(10,none);ENSSSCT00000018950(9,none);ENSSSCT00000040254(10,none);ENSSSCT00000062592(10,none)	ENSSSCG00000017406	Sol36	STAT5B
ssc_circ_0001173	12	20730842	20741653	+	3	Intron_exon	ENSSSCT00000018963(none,6);ENSSSCT00000042589(none,6)	ENSSSCG00000017419	Sol36	DNAJC7
ssc_circ_0001174	12	20738485	20741653	+	3	Exon	ENSSSCT00000018963(2,6);ENSSSCT00000042589(2,6)	ENSSSCG00000017419	Bf36,Sol28,Sol35	DNAJC7
ssc_circ_0001175	12	20739319	20739958	+	9	Exon	ENSSSCT00000018963(3,5);ENSSSCT00000042589(3,5)	ENSSSCG00000017419	Sol28,Sol36	DNAJC7
ssc_circ_0001176	12	20739319	20741653	+	3	Exon	ENSSSCT00000018963(3,6);ENSSSCT00000042589(3,6)	ENSSSCG00000017419	Bf35,Bf36,Sol36	DNAJC7
ssc_circ_0001177	12	20739319	20748017	+	3	Exon	ENSSSCT00000018963(3,9);ENSSSCT00000042589(3,9)	ENSSSCG00000017419	Bf36,Sol35	DNAJC7
ssc_circ_0001178	12	22053234	22055889	-	2	Exon	ENSSSCT00000019026(4,6);ENSSSCT00000039812(3,5);ENSSSCT00000040357(4,6);ENSSSCT00000059582(3,5)	ENSSSCG00000017475	Bf35,Sol28	RARA
ssc_circ_0001179	12	22268627	22269270	+	2	Exon	ENSSSCT00000054616(5,5);ENSSSCT00000058463(5,5)	ENSSSCG00000036933	Bf36	NR1D1
ssc_circ_0001180	12	22350995	22351458	-	3	Exon	ENSSSCT00000019042(5,6);ENSSSCT00000026850(5,6)	ENSSSCG00000017489	Sol36	PSMD3
ssc_circ_0001181	12	22606823	22607386	-	12	Exon	ENSSSCT00000019050(7,8);ENSSSCT00000033442(8,9)	ENSSSCG00000017497	Bf28,Bf35,Bf36,Sol28,Sol35,Sol36	ERBB2
ssc_circ_0001182	12	22812395	22813863	-	2	Exon	ENSSSCT00000019057(3,4);ENSSSCT00000040777(3,4);ENSSSCT00000053602(3,4);ENSSSCT00000057004(3,4)	ENSSSCG00000017504	Bf28,Bf36	CDK12
ssc_circ_0001183	12	22853900	22856035	+	8	Exon	ENSSSCT00000019058(6,8);ENSSSCT00000037567(9,11);ENSSSCT00000041808(7,9);ENSSSCT00000048717(7,9);ENSSSCT00000050383(9,11);ENSSSCT00000052477(7,9);ENSSSCT00000066427(7,9)	ENSSSCG00000017505	Bf28,Bf36,Sol35	MED1
ssc_circ_0001184	12	2288303	2292225	+	10	Exon	ENSSSCT00000018679(2,6)	ENSSSCG00000017155	Bf28,Bf35,Bf36,Sol28,Sol35,Sol36	EIF4A3
ssc_circ_0001185	12	2288303	2307514	+	3	Exon	ENSSSCT00000018679(2,8)	ENSSSCG00000017155	Bf28,Sol28,Sol36	EIF4A3
ssc_circ_0001186	12	22917702	22936893	+	3	Exon	ENSSSCT00000019059(2,3);ENSSSCT00000051396(2,3)	ENSSSCG00000017506	Sol36	FBXL20
ssc_circ_0001187	12	22917702	22940720	+	3	Exon	ENSSSCT00000019059(2,4);ENSSSCT00000051396(2,4)	ENSSSCG00000017506	Bf28,Bf35,Bf36,Sol28,Sol35	FBXL20
ssc_circ_0001188	12	22917702	22948639	+	3	Exon	ENSSSCT00000019059(2,7);ENSSSCT00000051396(2,7)	ENSSSCG00000017506	Sol28	FBXL20
ssc_circ_0001189	12	22917702	22953012	+	4	Exon	ENSSSCT00000019059(2,9);ENSSSCT00000051396(2,9)	ENSSSCG00000017506	Sol28,Sol35	FBXL20
ssc_circ_0001190	12	22935760	22937188	-	2	Antisense	ENSSSCT00000019059(none,none);ENSSSCT00000051396(none,none)	Null	Sol35	Null
ssc_circ_0001191	12	22936839	22948639	+	3	Exon	ENSSSCT00000019059(3,7);ENSSSCT00000051396(3,7)	ENSSSCG00000017506	Sol28	FBXL20
ssc_circ_0001192	12	22936839	22953012	+	2	Exon	ENSSSCT00000019059(3,9);ENSSSCT00000051396(3,9)	ENSSSCG00000017506	Sol28	FBXL20
ssc_circ_0001193	12	22940646	22942917	+	2	Exon	ENSSSCT00000019059(4,6);ENSSSCT00000051396(4,6)	ENSSSCG00000017506	Bf28	FBXL20
ssc_circ_0001194	12	22940646	22948639	+	6	Exon	ENSSSCT00000019059(4,7);ENSSSCT00000051396(4,7)	ENSSSCG00000017506	Bf28,Sol28,Sol35,Sol36	FBXL20
ssc_circ_0001195	12	22942265	22948639	+	2	Exon	ENSSSCT00000019059(5,7);ENSSSCT00000051396(5,7)	ENSSSCG00000017506	Bf28	FBXL20
ssc_circ_0001196	12	22948544	22953012	+	3	Exon	ENSSSCT00000019059(7,9);ENSSSCT00000051396(7,9)	ENSSSCG00000017506	Bf28,Bf35,Sol28,Sol35,Sol36	FBXL20
ssc_circ_0001197	12	22952938	22962514	+	2	Exon	ENSSSCT00000019059(9,13);ENSSSCT00000051396(9,13)	ENSSSCG00000017506	Sol35	FBXL20
ssc_circ_0001198	12	23030720	23031831	-	6	Exon	ENSSSCT00000019062(3,4);ENSSSCT00000053254(3,4);ENSSSCT00000064200(3,4);ENSSSCT00000066245(2,3)	ENSSSCG00000017509	Bf28,Sol28	RPL19
ssc_circ_0001199	12	2306701	2308584	+	16	Exon	ENSSSCT00000018679(7,9)	ENSSSCG00000017155	Bf28,Bf35,Bf36,Sol28,Sol35,Sol36	EIF4A3
ssc_circ_0001200	12	2308469	2311186	+	4	Exon	ENSSSCT00000018679(9,11)	ENSSSCG00000017155	Bf28	EIF4A3
ssc_circ_0001201	12	23106467	23107649	+	5	Exon	ENSSSCT00000019064(3,5)	ENSSSCG00000017511	Sol36	PLXDC1
ssc_circ_0001202	12	23240963	23259162	-	5	Exon	ENSSSCT00000039383(3,5);ENSSSCT00000047041(2,4)	ENSSSCG00000040642	Bf28,Bf35,Sol28,Sol35,Sol36	LASP1
ssc_circ_0001203	12	23310823	23314040	+	2	Exon	ENSSSCT00000053706(8,9)	ENSSSCG00000021478	Bf36	CWC25
ssc_circ_0001204	12	23696798	23697518	-	2	Exon	ENSSSCT00000019652(8,9);ENSSSCT00000028920(6,7);ENSSSCT00000042121(7,8)	ENSSSCG00000018057	Bf35	SOCS7
ssc_circ_0001205	12	23857979	23859066	+	2	Exon	ENSSSCT00000019067(10,11)	ENSSSCG00000017513	Bf36	NPEPPS
ssc_circ_0001206	12	23857979	23859799	+	5	Exon	ENSSSCT00000019067(10,12)	ENSSSCG00000017513	Bf28,Bf35,Bf36,Sol28,Sol35,Sol36	NPEPPS
ssc_circ_0001207	12	23857979	23862768	+	2	Exon	ENSSSCT00000019067(10,13)	ENSSSCG00000017513	Bf35,Sol36	NPEPPS
ssc_circ_0001208	12	23859739	23869452	+	2	Exon	ENSSSCT00000019067(12,15)	ENSSSCG00000017513	Sol28,Sol36	NPEPPS
ssc_circ_0001209	12	23866934	23874195	+	3	Exon	ENSSSCT00000019067(14,17)	ENSSSCG00000017513	Bf35	NPEPPS
ssc_circ_0001210	12	23880446	23887038	+	2	Exon	ENSSSCT00000019067(18,20)	ENSSSCG00000017513	Bf35,Sol35	NPEPPS
ssc_circ_0001211	12	2401755	2405707	+	2	Intron_exon	ENSSSCT00000018683(none,none)	Null	Sol28	Null
ssc_circ_0001212	12	24174093	24180724	-	2	Antisense	ENSSSCT00000019070(none,none)	Null	Bf28,Sol36	Null
ssc_circ_0001213	12	24326459	24328063	-	4	Exon	ENSSSCT00000019083(3,5)	ENSSSCG00000017529	Bf35,Bf36,Sol36	CBX1
ssc_circ_0001214	12	24327241	24328060	-	2	Exon	ENSSSCT00000019083(3,4)	ENSSSCG00000017529	Bf35	CBX1
ssc_circ_0001215	12	24327241	24328063	-	17	Exon	ENSSSCT00000019083(3,4)	ENSSSCG00000017529	Bf28,Bf35,Bf36,Sol28,Sol35,Sol36	CBX1
ssc_circ_0001216	12	25065050	25067640	+	2	Exon	ENSSSCT00000019097(4,6)	ENSSSCG00000017543	Bf36	CALCOCO2
ssc_circ_0001217	12	25066506	25069215	+	11	Exon	ENSSSCT00000019097(5,7)	ENSSSCG00000017543	Bf28,Bf35,Sol28,Sol35	CALCOCO2
ssc_circ_0001218	12	25803228	25811484	-	3	Exon	ENSSSCT00000025332(4,6);ENSSSCT00000030769(5,7)	ENSSSCG00000020796	Sol35	SPOP
ssc_circ_0001219	12	26289179	26292910	+	2	Exon	ENSSSCT00000030056(5,8);ENSSSCT00000042340(5,8);ENSSSCT00000048973(5,7)	ENSSSCG00000027198	Sol28	PDK2
ssc_circ_0001220	12	26325107	26325424	-	2	Exon	ENSSSCT00000019143(7,8)	ENSSSCG00000017584	Sol36	PPP1R9B
ssc_circ_0001221	12	26365289	26366735	-	5	Antisense	ENSSSCT00000019141(none,none);ENSSSCT00000046528(none,none)	Null	Bf28	Null
ssc_circ_0001222	12	26389752	26389991	-	2	Exon	ENSSSCT00000040712(20,21);ENSSSCT00000061988(21,22)	ENSSSCG00000036135	Bf36	COL1A1
ssc_circ_0001223	12	26595347	26596062	+	3	Exon	ENSSSCT00000022259(1,2)	ENSSSCG00000028962	Sol28	Null
ssc_circ_0001224	12	26645497	26645893	-	2	Antisense	ENSSSCT00000019129(none,none)	Null	Sol35	Null
ssc_circ_0001225	12	27016967	27019992	+	3	Exon	ENSSSCT00000019110(2,3);ENSSSCT00000036936(1,2);ENSSSCT00000057936(1,2)	ENSSSCG00000017555	Bf35,Sol36	Null
ssc_circ_0001226	12	27016967	27021624	+	2	Exon	ENSSSCT00000019110(2,4);ENSSSCT00000036936(1,3);ENSSSCT00000057936(1,3)	ENSSSCG00000017555	Sol36	Null
ssc_circ_0001227	12	27016967	27031728	+	3	Exon	ENSSSCT00000019110(2,11);ENSSSCT00000036936(1,10);ENSSSCT00000057936(1,9)	ENSSSCG00000017555	Bf28,Sol28,Sol35	Null
ssc_circ_0001228	12	27021480	27022061	+	2	Exon	ENSSSCT00000019110(4,5);ENSSSCT00000036936(3,4);ENSSSCT00000057936(3,4)	ENSSSCG00000017555	Sol36	Null
ssc_circ_0001229	12	27236642	27250993	-	2	Exon	ENSSSCT00000039390(18,28);ENSSSCT00000042280(17,27);ENSSSCT00000042938(17,27);ENSSSCT00000043228(15,25);ENSSSCT00000045780(18,28);ENSSSCT00000047371(18,28);ENSSSCT00000050451(16,26);ENSSSCT00000057737(18,28);ENSSSCT00000064612(17,27)	ENSSSCG00000033228	Bf36,Sol28,Sol35,Sol36	SPAG9
ssc_circ_0001230	12	27239024	27250993	-	3	Exon	ENSSSCT00000039390(18,27);ENSSSCT00000042280(17,26);ENSSSCT00000042938(17,26);ENSSSCT00000043228(15,24);ENSSSCT00000045780(18,27);ENSSSCT00000047371(18,27);ENSSSCT00000050451(16,25);ENSSSCT00000057737(18,27);ENSSSCT00000064612(17,26)	ENSSSCG00000033228	Bf36,Sol28,Sol35	SPAG9
ssc_circ_0001231	12	27239024	27252923	-	2	Exon	ENSSSCT00000039390(16,27);ENSSSCT00000042280(15,26);ENSSSCT00000042938(15,26);ENSSSCT00000043228(13,24);ENSSSCT00000045780(16,27);ENSSSCT00000047371(16,27);ENSSSCT00000050451(14,25);ENSSSCT00000057737(16,27);ENSSSCT00000064612(15,26)	ENSSSCG00000033228	Bf36	SPAG9
ssc_circ_0001232	12	27243217	27245436	-	4	Exon	ENSSSCT00000039390(23,25);ENSSSCT00000042280(22,24);ENSSSCT00000042938(22,24);ENSSSCT00000043228(20,22);ENSSSCT00000045780(23,25);ENSSSCT00000047371(23,25);ENSSSCT00000050451(21,23);ENSSSCT00000057737(23,25);ENSSSCT00000064612(22,24)	ENSSSCG00000033228	Bf28,Bf35,Sol28	SPAG9
ssc_circ_0001233	12	27243217	27250993	-	2	Exon	ENSSSCT00000039390(18,25);ENSSSCT00000042280(17,24);ENSSSCT00000042938(17,24);ENSSSCT00000043228(15,22);ENSSSCT00000045780(18,25);ENSSSCT00000047371(18,25);ENSSSCT00000050451(16,23);ENSSSCT00000057737(18,25);ENSSSCT00000064612(17,24)	ENSSSCG00000033228	Bf36,Sol28,Sol36	SPAG9
ssc_circ_0001234	12	27247307	27248011	-	4	Exon	ENSSSCT00000039390(21,22);ENSSSCT00000042280(20,21);ENSSSCT00000042938(20,21);ENSSSCT00000043228(18,19);ENSSSCT00000045780(21,22);ENSSSCT00000047371(21,22);ENSSSCT00000050451(19,20);ENSSSCT00000057737(21,22);ENSSSCT00000064612(20,21)	ENSSSCG00000033228	Sol35,Sol36	SPAG9
ssc_circ_0001235	12	27249779	27250993	-	9	Exon	ENSSSCT00000039390(18,20);ENSSSCT00000042280(17,19);ENSSSCT00000042938(17,19);ENSSSCT00000043228(15,17);ENSSSCT00000045780(18,20);ENSSSCT00000047371(18,20);ENSSSCT00000050451(16,18);ENSSSCT00000057737(18,20);ENSSSCT00000061632(16,18);ENSSSCT00000064612(17,19)	ENSSSCG00000033228	Bf28,Bf35,Bf36,Sol28,Sol35,Sol36	SPAG9
ssc_circ_0001236	12	27261000	27274847	-	11	Exon	ENSSSCT00000039390(7,11);ENSSSCT00000042280(8,10);ENSSSCT00000042938(7,10);ENSSSCT00000043228(6,8);ENSSSCT00000045780(8,11);ENSSSCT00000047371(9,11);ENSSSCT00000050451(6,9);ENSSSCT00000057737(9,11);ENSSSCT00000061632(7,9);ENSSSCT00000064612(7,10)	ENSSSCG00000033228	Bf28,Bf35,Bf36,Sol28,Sol35,Sol36	SPAG9
ssc_circ_0001237	12	27268443	27274847	-	3	Exon	ENSSSCT00000039390(7,8);ENSSSCT00000042280(8,9);ENSSSCT00000042938(7,8);ENSSSCT00000043228(6,7);ENSSSCT00000045780(8,9);ENSSSCT00000047371(9,10);ENSSSCT00000050451(6,7);ENSSSCT00000057737(9,10);ENSSSCT00000061632(7,8);ENSSSCT00000064612(7,8)	ENSSSCG00000033228	Bf36,Sol28,Sol36	SPAG9
ssc_circ_0001238	12	27268443	27275982	-	2	Exon	ENSSSCT00000039390(6,8);ENSSSCT00000042280(7,9);ENSSSCT00000042938(6,8);ENSSSCT00000043228(5,7);ENSSSCT00000045780(7,9);ENSSSCT00000047371(8,10);ENSSSCT00000050451(5,7);ENSSSCT00000057737(8,10);ENSSSCT00000061632(6,8);ENSSSCT00000064612(6,8)	ENSSSCG00000033228	Sol28	SPAG9
ssc_circ_0001239	12	27274748	27275982	-	3	Exon	ENSSSCT00000039390(6,7);ENSSSCT00000042280(7,8);ENSSSCT00000042938(6,7);ENSSSCT00000043228(5,6);ENSSSCT00000045780(7,8);ENSSSCT00000047371(8,9);ENSSSCT00000050451(5,6);ENSSSCT00000057737(8,9);ENSSSCT00000061632(6,7);ENSSSCT00000064612(6,7)	ENSSSCG00000033228	Bf28	SPAG9
ssc_circ_0001240	12	27298750	27312593	-	24	Exon	ENSSSCT00000039390(3,5);ENSSSCT00000042280(3,5);ENSSSCT00000042938(2,4);ENSSSCT00000043228(2,4);ENSSSCT00000045780(3,5);ENSSSCT00000047371(4,6);ENSSSCT00000050451(2,4);ENSSSCT00000057737(4,6);ENSSSCT00000061632(3,5);ENSSSCT00000064612(2,4)	ENSSSCG00000033228	Bf28,Bf35,Bf36,Sol28,Sol35,Sol36	SPAG9
ssc_circ_0001241	12	27298750	27340788	-	2	Exon	ENSSSCT00000039390(2,5);ENSSSCT00000042280(2,5);ENSSSCT00000043228(1,4);ENSSSCT00000045780(2,5);ENSSSCT00000047371(2,6);ENSSSCT00000050451(1,4);ENSSSCT00000057737(3,6);ENSSSCT00000061632(2,5);ENSSSCT00000064612(1,4)	ENSSSCG00000033228	Bf28,Sol28	SPAG9
ssc_circ_0001242	12	27305187	27329947	-	2	Exon	ENSSSCT00000047371(3,5)	ENSSSCG00000033228	Bf36	SPAG9
ssc_circ_0001243	12	27474893	27499620	-	2	Exon	ENSSSCT00000044386(4,11);ENSSSCT00000047530(2,9)	ENSSSCG00000017592	Bf35	MBTD1
ssc_circ_0001244	12	27490741	27494247	-	2	Exon	ENSSSCT00000019153(2,4);ENSSSCT00000042742(4,6);ENSSSCT00000044386(5,7);ENSSSCT00000047530(3,5)	ENSSSCG00000017592	Bf36,Sol36	MBTD1
ssc_circ_0001245	12	27490741	27499620	-	2	Exon	ENSSSCT00000044386(4,7);ENSSSCT00000047530(2,5)	ENSSSCG00000017592	Sol36	MBTD1
ssc_circ_0001246	12	27492704	27499620	-	2	Exon	ENSSSCT00000044386(4,6);ENSSSCT00000047530(2,4)	ENSSSCG00000017592	Bf35	MBTD1
ssc_circ_0001247	12	27528864	27534535	+	3	Exon	ENSSSCT00000019154(2,4)	ENSSSCG00000017593	Bf28,Sol28,Sol35	UTP18
ssc_circ_0001248	12	27528864	27538247	+	2	Exon	ENSSSCT00000019154(2,5)	ENSSSCG00000017593	Bf35	UTP18
ssc_circ_0001249	12	27531355	27538247	+	12	Exon	ENSSSCT00000019154(3,5)	ENSSSCG00000017593	Bf28,Bf35,Bf36,Sol28,Sol35,Sol36	UTP18
ssc_circ_0001250	12	281249	294687	+	2	Exon	ENSSSCT00000025124(3,5)	ENSSSCG00000027229	Bf36	B3GNTL1
ssc_circ_0001251	12	291763	294687	+	2	Exon	ENSSSCT00000025124(4,5)	ENSSSCG00000027229	Sol35	B3GNTL1
ssc_circ_0001252	12	31337521	31362356	+	2	Exon	ENSSSCT00000019163(6,9)	ENSSSCG00000017602	Bf28	STXBP4
ssc_circ_0001253	12	31340245	31362356	+	2	Exon	ENSSSCT00000019163(7,9)	ENSSSCG00000017602	Bf28,Sol28,Sol35	STXBP4
ssc_circ_0001254	12	31358562	31362356	+	3	Exon	ENSSSCT00000019163(8,9)	ENSSSCG00000017602	Bf36	STXBP4
ssc_circ_0001255	12	31358562	31368245	+	3	Intron_exon	ENSSSCT00000019163(8,none)	ENSSSCG00000017602	Bf28,Bf35,Sol35,Sol36	STXBP4
ssc_circ_0001256	12	31358562	31388511	+	2	Exon	ENSSSCT00000019163(8,10)	ENSSSCG00000017602	Bf28,Bf35,Sol28,Sol36	STXBP4
ssc_circ_0001257	12	31358562	31398979	+	4	Exon	ENSSSCT00000019163(8,12)	ENSSSCG00000017602	Bf28,Bf35,Bf36,Sol28,Sol35	STXBP4
ssc_circ_0001258	12	31388335	31398979	+	2	Exon	ENSSSCT00000019163(10,12)	ENSSSCG00000017602	Bf28	STXBP4
ssc_circ_0001259	12	32060088	32062771	+	2	Intron_exon	ENSSSCT00000019169(2,none)	ENSSSCG00000017608	Sol35	Null
ssc_circ_0001260	12	32060088	32067455	+	9	Exon	ENSSSCT00000019169(2,5)	ENSSSCG00000017608	Bf28,Bf35,Bf36,Sol28,Sol35,Sol36	Null
ssc_circ_0001261	12	32060091	32067455	+	3	Exon	ENSSSCT00000019169(2,5)	ENSSSCG00000017608	Bf35,Sol35	Null
ssc_circ_0001262	12	32062618	32067455	+	2	Exon	ENSSSCT00000019169(3,5)	ENSSSCG00000017608	Bf35	Null
ssc_circ_0001263	12	33288728	33290715	+	4	Exon	ENSSSCT00000019179(8,10);ENSSSCT00000057144(8,10)	ENSSSCG00000017617	Sol28,Sol36	SCPEP1
ssc_circ_0001264	12	33289729	33290715	+	2	Exon	ENSSSCT00000019179(9,10);ENSSSCT00000057144(9,10)	ENSSSCG00000017617	Bf36,Sol35	SCPEP1
ssc_circ_0001265	12	33670458	33817323	+	4	Intron_exon	ENSSSCT00000036438(none,7);ENSSSCT00000037980(none,6);ENSSSCT00000044888(none,7);ENSSSCT00000059213(none,7);ENSSSCT00000061073(none,7);ENSSSCT00000064756(none,7)	ENSSSCG00000038505	Sol35	MSI2
ssc_circ_0001266	12	33817275	33908460	+	2	Exon	ENSSSCT00000036438(7,9);ENSSSCT00000037980(6,8);ENSSSCT00000044888(7,9);ENSSSCT00000059213(7,9);ENSSSCT00000061073(7,9);ENSSSCT00000064756(7,9)	ENSSSCG00000038505	Sol36	MSI2
ssc_circ_0001267	12	33817275	33919872	+	2	Exon	ENSSSCT00000036438(7,10);ENSSSCT00000037980(6,9);ENSSSCT00000044888(7,10);ENSSSCT00000059213(7,10);ENSSSCT00000061073(7,10);ENSSSCT00000064756(7,10)	ENSSSCG00000038505	Sol28	MSI2
ssc_circ_0001268	12	33889820	33919872	+	4	Exon	ENSSSCT00000036438(8,10);ENSSSCT00000037980(7,9);ENSSSCT00000044888(8,10);ENSSSCT00000059213(8,10);ENSSSCT00000061073(8,10);ENSSSCT00000064756(8,10)	ENSSSCG00000038505	Sol35	MSI2
ssc_circ_0001269	12	34147335	34153299	-	7	Exon	ENSSSCT00000019186(6,9)	ENSSSCG00000017624	Bf28,Bf35,Sol28,Sol35	CUEDC1
ssc_circ_0001270	12	34155605	34162115	-	2	Exon	ENSSSCT00000019186(2,3)	ENSSSCG00000017624	Bf35	CUEDC1
ssc_circ_0001271	12	34276461	34279927	-	7	Exon	ENSSSCT00000043811(4,5);ENSSSCT00000049897(4,4)	ENSSSCG00000017626	Bf28,Bf35,Bf36,Sol28,Sol35,Sol36	SRSF1
ssc_circ_0001272	12	34278523	34279927	-	2	Exon	ENSSSCT00000019188(4,5);ENSSSCT00000043811(4,4);ENSSSCT00000048013(5,6);ENSSSCT00000049897(4,4)	ENSSSCG00000017626	Bf28,Bf35,Bf36,Sol28,Sol35,Sol36	SRSF1
ssc_circ_0001273	12	34834752	34835918	-	3	Exon	ENSSSCT00000019208(24,25);ENSSSCT00000019209(23,24)	ENSSSCG00000017645	Bf28	TEX14
ssc_circ_0001274	12	34883700	34911074	-	4	Exon	ENSSSCT00000019208(2,3)	ENSSSCG00000017645	Bf36	TEX14
ssc_circ_0001275	12	34980903	35008491	+	6	Exon	ENSSSCT00000023145(3,7)	ENSSSCG00000023955	Bf28,Bf35,Bf36,Sol28,Sol35,Sol36	RAD51C
ssc_circ_0001276	12	34980903	35015096	+	2	Exon	ENSSSCT00000023145(3,8)	ENSSSCG00000023955	Bf35,Sol28,Sol36	RAD51C
ssc_circ_0001277	12	34998808	35008491	+	2	Exon	ENSSSCT00000023145(5,7)	ENSSSCG00000023955	Bf28,Bf36,Sol28,Sol35	RAD51C
ssc_circ_0001278	12	34998808	35015096	+	4	Exon	ENSSSCT00000023145(5,8)	ENSSSCG00000023955	Bf36	RAD51C
ssc_circ_0001279	12	35330612	35356574	-	3	Exon	ENSSSCT00000019212(10,13);ENSSSCT00000033129(10,13);ENSSSCT00000037805(10,13);ENSSSCT00000039306(9,12);ENSSSCT00000042190(10,13);ENSSSCT00000044933(10,13);ENSSSCT00000054669(10,13)	ENSSSCG00000023727	Sol28	TRIM37
ssc_circ_0001280	12	35345176	35361801	-	4	Exon	ENSSSCT00000019212(9,12);ENSSSCT00000033129(9,12);ENSSSCT00000037805(9,12);ENSSSCT00000039306(8,11);ENSSSCT00000042190(9,12);ENSSSCT00000044933(9,12);ENSSSCT00000054669(9,12)	ENSSSCG00000023727	Bf36,Sol28,Sol36	TRIM37
ssc_circ_0001281	12	35369433	35372768	-	3	Exon	ENSSSCT00000019212(6,8);ENSSSCT00000033129(6,8);ENSSSCT00000037805(6,8);ENSSSCT00000039306(5,7);ENSSSCT00000042190(6,8);ENSSSCT00000044933(6,8);ENSSSCT00000054669(6,8)	ENSSSCG00000023727	Bf35,Bf36,Sol36	TRIM37
ssc_circ_0001282	12	35597421	35597734	+	4	Exon	ENSSSCT00000049123(2,2)	ENSSSCG00000035400	Bf28,Bf35,Bf36,Sol28,Sol35,Sol36	YPEL2
ssc_circ_0001283	12	35870501	35874776	+	2	Exon	ENSSSCT00000027653(2,4);ENSSSCT00000033168(3,5)	ENSSSCG00000022659	Bf28	CLTC
ssc_circ_0001284	12	35886245	35915419	+	2	Exon	ENSSSCT00000027653(9,32);ENSSSCT00000033168(10,32)	ENSSSCG00000022659	Sol28	CLTC
ssc_circ_0001285	12	35952253	35960199	+	12	Exon	ENSSSCT00000045181(1,5);ENSSSCT00000054472(2,6)	ENSSSCG00000017668	Bf28,Bf35,Sol28,Sol35,Sol36	VMP1
ssc_circ_0001286	12	35952997	35956744	+	2	Exon	ENSSSCT00000019232(2,4);ENSSSCT00000037100(2,4);ENSSSCT00000039134(2,4);ENSSSCT00000045181(2,4);ENSSSCT00000054472(3,5)	ENSSSCG00000017668	Bf28	VMP1
ssc_circ_0001287	12	35952997	35960199	+	40	Exon	ENSSSCT00000019232(2,5);ENSSSCT00000037100(2,5);ENSSSCT00000045181(2,5);ENSSSCT00000054472(3,6)	ENSSSCG00000017668	Bf28,Bf35,Bf36,Sol28,Sol35,Sol36	VMP1
ssc_circ_0001288	12	35952997	35999542	+	4	Exon	ENSSSCT00000019232(2,7);ENSSSCT00000039134(2,6);ENSSSCT00000045181(2,7);ENSSSCT00000054472(3,9)	ENSSSCG00000017668	Bf28	VMP1
ssc_circ_0001289	12	35955224	35956744	+	3	Exon	ENSSSCT00000019232(3,4);ENSSSCT00000037100(3,4);ENSSSCT00000039134(3,4);ENSSSCT00000045181(3,4);ENSSSCT00000054472(4,5)	ENSSSCG00000017668	Bf28	VMP1
ssc_circ_0001290	12	35955224	35960199	+	4	Exon	ENSSSCT00000019232(3,5);ENSSSCT00000037100(3,5);ENSSSCT00000045181(3,5);ENSSSCT00000054472(4,6)	ENSSSCG00000017668	Bf28,Bf35,Sol28,Sol35	VMP1
ssc_circ_0001291	12	35956654	35960199	+	3	Exon	ENSSSCT00000019232(4,5);ENSSSCT00000037100(4,5);ENSSSCT00000045181(4,5);ENSSSCT00000054472(5,6)	ENSSSCG00000017668	Bf35,Bf36,Sol35,Sol36	VMP1
ssc_circ_0001292	12	35991800	35999542	+	6	Exon	ENSSSCT00000019232(6,7);ENSSSCT00000039134(5,6);ENSSSCT00000045181(6,7);ENSSSCT00000054472(7,9)	ENSSSCG00000017668	Bf28,Bf36,Sol28,Sol35,Sol36	VMP1
ssc_circ_0001293	12	36083086	36105578	-	2	Exon	ENSSSCT00000019233(4,8)	ENSSSCG00000017669	Sol36	TUBD1
ssc_circ_0001294	12	36103170	36105578	-	3	Exon	ENSSSCT00000019233(4,5);ENSSSCT00000046660(4,5)	ENSSSCG00000017669	Bf35,Bf36,Sol28,Sol35,Sol36	TUBD1
ssc_circ_0001295	12	36103170	36107578	-	2	Exon	ENSSSCT00000019233(3,5);ENSSSCT00000046660(3,5)	ENSSSCG00000017669	Bf35,Bf36,Sol35,Sol36	TUBD1
ssc_circ_0001296	12	36123743	36124923	+	2	Exon	ENSSSCT00000019234(2,3)	ENSSSCG00000017670	Bf28,Sol35	RPS6KB1
ssc_circ_0001297	12	36123743	36126760	+	86	Exon	ENSSSCT00000019234(2,4)	ENSSSCG00000017670	Bf28,Bf35,Bf36,Sol28,Sol35,Sol36	RPS6KB1
ssc_circ_0001298	12	36123743	36145062	+	2	Exon	ENSSSCT00000019234(2,10)	ENSSSCG00000017670	Bf35,Sol35	RPS6KB1
ssc_circ_0001299	12	36123743	36154292	+	8	Exon	ENSSSCT00000019234(2,14)	ENSSSCG00000017670	Bf28,Bf35,Sol28,Sol35,Sol36	RPS6KB1
ssc_circ_0001300	12	36144955	36154292	+	3	Exon	ENSSSCT00000019234(10,14)	ENSSSCG00000017670	Bf28,Bf35,Bf36,Sol35,Sol36	RPS6KB1
ssc_circ_0001301	12	36150268	36154292	+	26	Exon	ENSSSCT00000019234(13,14)	ENSSSCG00000017670	Bf28,Bf35,Bf36,Sol28,Sol35,Sol36	RPS6KB1
ssc_circ_0001302	12	36167409	36170928	-	7	Exon	ENSSSCT00000019235(6,9);ENSSSCT00000065780(4,7)	ENSSSCG00000017671	Bf28,Bf35,Bf36,Sol28,Sol35,Sol36	Null
ssc_circ_0001303	12	36346394	36372744	+	4	Exon	ENSSSCT00000019236(4,10)	ENSSSCG00000017672	Bf28,Bf35,Sol36	MED13
ssc_circ_0001304	12	36362691	36367060	+	2	Exon	ENSSSCT00000019236(5,9)	ENSSSCG00000017672	Bf36	MED13
ssc_circ_0001305	12	36362691	36385530	+	3	Exon	ENSSSCT00000019236(5,12)	ENSSSCG00000017672	Bf35	MED13
ssc_circ_0001306	12	36372064	36372744	+	4	Exon	ENSSSCT00000019236(10,10)	ENSSSCG00000017672	Bf28,Bf35,Bf36,Sol28,Sol35,Sol36	MED13
ssc_circ_0001307	12	36384264	36385530	+	2	Exon	ENSSSCT00000019236(11,12)	ENSSSCG00000017672	Sol35	MED13
ssc_circ_0001308	12	36391790	36392716	+	4	Exon	ENSSSCT00000019236(14,16)	ENSSSCG00000017672	Bf28,Bf35,Bf36,Sol28,Sol35,Sol36	MED13
ssc_circ_0001309	12	36415178	36415809	+	3	Exon	ENSSSCT00000019236(23,24)	ENSSSCG00000017672	Sol35	MED13
ssc_circ_0001310	12	36418549	36419324	+	3	Exon	ENSSSCT00000019236(25,27)	ENSSSCG00000017672	Bf28,Sol36	MED13
ssc_circ_0001311	12	36450740	36464396	+	2	Exon	ENSSSCT00000019237(8,14);ENSSSCT00000047797(8,14)	ENSSSCG00000017673	Bf36	INTS2
ssc_circ_0001312	12	36458277	36461144	+	3	Exon	ENSSSCT00000019237(11,12);ENSSSCT00000047797(11,12)	ENSSSCG00000017673	Bf36,Sol28	INTS2
ssc_circ_0001313	12	36458277	36464396	+	3	Exon	ENSSSCT00000019237(11,14);ENSSSCT00000047797(11,14)	ENSSSCG00000017673	Bf28,Bf36	INTS2
ssc_circ_0001314	12	37178174	37187452	-	3	Exon	ENSSSCT00000036941(20,22);ENSSSCT00000048048(21,23);ENSSSCT00000058151(21,23)	ENSSSCG00000017676	Bf28,Bf36,Sol28	BCAS3
ssc_circ_0001315	12	37183370	37187452	-	2	Exon	ENSSSCT00000019240(21,22);ENSSSCT00000036941(20,21);ENSSSCT00000048048(21,22);ENSSSCT00000058151(21,22)	ENSSSCG00000017676	Bf28,Bf35	BCAS3
ssc_circ_0001316	12	37287178	37355669	-	3	Exon	ENSSSCT00000019240(7,13);ENSSSCT00000036941(8,14);ENSSSCT00000048048(8,14);ENSSSCT00000058151(8,14);ENSSSCT00000060823(7,13)	ENSSSCG00000017676	Bf36	BCAS3
ssc_circ_0001317	12	37325452	37338274	-	4	Exon	ENSSSCT00000019240(9,11);ENSSSCT00000036941(10,12);ENSSSCT00000048048(10,12);ENSSSCT00000058151(10,12);ENSSSCT00000060823(9,11)	ENSSSCG00000017676	Sol35	BCAS3
ssc_circ_0001318	12	37333486	37355669	-	2	Exon	ENSSSCT00000019240(7,10);ENSSSCT00000036941(8,11);ENSSSCT00000048048(8,11);ENSSSCT00000058151(8,11);ENSSSCT00000060823(7,10)	ENSSSCG00000017676	Bf36	BCAS3
ssc_circ_0001319	12	37496922	37509574	-	2	Exon	ENSSSCT00000025171(3,4)	ENSSSCG00000026665	Bf36,Sol28	PPM1D
ssc_circ_0001320	12	37496922	37517080	-	2	Exon	ENSSSCT00000025171(2,4)	ENSSSCG00000026665	Bf28,Bf36,Sol36	PPM1D
ssc_circ_0001321	12	37509450	37517077	-	2	Exon	ENSSSCT00000025171(2,3)	ENSSSCG00000026665	Sol28,Sol35,Sol36	PPM1D
ssc_circ_0001322	12	37509450	37517080	-	34	Exon	ENSSSCT00000025171(2,3)	ENSSSCG00000026665	Bf28,Bf35,Bf36,Sol28,Sol35,Sol36	PPM1D
ssc_circ_0001323	12	37636936	37641401	+	3	Exon	ENSSSCT00000019242(2,3)	ENSSSCG00000017678	Bf28,Bf35,Sol35	APPBP2
ssc_circ_0001324	12	37636936	37649220	+	5	Exon	ENSSSCT00000019242(2,4)	ENSSSCG00000017678	Bf28,Bf36,Sol28,Sol35,Sol36	APPBP2
ssc_circ_0001325	12	37636936	37657745	+	4	Exon	ENSSSCT00000019242(2,5)	ENSSSCG00000017678	Sol28	APPBP2
ssc_circ_0001326	12	37649097	37666314	+	3	Exon	ENSSSCT00000019242(4,10);ENSSSCT00000054052(3,9)	ENSSSCG00000017678	Bf28	APPBP2
ssc_circ_0001327	12	37669216	37671584	+	10	Exon	ENSSSCT00000019242(11,12);ENSSSCT00000054052(10,11)	ENSSSCG00000017678	Bf28,Bf35,Sol28,Sol35,Sol36	APPBP2
ssc_circ_0001328	12	37785941	37787266	-	2	Antisense	ENSSSCT00000038076(none,none);ENSSSCT00000045493(none,none);ENSSSCT00000066408(none,none)	Null	Sol36	Null
ssc_circ_0001329	12	37856184	37858472	+	3	Exon	ENSSSCT00000038076(6,7);ENSSSCT00000045493(6,7);ENSSSCT00000066408(6,7)	ENSSSCG00000039473	Sol28	Null
ssc_circ_0001330	12	37882806	37894479	+	2	Exon	ENSSSCT00000038076(12,14);ENSSSCT00000045493(12,14);ENSSSCT00000066408(12,14)	ENSSSCG00000039473	Bf28	Null
ssc_circ_0001331	12	37892088	37894479	+	2	Exon	ENSSSCT00000038076(13,14);ENSSSCT00000045493(13,14);ENSSSCT00000066408(13,14)	ENSSSCG00000039473	Bf28	Null
ssc_circ_0001332	12	37912180	37914691	+	3	Exon	ENSSSCT00000038076(25,26);ENSSSCT00000045493(26,27);ENSSSCT00000066408(25,26)	ENSSSCG00000039473	Sol28,Sol36	Null
ssc_circ_0001333	12	37912180	37928284	+	2	Exon	ENSSSCT00000038076(25,29);ENSSSCT00000045493(26,30);ENSSSCT00000066408(25,28)	ENSSSCG00000039473	Sol28	Null
ssc_circ_0001334	12	37921571	37928284	+	2	Exon	ENSSSCT00000038076(27,29);ENSSSCT00000045493(28,30);ENSSSCT00000066408(27,28)	ENSSSCG00000039473	Bf28,Bf35	Null
ssc_circ_0001335	12	38083733	38093378	+	3	Exon	ENSSSCT00000019252(3,6);ENSSSCT00000043585(2,4);ENSSSCT00000057154(3,7)	ENSSSCG00000017688	Bf35,Bf36,Sol35	GGNBP2
ssc_circ_0001336	12	38103106	38109151	+	3	Exon	ENSSSCT00000019252(8,12);ENSSSCT00000043585(6,10);ENSSSCT00000057154(9,13)	ENSSSCG00000017688	Bf35,Bf36,Sol28,Sol35,Sol36	GGNBP2
ssc_circ_0001337	12	38501975	38506507	+	2	Exon	ENSSSCT00000019257(5,8)	ENSSSCG00000017693	Bf35,Sol35	AATF
ssc_circ_0001338	12	38696478	38698505	-	3	Exon	ENSSSCT00000019259(30,32);ENSSSCT00000038360(30,32);ENSSSCT00000042467(31,33);ENSSSCT00000055904(31,33);ENSSSCT00000056594(30,32)	ENSSSCG00000017694	Sol28	ACACA
ssc_circ_0001339	12	38711800	38716290	-	2	Exon	ENSSSCT00000019259(25,28);ENSSSCT00000038360(26,29);ENSSSCT00000042467(26,29);ENSSSCT00000055904(26,29);ENSSSCT00000056594(25,28)	ENSSSCG00000017694	Bf28,Bf35,Bf36,Sol28,Sol35	ACACA
ssc_circ_0001340	12	3871333	3880617	-	2	Exon	ENSSSCT00000039841(2,6);ENSSSCT00000044644(3,7);ENSSSCT00000050897(4,8);ENSSSCT00000064757(2,6)	ENSSSCG00000034373	Bf28	TNRC6C
ssc_circ_0001341	12	38731937	38734742	-	2	Exon	ENSSSCT00000019259(18,21);ENSSSCT00000038360(19,22);ENSSSCT00000042467(19,22);ENSSSCT00000055904(19,22);ENSSSCT00000056594(18,21)	ENSSSCG00000017694	Bf35	ACACA
ssc_circ_0001342	12	38741143	38744279	-	3	Exon	ENSSSCT00000019259(13,14);ENSSSCT00000038360(14,15);ENSSSCT00000042467(14,15);ENSSSCT00000055904(14,15);ENSSSCT00000056594(13,14)	ENSSSCG00000017694	Sol28,Sol35	ACACA
ssc_circ_0001343	12	38760072	38765156	-	5	Exon	ENSSSCT00000019259(5,8);ENSSSCT00000038360(6,9);ENSSSCT00000042467(6,9);ENSSSCT00000055904(6,9);ENSSSCT00000056594(5,8)	ENSSSCG00000017694	Sol28	ACACA
ssc_circ_0001344	12	38796303	38800438	-	8	Exon	ENSSSCT00000038360(2,3);ENSSSCT00000042467(2,3);ENSSSCT00000055904(2,3)	ENSSSCG00000017694	Bf28,Bf35,Bf36,Sol28,Sol35,Sol36	ACACA
ssc_circ_0001345	12	38899026	38905086	+	2	Exon	ENSSSCT00000019262(7,10);ENSSSCT00000019263(6,9);ENSSSCT00000061144(5,8)	ENSSSCG00000025775	Sol35	TADA2A
ssc_circ_0001346	12	39024324	39039068	-	4	Exon	ENSSSCT00000028499(3,11);ENSSSCT00000036739(4,10);ENSSSCT00000046617(4,11);ENSSSCT00000049452(4,12);ENSSSCT00000049980(4,12)	ENSSSCG00000026596	Bf36	SYNRG
ssc_circ_0001347	12	39036725	39037930	-	3	Exon	ENSSSCT00000028499(4,5);ENSSSCT00000036739(5,6);ENSSSCT00000046617(5,6);ENSSSCT00000049452(5,6);ENSSSCT00000049980(5,6)	ENSSSCG00000026596	Bf28,Bf35,Bf36,Sol28,Sol35,Sol36	SYNRG
ssc_circ_0001348	12	39036725	39039068	-	8	Exon	ENSSSCT00000028499(3,5);ENSSSCT00000036739(4,6);ENSSSCT00000046617(4,6);ENSSSCT00000049452(4,6);ENSSSCT00000049980(4,6)	ENSSSCG00000026596	Bf28,Bf35,Bf36,Sol28	SYNRG
ssc_circ_0001349	12	39037825	39039068	-	4	Exon	ENSSSCT00000028499(3,4);ENSSSCT00000036739(4,5);ENSSSCT00000046617(4,5);ENSSSCT00000049452(4,5);ENSSSCT00000049980(4,5)	ENSSSCG00000026596	Bf28,Sol28,Sol35	SYNRG
ssc_circ_0001350	12	3910376	3935423	-	3	Intron_exon	ENSSSCT00000044644(none,none);ENSSSCT00000050897(none,none);ENSSSCT00000057633(none,none)	Null	Bf28	Null
ssc_circ_0001351	12	39310277	39311632	-	17	Exon	ENSSSCT00000061822(20,21)	ENSSSCG00000038478	Bf28,Bf35,Bf36,Sol28,Sol35,Sol36	HEATR6
ssc_circ_0001352	12	39332965	39337757	-	2	Exon	ENSSSCT00000061822(7,11)	ENSSSCG00000038478	Bf36,Sol35	HEATR6
ssc_circ_0001353	12	39398633	39411199	-	3	Intergenic	none(none,none)	Null	Sol28	Null
ssc_circ_0001354	12	39398633	39428231	-	2	Intergenic	none(none,none)	Null	Bf28	Null
ssc_circ_0001355	12	39399145	39411193	-	2	Intergenic	none(none,none)	Null	Sol35	Null
ssc_circ_0001356	12	39399145	39419906	-	2	Intergenic	none(none,none)	Null	Bf35	Null
ssc_circ_0001357	12	39399145	39428225	-	3	Intergenic	none(none,none)	Null	Bf36,Sol36	Null
ssc_circ_0001358	12	39408156	39428225	-	4	Intergenic	none(none,none)	Null	Bf28,Bf35,Sol28,Sol35,Sol36	Null
ssc_circ_0001359	12	39408156	39428231	-	352	Intergenic	none(none,none)	Null	Bf28,Bf35,Bf36,Sol28,Sol35,Sol36	Null
ssc_circ_0001360	12	39411092	39425513	-	12	Intergenic	none(none,none)	Null	Bf28,Bf35,Bf36,Sol28,Sol35,Sol36	Null
ssc_circ_0001361	12	39416686	39428225	-	2	Intergenic	none(none,none)	Null	Bf28,Bf36,Sol28	Null
ssc_circ_0001362	12	39416686	39428231	-	109	Intergenic	none(none,none)	Null	Bf28,Bf35,Bf36,Sol28,Sol35,Sol36	Null
ssc_circ_0001363	12	39419806	39425513	-	4	Intergenic	none(none,none)	Null	Sol35	Null
ssc_circ_0001364	12	39419806	39428231	-	8	Intergenic	none(none,none)	Null	Sol28,Sol36	Null
ssc_circ_0001365	12	39425412	39428225	-	5	Intergenic	none(none,none)	Null	Bf28,Bf36	Null
ssc_circ_0001366	12	39425412	39428231	-	74	Intergenic	none(none,none)	Null	Bf35,Bf36,Sol35,Sol36	Null
ssc_circ_0001367	12	39433499	39552581	-	3	Intron_exon	ENSSSCT00000065828(none,none)	Null	Bf28,Bf35	Null
ssc_circ_0001368	12	39690279	39714949	-	2	Exon	ENSSSCT00000019273(3,12)	ENSSSCG00000017707	Bf36,Sol28	TAF15
ssc_circ_0001369	12	39690279	39716761	-	2	Exon	ENSSSCT00000019273(2,12)	ENSSSCG00000017707	Sol28	TAF15
ssc_circ_0001370	12	39707294	39716761	-	7	Exon	ENSSSCT00000019273(2,6)	ENSSSCG00000017707	Bf36,Sol35	TAF15
ssc_circ_0001371	12	39714543	39716761	-	7	Exon	ENSSSCT00000019273(2,5)	ENSSSCG00000017707	Bf28,Bf35,Bf36,Sol28,Sol35,Sol36	TAF15
ssc_circ_0001372	12	39840857	39847346	-	2	Exon	ENSSSCT00000019278(17,18);ENSSSCT00000025334(16,17);ENSSSCT00000044337(18,19);ENSSSCT00000051689(16,17);ENSSSCT00000058297(21,22)	ENSSSCG00000017712	Sol35	AP2B1
ssc_circ_0001373	12	39840857	39850021	-	2	Exon	ENSSSCT00000019278(15,18);ENSSSCT00000025334(14,17);ENSSSCT00000044337(16,19);ENSSSCT00000058297(19,22)	ENSSSCG00000017712	Bf28,Sol35	AP2B1
ssc_circ_0001374	12	39886339	39890043	-	2	Exon	ENSSSCT00000019278(6,9);ENSSSCT00000025334(5,8);ENSSSCT00000044337(7,10);ENSSSCT00000051689(6,9);ENSSSCT00000058297(10,13)	ENSSSCG00000017712	Sol28	AP2B1
ssc_circ_0001375	12	40005876	40006957	-	2	Exon	ENSSSCT00000019284(14,15);ENSSSCT00000065928(14,15)	ENSSSCG00000017717	Bf28,Sol35	UNC45B
ssc_circ_0001376	12	40012476	40013602	-	2	Exon	ENSSSCT00000019284(9,10);ENSSSCT00000065928(9,10)	ENSSSCG00000017717	Sol28	UNC45B
ssc_circ_0001377	12	413917	422053	-	2	Exon	ENSSSCT00000018654(8,13)	ENSSSCG00000017136	Bf28,Bf35,Bf36,Sol28,Sol35,Sol36	TBCD
ssc_circ_0001378	12	42503871	42507244	-	4	Exon	ENSSSCT00000019298(7,9);ENSSSCT00000063161(7,9)	ENSSSCG00000017731	Sol35	PSMD11
ssc_circ_0001379	12	42511930	42514666	-	2	Intron_exon	ENSSSCT00000019298(4,none);ENSSSCT00000063161(4,none)	ENSSSCG00000017731	Bf35	PSMD11
ssc_circ_0001380	12	42578863	42586386	-	3	Exon	ENSSSCT00000019299(10,13)	ENSSSCG00000017732	Bf36	ZNF207
ssc_circ_0001381	12	42582814	42596350	-	3	Exon	ENSSSCT00000019299(3,12);ENSSSCT00000045827(3,14);ENSSSCT00000049278(3,11);ENSSSCT00000058932(4,13);ENSSSCT00000060795(4,12);ENSSSCT00000064234(3,13)	ENSSSCG00000017732	Bf28,Bf36	ZNF207
ssc_circ_0001382	12	42587230	42590132	-	7	Exon	ENSSSCT00000019299(8,9);ENSSSCT00000045827(8,10);ENSSSCT00000049278(7,9);ENSSSCT00000058932(9,11);ENSSSCT00000060795(9,10);ENSSSCT00000062289(7,9);ENSSSCT00000064234(8,10)	ENSSSCG00000017732	Bf28,Bf35,Bf36,Sol36	ZNF207
ssc_circ_0001383	12	42587230	42596350	-	2	Exon	ENSSSCT00000019299(3,9);ENSSSCT00000045827(3,10);ENSSSCT00000049278(3,9);ENSSSCT00000058932(4,11);ENSSSCT00000060795(4,10);ENSSSCT00000062289(2,9);ENSSSCT00000064234(3,10)	ENSSSCG00000017732	Bf28,Bf35,Bf36,Sol28,Sol36	ZNF207
ssc_circ_0001384	12	42589975	42596350	-	4	Exon	ENSSSCT00000019299(3,8);ENSSSCT00000045827(3,8);ENSSSCT00000049278(3,7);ENSSSCT00000058932(4,9);ENSSSCT00000060795(4,9);ENSSSCT00000062289(2,7);ENSSSCT00000064234(3,8)	ENSSSCG00000017732	Bf28,Bf35,Bf36,Sol28,Sol35,Sol36	ZNF207
ssc_circ_0001385	12	42592878	42594909	-	2	Exon	ENSSSCT00000019299(4,7);ENSSSCT00000045827(4,7);ENSSSCT00000049278(4,6);ENSSSCT00000058932(5,8);ENSSSCT00000060795(5,8);ENSSSCT00000062289(3,6);ENSSSCT00000064234(4,7)	ENSSSCG00000017732	Sol35	ZNF207
ssc_circ_0001386	12	42592878	42596350	-	3	Exon	ENSSSCT00000019299(3,7);ENSSSCT00000045827(3,7);ENSSSCT00000049278(3,6);ENSSSCT00000058932(4,8);ENSSSCT00000060795(4,8);ENSSSCT00000062289(2,6);ENSSSCT00000064234(3,7)	ENSSSCG00000017732	Bf35,Sol28,Sol36	ZNF207
ssc_circ_0001387	12	42733164	42736849	-	3	Exon	ENSSSCT00000019302(12,16);ENSSSCT00000036939(12,16);ENSSSCT00000045634(12,16);ENSSSCT00000052850(12,16);ENSSSCT00000056201(12,16)	ENSSSCG00000017735	Bf36	RHOT1
ssc_circ_0001388	12	42741473	42758003	-	8	Exon	ENSSSCT00000019302(5,10);ENSSSCT00000036939(5,10);ENSSSCT00000045634(5,10);ENSSSCT00000052850(5,10);ENSSSCT00000056201(5,10)	ENSSSCG00000017735	Bf28,Bf35,Sol28,Sol35,Sol36	RHOT1
ssc_circ_0001389	12	42750233	42758003	-	8	Exon	ENSSSCT00000019302(5,8);ENSSSCT00000036939(5,8);ENSSSCT00000045634(5,8);ENSSSCT00000052850(5,8);ENSSSCT00000056201(5,8)	ENSSSCG00000017735	Bf28,Bf35,Bf36,Sol28,Sol35,Sol36	RHOT1
ssc_circ_0001390	12	42750233	42762924	-	2	Exon	ENSSSCT00000019302(2,8);ENSSSCT00000036939(2,8);ENSSSCT00000045634(2,8);ENSSSCT00000052850(2,8);ENSSSCT00000056201(2,8)	ENSSSCG00000017735	Bf28	RHOT1
ssc_circ_0001391	12	42750233	42762928	-	14	Exon	ENSSSCT00000019302(2,8);ENSSSCT00000036939(2,8);ENSSSCT00000045634(2,8);ENSSSCT00000052850(2,8);ENSSSCT00000056201(2,8)	ENSSSCG00000017735	Bf28,Bf35,Bf36,Sol28,Sol35,Sol36	RHOT1
ssc_circ_0001392	12	42757754	42761179	-	4	Exon	ENSSSCT00000019302(3,6);ENSSSCT00000036939(3,6);ENSSSCT00000045634(3,6);ENSSSCT00000052850(3,6);ENSSSCT00000056201(3,6)	ENSSSCG00000017735	Bf35,Bf36,Sol28,Sol35,Sol36	RHOT1
ssc_circ_0001393	12	42757754	42762924	-	3	Exon	ENSSSCT00000019302(2,6);ENSSSCT00000036939(2,6);ENSSSCT00000045634(2,6);ENSSSCT00000052850(2,6);ENSSSCT00000056201(2,6)	ENSSSCG00000017735	Sol35	RHOT1
ssc_circ_0001394	12	42757754	42762928	-	95	Exon	ENSSSCT00000019302(2,6);ENSSSCT00000036939(2,6);ENSSSCT00000045634(2,6);ENSSSCT00000052850(2,6);ENSSSCT00000056201(2,6)	ENSSSCG00000017735	Bf28,Bf35,Bf36,Sol28,Sol35,Sol36	RHOT1
ssc_circ_0001395	12	42758822	42762928	-	2	Exon	ENSSSCT00000019302(2,4);ENSSSCT00000036939(2,4);ENSSSCT00000045634(2,4);ENSSSCT00000052850(2,4);ENSSSCT00000056201(2,4)	ENSSSCG00000017735	Bf28,Bf35,Sol28	RHOT1
ssc_circ_0001396	12	42866516	42866976	+	2	Exon	ENSSSCT00000019308(2,2)	ENSSSCG00000017741	Bf36	TEFM
ssc_circ_0001397	12	42949250	42949457	+	2	Exon	ENSSSCT00000019311(2,2);ENSSSCT00000065086(2,2)	ENSSSCG00000017743	Bf35,Sol36	CRLF3
ssc_circ_0001398	12	42993597	42998085	-	2	Exon	ENSSSCT00000019312(10,11);ENSSSCT00000043030(10,11);ENSSSCT00000052927(9,10)	ENSSSCG00000017744	Sol28,Sol35	SUZ12
ssc_circ_0001399	12	43006733	43024106	-	2	Exon	ENSSSCT00000019312(5,7);ENSSSCT00000043030(4,6)	ENSSSCG00000017744	Sol35	SUZ12
ssc_circ_0001400	12	43006733	43029509	-	4	Exon	ENSSSCT00000019312(3,7);ENSSSCT00000043030(2,6);ENSSSCT00000052927(2,5)	ENSSSCG00000017744	Bf28,Bf35,Bf36,Sol28,Sol35,Sol36	SUZ12
ssc_circ_0001401	12	43013261	43029509	-	2	Exon	ENSSSCT00000019312(3,6);ENSSSCT00000043030(2,5);ENSSSCT00000052927(2,4)	ENSSSCG00000017744	Bf36	SUZ12
ssc_circ_0001402	12	43070860	43073836	+	4	Exon	ENSSSCT00000019313(7,9);ENSSSCT00000038476(7,9);ENSSSCT00000059694(7,9);ENSSSCT00000060594(10,12)	ENSSSCG00000017745	Bf36,Sol28	UTP6
ssc_circ_0001403	12	43070860	43074243	+	2	Exon	ENSSSCT00000019313(7,10);ENSSSCT00000038476(7,10);ENSSSCT00000059694(7,10);ENSSSCT00000060594(10,13)	ENSSSCG00000017745	Sol28,Sol36	UTP6
ssc_circ_0001404	12	43096806	43097800	+	2	Exon	ENSSSCT00000019314(3,4)	ENSSSCG00000017745	Bf28,Bf35,Bf36,Sol28,Sol36	UTP6
ssc_circ_0001405	12	43344730	43344939	-	2	Intergenic	none(none,none)	Null	Bf28	Null
ssc_circ_0001406	12	43508452	43509462	-	3	Exon	ENSSSCT00000019317(53,55)	ENSSSCG00000017748	Bf35	NF1
ssc_circ_0001407	12	43516178	43526438	-	3	Exon	ENSSSCT00000019317(47,51)	ENSSSCG00000017748	Bf28,Sol35	NF1
ssc_circ_0001408	12	43595390	43598007	-	2	Exon	ENSSSCT00000019317(36,37)	ENSSSCG00000017748	Bf28,Sol28	NF1
ssc_circ_0001409	12	43595390	43602727	-	2	Exon	ENSSSCT00000019317(33,37)	ENSSSCG00000017748	Sol28	NF1
ssc_circ_0001410	12	43595390	43607668	-	3	Exon	ENSSSCT00000019317(32,37)	ENSSSCG00000017748	Sol35	NF1
ssc_circ_0001411	12	43595390	43611935	-	2	Exon	ENSSSCT00000019317(31,37)	ENSSSCG00000017748	Bf36	NF1
ssc_circ_0001412	12	43602569	43611935	-	2	Exon	ENSSSCT00000019317(31,33)	ENSSSCG00000017748	Sol35	NF1
ssc_circ_0001413	12	43624629	43653547	-	3	Exon	ENSSSCT00000019317(12,22)	ENSSSCG00000017748	Bf28,Bf35,Sol35	NF1
ssc_circ_0001414	12	43650050	43653547	-	2	Exon	ENSSSCT00000019317(12,13)	ENSSSCG00000017748	Bf28	NF1
ssc_circ_0001415	12	43657652	43660876	-	2	Intron_exon	ENSSSCT00000019317(9,none)	ENSSSCG00000017748	Bf36	NF1
ssc_circ_0001416	12	43659209	43677207	-	2	Exon	ENSSSCT00000019317(5,11)	ENSSSCG00000017748	Sol35	NF1
ssc_circ_0001417	12	43673069	43691261	-	6	Exon	ENSSSCT00000019317(2,8)	ENSSSCG00000017748	Bf28,Bf35,Bf36,Sol28,Sol35,Sol36	NF1
ssc_circ_0001418	12	43684482	43688068	-	2	Exon	ENSSSCT00000019317(3,4)	ENSSSCG00000017748	Sol28	NF1
ssc_circ_0001419	12	43684482	43691261	-	4	Exon	ENSSSCT00000019317(2,4)	ENSSSCG00000017748	Sol28,Sol35	NF1
ssc_circ_0001420	12	44101345	44108967	+	3	Exon	ENSSSCT00000019322(5,9);ENSSSCT00000058513(6,10)	ENSSSCG00000017753	Bf36	KSR1
ssc_circ_0001421	12	44106975	44108967	+	6	Exon	ENSSSCT00000019322(7,9);ENSSSCT00000058513(8,10)	ENSSSCG00000017753	Bf28,Bf35,Bf36,Sol28,Sol35,Sol36	KSR1
ssc_circ_0001422	12	44187262	44187797	-	2	Exon	ENSSSCT00000019325(15,16);ENSSSCT00000055475(16,17);ENSSSCT00000057604(15,16);ENSSSCT00000065180(17,18)	ENSSSCG00000017755	Sol28	NOS2
ssc_circ_0001423	12	44273593	44277243	-	4	Exon	ENSSSCT00000050331(2,4)	ENSSSCG00000032450	Sol28	Null
ssc_circ_0001424	12	44919705	44920437	+	7	Exon	ENSSSCT00000019345(3,4);ENSSSCT00000054782(7,8)	ENSSSCG00000017773	Bf28,Bf35,Bf36,Sol28,Sol35	SUPT6H
ssc_circ_0001425	12	451972	458987	-	2	Exon	ENSSSCT00000018649(3,5)	ENSSSCG00000017131	Sol28	FN3K
ssc_circ_0001426	12	45499045	45500775	-	2	Exon	ENSSSCT00000045233(2,2);ENSSSCT00000053347(2,2)	ENSSSCG00000017785	Bf36,Sol28	NUFIP2
ssc_circ_0001427	12	45688138	45690878	+	4	Exon	ENSSSCT00000019362(4,6)	ENSSSCG00000017790	Bf28,Bf36,Sol28,Sol35,Sol36	TAOK1
ssc_circ_0001428	12	45688138	45693388	+	9	Exon	ENSSSCT00000019362(4,7)	ENSSSCG00000017790	Bf28,Bf35,Bf36,Sol28,Sol35,Sol36	TAOK1
ssc_circ_0001429	12	45688138	45694249	+	3	Exon	ENSSSCT00000019362(4,8)	ENSSSCG00000017790	Bf36	TAOK1
ssc_circ_0001430	12	45694158	45704923	+	2	Exon	ENSSSCT00000019362(8,10)	ENSSSCG00000017790	Bf35,Bf36,Sol28,Sol35,Sol36	TAOK1
ssc_circ_0001431	12	45694158	45708241	+	5	Exon	ENSSSCT00000019362(8,11)	ENSSSCG00000017790	Sol28,Sol35	TAOK1
ssc_circ_0001432	12	45694158	45710855	+	2	Exon	ENSSSCT00000019362(8,12)	ENSSSCG00000017790	Bf28,Bf35	TAOK1
ssc_circ_0001433	12	45694158	45712669	+	3	Exon	ENSSSCT00000019362(8,13)	ENSSSCG00000017790	Bf35,Bf36,Sol36	TAOK1
ssc_circ_0001434	12	45702501	45712669	+	4	Exon	ENSSSCT00000019362(9,13)	ENSSSCG00000017790	Bf36	TAOK1
ssc_circ_0001435	12	45719853	45724256	+	3	Exon	ENSSSCT00000019362(15,16)	ENSSSCG00000017790	Sol35	TAOK1
ssc_circ_0001436	12	45828227	45829061	-	7	Exon	ENSSSCT00000019363(13,13)	ENSSSCG00000017791	Bf28,Bf36	SSH2
ssc_circ_0001437	12	45828227	45913679	-	2	Intron_exon	ENSSSCT00000019363(none,none)	Null	Bf36	Null
ssc_circ_0001438	12	45838804	45843266	-	6	Exon	ENSSSCT00000019363(10,12)	ENSSSCG00000017791	Sol28,Sol35	SSH2
ssc_circ_0001439	12	45838804	45847806	-	3	Exon	ENSSSCT00000019363(9,12)	ENSSSCG00000017791	Sol36	SSH2
ssc_circ_0001440	12	45838804	45887992	-	2	Exon	ENSSSCT00000019363(1,12)	ENSSSCG00000017791	Sol28	SSH2
ssc_circ_0001441	12	45843120	45913679	-	3	Intron_exon	ENSSSCT00000019363(none,none)	Null	Bf28	Null
ssc_circ_0001442	12	45847761	45887992	-	3	Exon	ENSSSCT00000019363(1,9)	ENSSSCG00000017791	Bf36	SSH2
ssc_circ_0001443	12	45856452	45870929	-	2	Exon	ENSSSCT00000019363(3,8)	ENSSSCG00000017791	Bf28	SSH2
ssc_circ_0001444	12	45856452	45887992	-	7	Exon	ENSSSCT00000019363(1,8)	ENSSSCG00000017791	Bf28,Bf35,Bf36,Sol28,Sol35,Sol36	SSH2
ssc_circ_0001445	12	45860862	45887992	-	2	Exon	ENSSSCT00000019363(1,6)	ENSSSCG00000017791	Bf35	SSH2
ssc_circ_0001446	12	45864299	45887992	-	2	Exon	ENSSSCT00000019363(1,5)	ENSSSCG00000017791	Bf35,Sol35	SSH2
ssc_circ_0001447	12	45870808	45887992	-	135	Exon	ENSSSCT00000019363(1,3)	ENSSSCG00000017791	Bf28,Bf35,Bf36,Sol28,Sol35,Sol36	SSH2
ssc_circ_0001448	12	45881323	45904373	-	3	Intron_exon	ENSSSCT00000019363(none,none)	Null	Bf36,Sol28,Sol35	Null
ssc_circ_0001449	12	45881323	45913679	-	6	Intron_exon	ENSSSCT00000019363(none,none)	Null	Bf28,Bf35,Bf36,Sol28,Sol35,Sol36	Null
ssc_circ_0001450	12	46098911	46100753	+	3	Intron_exon	ENSSSCT00000019366(none,2)	ENSSSCG00000017794	Sol35	EFCAB5
ssc_circ_0001451	12	46098911	46135882	+	4	Intron_exon	ENSSSCT00000019366(none,6);ENSSSCT00000040443(none,none)	Null,ENSSSCG00000017794	Bf35	Null
ssc_circ_0001452	12	46127973	46135882	+	2	Exon	ENSSSCT00000019366(4,6)	ENSSSCG00000017794	Bf36	EFCAB5
ssc_circ_0001453	12	46265797	46267356	+	2	Exon	ENSSSCT00000019367(4,5);ENSSSCT00000039625(4,5);ENSSSCT00000049541(2,3);ENSSSCT00000055126(5,6);ENSSSCT00000065018(5,6)	ENSSSCG00000017795	Bf36,Sol35,Sol36	NSRP1
ssc_circ_0001454	12	46286402	46290744	+	2	Antisense	ENSSSCT00000019369(1,none);ENSSSCT00000047751(1,none);ENSSSCT00000053012(1,none);ENSSSCT00000061541(1,none);ENSSSCT00000065916(1,none)	ENSSSCG00000017797	Sol28	SLC6A4
ssc_circ_0001455	12	46286402	46299080	+	2	Antisense	ENSSSCT00000019369(1,none);ENSSSCT00000047751(1,none);ENSSSCT00000053012(1,none);ENSSSCT00000061541(1,none);ENSSSCT00000065916(1,none)	ENSSSCG00000017797	Sol35	SLC6A4
ssc_circ_0001456	12	46360269	46367116	-	2	Exon	ENSSSCT00000019368(7,11)	ENSSSCG00000017796	Sol35	Null
ssc_circ_0001457	12	46853006	46854128	+	2	Exon	ENSSSCT00000019377(9,11);ENSSSCT00000036913(10,12);ENSSSCT00000040740(6,8);ENSSSCT00000049367(11,13);ENSSSCT00000061110(11,13);ENSSSCT00000065827(11,13)	ENSSSCG00000017804	Bf28,Sol28	ABR
ssc_circ_0001458	12	47197656	47204903	+	2	Exon	ENSSSCT00000019386(8,11);ENSSSCT00000039738(6,9);ENSSSCT00000041195(8,11);ENSSSCT00000049947(4,7);ENSSSCT00000054724(8,11);ENSSSCT00000066402(7,10)	ENSSSCG00000017812	Bf28,Sol28	VPS53
ssc_circ_0001459	12	47612008	47612968	-	2	Exon	ENSSSCT00000040818(3,4);ENSSSCT00000043537(3,4)	ENSSSCG00000038989	Bf35,Sol35	YWHAE
ssc_circ_0001460	12	47612008	47615439	-	5	Exon	ENSSSCT00000040818(2,4);ENSSSCT00000043537(2,4)	ENSSSCG00000038989	Bf28,Sol35	YWHAE
ssc_circ_0001461	12	47758313	47760212	-	3	Exon	ENSSSCT00000022886(5,7)	ENSSSCG00000025248	Sol28	PITPNA
ssc_circ_0001462	12	47769865	47775095	-	2	Exon	ENSSSCT00000022886(2,3)	ENSSSCG00000025248	Sol35	PITPNA
ssc_circ_0001463	12	47769865	47779955	-	4	Exon	ENSSSCT00000022886(1,3)	ENSSSCG00000025248	Sol28,Sol35	PITPNA
ssc_circ_0001464	12	47824734	47828717	-	4	Exon	ENSSSCT00000024216(3,5);ENSSSCT00000036803(3,5);ENSSSCT00000044929(3,5)	ENSSSCG00000024108	Bf28	SLC43A2
ssc_circ_0001465	12	4782949	4784906	-	3	Exon	ENSSSCT00000022358(11,12);ENSSSCT00000061555(10,11)	ENSSSCG00000029343	Sol35	MFSD11
ssc_circ_0001466	12	47863875	47864637	-	5	Exon	ENSSSCT00000019391(38,39);ENSSSCT00000052389(37,38)	ENSSSCG00000017817	Sol28	PRPF8
ssc_circ_0001467	12	4792015	4796795	-	4	Exon	ENSSSCT00000022358(5,9);ENSSSCT00000061555(4,8)	ENSSSCG00000029343	Sol28	MFSD11
ssc_circ_0001468	12	4792743	4796795	-	3	Exon	ENSSSCT00000022358(5,8);ENSSSCT00000061555(4,7)	ENSSSCG00000029343	Bf28,Bf35,Bf36,Sol35	MFSD11
ssc_circ_0001469	12	4794671	4796795	-	2	Exon	ENSSSCT00000022358(5,7);ENSSSCT00000061555(4,6)	ENSSSCG00000029343	Bf35	MFSD11
ssc_circ_0001470	12	47980914	47982078	-	3	Exon	ENSSSCT00000019394(4,4);ENSSSCT00000026136(4,4);ENSSSCT00000032239(5,5)	ENSSSCG00000017819	Sol35	SMYD4
ssc_circ_0001471	12	48015122	48022505	+	2	Exon	ENSSSCT00000019397(2,5);ENSSSCT00000029329(2,5)	ENSSSCG00000017822	Bf28	RPA1
ssc_circ_0001472	12	48369268	48369964	-	2	Exon	ENSSSCT00000019401(7,8);ENSSSCT00000043650(7,8)	ENSSSCG00000017826	Sol28	SMG6
ssc_circ_0001473	12	48377167	48381478	-	2	Exon	ENSSSCT00000019401(4,6);ENSSSCT00000043650(4,6)	ENSSSCG00000017826	Bf28,Bf36,Sol28,Sol35,Sol36	SMG6
ssc_circ_0001474	12	48377612	48381478	-	2	Exon	ENSSSCT00000019401(4,5);ENSSSCT00000043650(4,5)	ENSSSCG00000017826	Bf35	SMG6
ssc_circ_0001475	12	48503094	48503900	-	9	Exon	ENSSSCT00000019407(9,10)	ENSSSCG00000017832	Bf28,Bf35,Bf36,Sol28	METTL16
ssc_circ_0001476	12	48532439	48543642	-	6	Exon	ENSSSCT00000019407(3,6);ENSSSCT00000050588(3,6)	ENSSSCG00000017832	Sol28	METTL16
ssc_circ_0001477	12	48536985	48543642	-	2	Exon	ENSSSCT00000019407(3,5);ENSSSCT00000050588(3,5)	ENSSSCG00000017832	Sol28	METTL16
ssc_circ_0001478	12	48687014	48687418	+	5	Intron_exon	ENSSSCT00000019411(none,2);ENSSSCT00000060830(none,2);ENSSSCT00000061836(none,3)	ENSSSCG00000017836	Sol28,Sol35	PAFAH1B1
ssc_circ_0001479	12	48687199	48712536	+	19	Exon	ENSSSCT00000019411(2,5);ENSSSCT00000061836(3,6)	ENSSSCG00000017836	Bf28,Bf35,Bf36,Sol28,Sol35,Sol36	PAFAH1B1
ssc_circ_0001480	12	48710747	48712536	+	5	Exon	ENSSSCT00000019411(3,5);ENSSSCT00000060830(3,5);ENSSSCT00000061836(4,6)	ENSSSCG00000017836	Bf28,Bf36,Sol35,Sol36	PAFAH1B1
ssc_circ_0001481	12	48753502	48755352	-	5	Exon	ENSSSCT00000019410(2,3);ENSSSCT00000037768(2,3);ENSSSCT00000055399(2,3);ENSSSCT00000060302(2,3)	ENSSSCG00000017835	Sol28	CLUH
ssc_circ_0001482	12	4952452	4954220	+	3	Exon	ENSSSCT00000018702(8,9);ENSSSCT00000040901(7,8)	ENSSSCG00000017177	Bf28,Sol28	ST6GALNAC2
ssc_circ_0001483	12	49783641	49784721	-	8	Exon	ENSSSCT00000019444(11,12);ENSSSCT00000046194(11,12)	ENSSSCG00000017868	Bf28,Sol28,Sol36	Null
ssc_circ_0001484	12	49892777	49895944	-	2	Exon	ENSSSCT00000019446(8,10);ENSSSCT00000059730(2,4)	ENSSSCG00000017870,ENSSSCG00000017869	Bf28,Bf35,Sol28,Sol35,Sol36	Null
ssc_circ_0001485	12	49898944	49916345	-	2	Exon	ENSSSCT00000019446(2,7)	ENSSSCG00000017870	Sol36	NCBP3
ssc_circ_0001486	12	49900701	49916345	-	2	Exon	ENSSSCT00000019446(2,5)	ENSSSCG00000017870	Bf28,Bf36,Sol28,Sol35,Sol36	NCBP3
ssc_circ_0001487	12	49912798	49916345	-	3	Exon	ENSSSCT00000019446(2,3)	ENSSSCG00000017870	Bf28,Bf36,Sol36	NCBP3
ssc_circ_0001488	12	50056028	50056931	-	5	Exon	ENSSSCT00000052462(43,44)	ENSSSCG00000032049	Sol28	ZZEF1
ssc_circ_0001489	12	50072236	50073570	-	2	Exon	ENSSSCT00000052462(34,35)	ENSSSCG00000032049	Bf28	ZZEF1
ssc_circ_0001490	12	50098720	50099073	-	2	Exon	ENSSSCT00000052462(18,19)	ENSSSCG00000032049	Bf36	ZZEF1
ssc_circ_0001491	12	50176410	50177450	+	2	Antisense	ENSSSCT00000019454(none,none);ENSSSCT00000043120(none,none);ENSSSCT00000051814(none,none);ENSSSCT00000063642(none,none)	Null	Sol28	Null
ssc_circ_0001492	12	50185929	50195014	-	4	Exon	ENSSSCT00000019454(10,14);ENSSSCT00000043120(9,13);ENSSSCT00000051814(8,12);ENSSSCT00000063642(10,14)	ENSSSCG00000017877	Bf28	ANKFY1
ssc_circ_0001493	12	50206420	50209164	-	3	Exon	ENSSSCT00000019454(5,7);ENSSSCT00000043120(4,6);ENSSSCT00000063642(5,7)	ENSSSCG00000017877	Sol28	ANKFY1
ssc_circ_0001494	12	50206420	50213931	-	8	Exon	ENSSSCT00000019454(4,7);ENSSSCT00000043120(3,6);ENSSSCT00000051814(3,5);ENSSSCT00000063642(4,7)	ENSSSCG00000017877	Bf28,Bf35,Bf36,Sol28,Sol35,Sol36	ANKFY1
ssc_circ_0001495	12	50206420	50226240	-	3	Exon	ENSSSCT00000019454(3,7);ENSSSCT00000063642(3,7)	ENSSSCG00000017877	Bf36,Sol35	ANKFY1
ssc_circ_0001496	12	50266696	50270301	-	14	Exon	ENSSSCT00000019455(4,5)	ENSSSCG00000017878	Bf28,Bf35,Bf36,Sol28,Sol35,Sol36	UBE2G1
ssc_circ_0001497	12	50266696	50273912	-	5	Exon	ENSSSCT00000019455(3,5)	ENSSSCG00000017878	Bf28,Bf35,Bf36,Sol28,Sol36	UBE2G1
ssc_circ_0001498	12	50266696	50282622	-	4	Exon	ENSSSCT00000019455(2,5)	ENSSSCG00000017878	Bf28,Bf35,Bf36,Sol28,Sol35,Sol36	UBE2G1
ssc_circ_0001499	12	50266696	50305019	-	4	Intron_exon	ENSSSCT00000019455(none,5)	ENSSSCG00000017878	Bf28,Bf35,Bf36,Sol28,Sol35,Sol36	UBE2G1
ssc_circ_0001500	12	50270123	50282622	-	5	Exon	ENSSSCT00000019455(2,4)	ENSSSCG00000017878	Bf36,Sol28,Sol35	UBE2G1
ssc_circ_0001501	12	50270123	50305019	-	2	Intron_exon	ENSSSCT00000019455(none,4)	ENSSSCG00000017878	Bf36,Sol28	UBE2G1
ssc_circ_0001502	12	50273815	50305019	-	3	Intron_exon	ENSSSCT00000019455(none,3)	ENSSSCG00000017878	Bf28,Bf36,Sol28,Sol35,Sol36	UBE2G1
ssc_circ_0001503	12	50278635	50328907	+	2	Antisense	ENSSSCT00000019455(none,none)	Null	Bf36	Null
ssc_circ_0001504	12	50282520	50305019	-	6	Intron_exon	ENSSSCT00000019455(none,2)	ENSSSCG00000017878	Bf28,Bf35,Bf36,Sol28,Sol35,Sol36	UBE2G1
ssc_circ_0001505	12	50764871	50783029	+	3	Exon	ENSSSCT00000019467(8,18);ENSSSCT00000038443(9,19);ENSSSCT00000040139(7,17)	ENSSSCG00000017890	Bf28,Sol28	KIAA0753
ssc_circ_0001506	12	51182192	51182821	-	3	Exon	ENSSSCT00000019472(4,5);ENSSSCT00000037542(4,5);ENSSSCT00000041387(5,6);ENSSSCT00000059127(3,4);ENSSSCT00000063007(3,4)	ENSSSCG00000017894	Bf28,Sol36	WSCD1
ssc_circ_0001507	12	51511965	51514543	+	3	Exon	ENSSSCT00000051196(3,6)	ENSSSCG00000031530	Bf36	Null
ssc_circ_0001508	12	51585494	51595080	+	6	Exon	ENSSSCT00000045340(7,10);ENSSSCT00000048794(6,9);ENSSSCT00000058913(6,9)	ENSSSCG00000033706	Sol28,Sol35	NUP88
ssc_circ_0001509	12	5159731	5163734	+	2	Exon	ENSSSCT00000018709(4,7);ENSSSCT00000063667(4,7)	ENSSSCG00000017184	Bf35	PRPSAP1
ssc_circ_0001510	12	51619119	51629888	-	3	Exon	ENSSSCT00000019473(7,10);ENSSSCT00000041362(10,13);ENSSSCT00000048601(9,12);ENSSSCT00000058092(9,12);ENSSSCT00000065004(9,12)	ENSSSCG00000017895	Bf28	RABEP1
ssc_circ_0001511	12	51619119	51636844	-	2	Exon	ENSSSCT00000019473(6,10);ENSSSCT00000041362(9,13);ENSSSCT00000048601(8,12);ENSSSCT00000058092(8,12);ENSSSCT00000065004(8,12)	ENSSSCG00000017895	Sol35	RABEP1
ssc_circ_0001512	12	51619119	51680596	-	3	Exon	ENSSSCT00000041362(3,13);ENSSSCT00000048601(2,12);ENSSSCT00000065004(2,12)	ENSSSCG00000017895	Sol36	RABEP1
ssc_circ_0001513	12	51625930	51629888	-	2	Exon	ENSSSCT00000019473(7,9);ENSSSCT00000041362(10,12);ENSSSCT00000048601(9,11);ENSSSCT00000058092(9,11);ENSSSCT00000065004(9,11)	ENSSSCG00000017895	Sol28,Sol35	RABEP1
ssc_circ_0001514	12	51625930	51636844	-	2	Exon	ENSSSCT00000019473(6,9);ENSSSCT00000041362(9,12);ENSSSCT00000048601(8,11);ENSSSCT00000058092(8,11);ENSSSCT00000065004(8,11)	ENSSSCG00000017895	Bf35,Bf36,Sol28	RABEP1
ssc_circ_0001515	12	51625930	51680596	-	2	Exon	ENSSSCT00000041362(3,12);ENSSSCT00000048601(2,11);ENSSSCT00000065004(2,11)	ENSSSCG00000017895	Bf28	RABEP1
ssc_circ_0001516	12	51636713	51642686	-	4	Exon	ENSSSCT00000019473(4,6);ENSSSCT00000041362(7,9);ENSSSCT00000048601(6,8);ENSSSCT00000058092(6,8);ENSSSCT00000065004(6,8)	ENSSSCG00000017895	Bf28,Bf35,Bf36,Sol28,Sol35	RABEP1
ssc_circ_0001517	12	51636713	51658146	-	2	Exon	ENSSSCT00000041362(4,9);ENSSSCT00000048601(3,8);ENSSSCT00000058092(3,8);ENSSSCT00000065004(3,8)	ENSSSCG00000017895	Bf28	RABEP1
ssc_circ_0001518	12	51636713	51680596	-	16	Exon	ENSSSCT00000041362(3,9);ENSSSCT00000048601(2,8);ENSSSCT00000065004(2,8)	ENSSSCG00000017895	Bf28,Bf35,Bf36,Sol28,Sol35,Sol36	RABEP1
ssc_circ_0001519	12	51640771	51680596	-	3	Exon	ENSSSCT00000041362(3,8);ENSSSCT00000048601(2,7);ENSSSCT00000065004(2,7)	ENSSSCG00000017895	Bf28,Bf36,Sol35	RABEP1
ssc_circ_0001520	12	51651445	51654962	-	4	Exon	ENSSSCT00000019473(2,3);ENSSSCT00000041362(5,6);ENSSSCT00000048601(4,5);ENSSSCT00000058092(4,5);ENSSSCT00000065004(4,5)	ENSSSCG00000017895	Bf28,Bf36,Sol35	RABEP1
ssc_circ_0001521	12	51651445	51658146	-	2	Exon	ENSSSCT00000041362(4,6);ENSSSCT00000048601(3,5);ENSSSCT00000058092(3,5);ENSSSCT00000065004(3,5)	ENSSSCG00000017895	Bf35,Sol35	RABEP1
ssc_circ_0001522	12	51651445	51680596	-	2	Exon	ENSSSCT00000041362(3,6);ENSSSCT00000048601(2,5);ENSSSCT00000065004(2,5)	ENSSSCG00000017895	Bf28,Bf35,Sol35	RABEP1
ssc_circ_0001523	12	51657943	51680596	-	2	Exon	ENSSSCT00000041362(3,4);ENSSSCT00000048601(2,3);ENSSSCT00000065004(2,3)	ENSSSCG00000017895	Bf35,Bf36,Sol28	RABEP1
ssc_circ_0001524	12	51954844	51955683	-	6	Exon	ENSSSCT00000019484(9,12);ENSSSCT00000046396(8,10);ENSSSCT00000047903(10,12)	ENSSSCG00000017904	Bf36	ENO3
ssc_circ_0001525	12	51955635	51956392	-	2	Exon	ENSSSCT00000019484(8,9);ENSSSCT00000046396(7,8);ENSSSCT00000047903(9,10)	ENSSSCG00000017904	Bf28	ENO3
ssc_circ_0001526	12	51958393	51958971	-	4	Exon	ENSSSCT00000019484(3,5);ENSSSCT00000046396(2,4);ENSSSCT00000047903(4,6)	ENSSSCG00000017904	Bf35	ENO3
ssc_circ_0001527	12	52188457	52193341	+	2	Exon	ENSSSCT00000019507(2,5)	ENSSSCG00000017924	Sol35	PELP1
ssc_circ_0001528	12	52373102	52376066	-	2	Antisense	ENSSSCT00000040620(none,none)	Null	Sol28	Null
ssc_circ_0001529	12	5248565	5265032	+	3	Intron_exon	ENSSSCT00000018711(2,none);ENSSSCT00000064466(2,none)	ENSSSCG00000017186	Bf35	RNF157
ssc_circ_0001530	12	52596222	52596502	+	3	Antisense	ENSSSCT00000019520(1,1);ENSSSCT00000024515(1,none);ENSSSCT00000024555(none,none)	Null,ENSSSCG00000017936	Bf28	Null
ssc_circ_0001531	12	52888361	52889289	-	2	Exon	ENSSSCT00000019537(10,12);ENSSSCT00000038801(7,9);ENSSSCT00000052527(10,12);ENSSSCT00000061375(8,10)	ENSSSCG00000017953	Sol36	FXR2
ssc_circ_0001532	12	5288901	5289968	+	5	Exon	ENSSSCT00000018711(12,13);ENSSSCT00000053726(11,12);ENSSSCT00000064466(12,13)	ENSSSCG00000017186	Bf28,Bf35,Sol35,Sol36	RNF157
ssc_circ_0001533	12	5339687	5342855	+	2	Exon	ENSSSCT00000018715(5,6);ENSSSCT00000041668(9,10);ENSSSCT00000057992(5,6)	ENSSSCG00000017190	Bf28,Sol28,Sol36	EXOC7
ssc_circ_0001534	12	53607452	53607938	-	2	Antisense	ENSSSCT00000019572(none,none);ENSSSCT00000027254(none,none);ENSSSCT00000028487(none,none);ENSSSCT00000041798(none,none);ENSSSCT00000049254(none,none);ENSSSCT00000057235(none,none)	Null	Bf28,Sol28,Sol35,Sol36	Null
ssc_circ_0001535	12	53612425	53633146	+	2	Exon	ENSSSCT00000019572(2,8);ENSSSCT00000027254(4,10);ENSSSCT00000028487(2,8);ENSSSCT00000041798(2,8);ENSSSCT00000049254(5,11)	ENSSSCG00000017986	Bf36	NDEL1
ssc_circ_0001536	12	53615200	53618612	+	3	Exon	ENSSSCT00000019572(3,5);ENSSSCT00000027254(5,7);ENSSSCT00000028487(3,5);ENSSSCT00000041798(3,5);ENSSSCT00000049254(6,8);ENSSSCT00000057235(3,5)	ENSSSCG00000017986	Sol35	NDEL1
ssc_circ_0001537	12	53615200	53633146	+	3	Exon	ENSSSCT00000019572(3,8);ENSSSCT00000027254(5,10);ENSSSCT00000028487(3,8);ENSSSCT00000041798(3,8);ENSSSCT00000049254(6,11)	ENSSSCG00000017986	Bf28,Bf35,Bf36,Sol28,Sol35	NDEL1
ssc_circ_0001538	12	53692465	53708100	-	3	Intron_exon	ENSSSCT00000019573(none,none)	Null	Bf36	Null
ssc_circ_0001539	12	54477951	54492240	-	5	Exon	ENSSSCT00000064313(5,6);ENSSSCT00000064882(6,7)	ENSSSCG00000034964	Sol35	STX8
ssc_circ_0001540	12	54651213	54655388	-	15	Exon	ENSSSCT00000019585(3,5);ENSSSCT00000060496(2,4)	ENSSSCG00000017996	Bf28,Bf35,Bf36,Sol28,Sol35,Sol36	DHRS7C
ssc_circ_0001541	12	5471981	5473179	+	2	Exon	ENSSSCT00000018723(8,9);ENSSSCT00000050201(8,9);ENSSSCT00000052256(8,9);ENSSSCT00000057084(7,8);ENSSSCT00000063680(9,10)	ENSSSCG00000017198	Bf28,Bf35,Bf36,Sol28,Sol35,Sol36	ACOX1
ssc_circ_0001542	12	5471981	5474791	+	3	Exon	ENSSSCT00000018723(8,13);ENSSSCT00000050201(8,13);ENSSSCT00000052256(8,13);ENSSSCT00000057084(7,12);ENSSSCT00000063680(9,14)	ENSSSCG00000017198	Bf28,Bf36,Sol35	ACOX1
ssc_circ_0001543	12	55052408	55192119	-	2	Intron_exon	ENSSSCT00000019595(none,none);ENSSSCT00000061472(none,none)	Null	Bf28	Null
ssc_circ_0001544	12	55052408	55228540	-	2	Intron_exon	ENSSSCT00000019595(none,none);ENSSSCT00000019596(none,none);ENSSSCT00000064728(none,none);ENSSSCT00000066146(none,none)	Null	Sol36	Null
ssc_circ_0001545	12	55060553	55230565	-	3	Intron_exon	ENSSSCT00000019595(none,none);ENSSSCT00000019596(none,none);ENSSSCT00000064728(none,none);ENSSSCT00000066146(none,none)	Null	Sol36	Null
ssc_circ_0001546	12	55060553	55258688	-	4	Intron_exon	ENSSSCT00000019595(none,none);ENSSSCT00000019597(none,none);ENSSSCT00000064728(none,none);ENSSSCT00000066146(none,none)	Null	Bf36	Null
ssc_circ_0001547	12	55136919	55254153	-	2	Intron_exon	ENSSSCT00000019597(none,none);ENSSSCT00000019599(none,none);ENSSSCT00000056000(none,none);ENSSSCT00000064728(none,none);ENSSSCT00000066146(none,none)	Null	Sol36	Null
ssc_circ_0001548	12	55137855	55256184	-	4	Intron_exon	ENSSSCT00000019597(none,none);ENSSSCT00000019599(none,none);ENSSSCT00000056000(none,none);ENSSSCT00000064728(none,none);ENSSSCT00000066146(none,none)	Null	Bf36	Null
ssc_circ_0001549	12	55138145	55191862	-	7537	Intron_exon	ENSSSCT00000019599(none,none);ENSSSCT00000056000(none,none);ENSSSCT00000061472(none,none)	Null	Bf28,Bf36	Null
ssc_circ_0001550	12	55138145	55228102	-	2	Intron_exon	ENSSSCT00000019596(none,none);ENSSSCT00000019599(none,none);ENSSSCT00000056000(none,none);ENSSSCT00000064728(none,none);ENSSSCT00000066146(none,none)	Null	Bf36,Sol35	Null
ssc_circ_0001551	12	55138407	55256659	-	5	Intron_exon	ENSSSCT00000019597(none,none);ENSSSCT00000019599(none,none);ENSSSCT00000056000(none,none);ENSSSCT00000064728(none,none);ENSSSCT00000066146(none,none)	Null	Sol36	Null
ssc_circ_0001552	12	55139512	55228755	-	17	Intron_exon	ENSSSCT00000019596(none,none);ENSSSCT00000019599(none,none);ENSSSCT00000056000(none,none);ENSSSCT00000064728(none,none);ENSSSCT00000066146(none,none)	Null	Bf35,Sol35	Null
ssc_circ_0001553	12	55139512	55256874	-	151	Intron_exon	ENSSSCT00000019597(none,none);ENSSSCT00000019599(none,none);ENSSSCT00000056000(none,none);ENSSSCT00000064728(none,none);ENSSSCT00000066146(none,none)	Null	Sol28	Null
ssc_circ_0001554	12	55141567	55195060	-	7	Intron_exon	ENSSSCT00000019599(none,none);ENSSSCT00000056000(none,none);ENSSSCT00000061472(none,none)	Null	Bf35,Bf36	Null
ssc_circ_0001555	12	55143614	55195977	-	4	Intron_exon	ENSSSCT00000019599(none,none);ENSSSCT00000056000(none,none);ENSSSCT00000061472(none,none)	Null	Bf28	Null
ssc_circ_0001556	12	55146715	55200244	-	1774	Intron_exon	ENSSSCT00000019599(none,none);ENSSSCT00000056000(none,none);ENSSSCT00000061472(none,none)	Null	Bf28,Bf35,Bf36,Sol28,Sol35,Sol36	Null
ssc_circ_0001557	12	55160451	55245559	-	3	Intron_exon	ENSSSCT00000019596(none,none);ENSSSCT00000019599(none,none);ENSSSCT00000056000(none,none);ENSSSCT00000064728(none,none);ENSSSCT00000066146(none,none)	Null	Sol36	Null
ssc_circ_0001558	12	55191758	55192334	-	3	Exon	ENSSSCT00000061472(35,37)	ENSSSCG00000018003	Bf28,Bf36	MYH4
ssc_circ_0001559	12	55191758	55256184	-	2	Intron_exon	ENSSSCT00000019597(none,none);ENSSSCT00000061472(none,none);ENSSSCT00000064728(none,none);ENSSSCT00000066146(none,none)	Null	Bf36,Sol36	Null
ssc_circ_0001560	12	55191949	55195617	-	8	Exon	ENSSSCT00000061472(31,36)	ENSSSCG00000018003	Bf35	MYH4
ssc_circ_0001561	12	55191949	55228102	-	222	Intron_exon	ENSSSCT00000019596(none,none);ENSSSCT00000061472(none,none);ENSSSCT00000064728(none,none);ENSSSCT00000066146(none,none)	Null	Bf36	Null
ssc_circ_0001562	12	55192015	55256608	+	3	Antisense	ENSSSCT00000019597(none,none);ENSSSCT00000061472(none,none);ENSSSCT00000064728(none,none);ENSSSCT00000066146(none,none)	Null	Bf36	Null
ssc_circ_0001563	12	55192209	55228540	-	26	Intron_exon	ENSSSCT00000019596(none,none);ENSSSCT00000061472(none,none);ENSSSCT00000064728(none,none);ENSSSCT00000066146(none,none)	Null	Bf28,Bf35,Sol35,Sol36	Null
ssc_circ_0001564	12	55192209	55256659	-	7	Intron_exon	ENSSSCT00000019597(none,none);ENSSSCT00000061472(none,none);ENSSSCT00000064728(none,none);ENSSSCT00000066146(none,none)	Null	Sol28	Null
ssc_circ_0001565	12	55192209	55352727	-	8	Intron_exon	ENSSSCT00000019601(none,none);ENSSSCT00000061472(none,none)	Null	Sol28	Null
ssc_circ_0001566	12	55193900	55194103	-	2	Exon	ENSSSCT00000061472(34,34)	ENSSSCG00000018003	Bf28	MYH4
ssc_circ_0001567	12	55193900	55228755	-	10748	Intron_exon	ENSSSCT00000019596(none,none);ENSSSCT00000061472(none,none);ENSSSCT00000064728(none,none);ENSSSCT00000066146(none,none)	Null	Bf28,Bf35,Bf36,Sol35	Null
ssc_circ_0001568	12	55194059	55257919	+	3	Antisense	ENSSSCT00000019597(none,none);ENSSSCT00000061472(none,none);ENSSSCT00000064728(none,none);ENSSSCT00000066146(none,none)	Null	Bf28,Sol36	Null
ssc_circ_0001569	12	55194752	55195041	-	6	Exon	ENSSSCT00000061472(33,33)	ENSSSCG00000018003	Bf28	MYH4
ssc_circ_0001570	12	55194752	55228513	-	7	Intron_exon	ENSSSCT00000019596(none,none);ENSSSCT00000061472(none,none);ENSSSCT00000064728(none,none);ENSSSCT00000066146(none,none)	Null	Bf28,Bf35,Sol35	Null
ssc_circ_0001571	12	55195004	55195444	-	2	Exon	ENSSSCT00000061472(32,33)	ENSSSCG00000018003	Bf28	MYH4
ssc_circ_0001572	12	55195794	55195977	-	3	Exon	ENSSSCT00000061472(30,30)	ENSSSCG00000018003	Bf36	MYH4
ssc_circ_0001573	12	55195794	55230565	-	21	Intron_exon	ENSSSCT00000019596(none,none);ENSSSCT00000061472(none,none);ENSSSCT00000064728(none,none);ENSSSCT00000066146(none,none)	Null	Bf28,Bf36	Null
ssc_circ_0001574	12	55195846	55232224	-	3	Intron_exon	ENSSSCT00000019596(none,none);ENSSSCT00000061472(none,none);ENSSSCT00000064728(none,none);ENSSSCT00000066146(none,none)	Null	Bf28	Null
ssc_circ_0001575	12	55195929	55197788	-	2	Exon	ENSSSCT00000061472(28,30)	ENSSSCG00000018003	Bf36	MYH4
ssc_circ_0001576	12	55199495	55262682	-	1298	Intron_exon	ENSSSCT00000019597(none,none);ENSSSCT00000061472(none,none);ENSSSCT00000064728(none,none);ENSSSCT00000066146(none,none)	Null	Bf28,Bf35,Bf36,Sol35,Sol36	Null
ssc_circ_0001577	12	55201308	55202218	-	3	Exon	ENSSSCT00000061472(21,22)	ENSSSCG00000018003	Bf28,Bf36,Sol35	MYH4
ssc_circ_0001578	12	55201308	55239304	-	2	Intron_exon	ENSSSCT00000019596(none,none);ENSSSCT00000061472(none,none);ENSSSCT00000064728(none,none);ENSSSCT00000066146(none,none)	Null	Bf28,Bf35,Sol35	Null
ssc_circ_0001579	12	55202084	55236652	-	142	Intron_exon	ENSSSCT00000019596(none,none);ENSSSCT00000061472(none,none);ENSSSCT00000064728(none,none);ENSSSCT00000066146(none,none)	Null	Bf28,Bf35,Bf36,Sol35	Null
ssc_circ_0001580	12	55202468	55239425	-	80	Intron_exon	ENSSSCT00000019596(none,none);ENSSSCT00000061472(none,none);ENSSSCT00000064728(none,none);ENSSSCT00000066146(none,none)	Null	Bf36,Sol36	Null
ssc_circ_0001581	12	55202468	55265474	-	2	Intron_exon	ENSSSCT00000019597(none,none);ENSSSCT00000061472(none,none);ENSSSCT00000064728(none,none);ENSSSCT00000066146(none,none)	Null	Bf36	Null
ssc_circ_0001582	12	55202468	55360449	-	3	Intron_exon	ENSSSCT00000019601(none,none);ENSSSCT00000061472(none,none)	Null	Sol35	Null
ssc_circ_0001583	12	55202698	55239653	-	5	Intron_exon	ENSSSCT00000019596(none,none);ENSSSCT00000061472(none,none);ENSSSCT00000064728(none,none);ENSSSCT00000066146(none,none)	Null	Bf36,Sol35	Null
ssc_circ_0001584	12	55205535	55362959	+	3	Antisense	ENSSSCT00000019601(none,none);ENSSSCT00000061472(none,none)	Null	Bf28	Null
ssc_circ_0001585	12	55206380	55362835	-	3	Intron_exon	ENSSSCT00000019601(none,none);ENSSSCT00000061472(none,none)	Null	Sol35	Null
ssc_circ_0001586	12	55210806	55274020	-	2	Intron_exon	ENSSSCT00000019597(none,none);ENSSSCT00000061472(none,none);ENSSSCT00000064728(none,none);ENSSSCT00000066146(none,none)	Null	Sol35	Null
ssc_circ_0001587	12	55225624	55239856	-	3	Intron_exon	ENSSSCT00000019596(none,none);ENSSSCT00000064728(none,none);ENSSSCT00000066146(none,none)	Null	Bf36	Null
ssc_circ_0001588	12	55225702	55227815	-	3	Exon	ENSSSCT00000019596(37,38)	ENSSSCG00000029441	Sol35	MYH2
ssc_circ_0001589	12	55227783	55254153	-	6	Exon	ENSSSCT00000064728(none,33);ENSSSCT00000066146(none,33)	ENSSSCG00000029441	Sol28	MYH2
ssc_circ_0001590	12	55228370	55256405	-	6	Intron	ENSSSCT00000066146(none,none)	Null	Sol28,Sol36	Null
ssc_circ_0001591	12	55228412	55352359	+	2	Antisense	ENSSSCT00000019596(none,none);ENSSSCT00000019601(none,none);ENSSSCT00000064728(none,none);ENSSSCT00000066146(none,none)	Null	Bf28	Null
ssc_circ_0001592	12	55230185	55258138	-	16	Intron_exon	ENSSSCT00000019596(none,none);ENSSSCT00000019597(none,none);ENSSSCT00000064728(28,none);ENSSSCT00000066146(28,none)	Null,ENSSSCG00000029441	Bf36,Sol35,Sol36	Null
ssc_circ_0001593	12	55230847	55258688	-	2	Intron_exon	ENSSSCT00000019596(none,none);ENSSSCT00000019597(none,none);ENSSSCT00000064728(26,none);ENSSSCT00000066146(26,none)	Null,ENSSSCG00000029441	Sol35	Null
ssc_circ_0001594	12	55235089	55260920	-	22	Intron_exon	ENSSSCT00000019596(none,none);ENSSSCT00000019597(none,none);ENSSSCT00000064728(22,none);ENSSSCT00000066146(22,none)	Null,ENSSSCG00000029441	Bf28,Bf36,Sol35	Null
ssc_circ_0001595	12	55235568	55262682	-	7	Intron_exon	ENSSSCT00000019596(none,none);ENSSSCT00000019597(none,none);ENSSSCT00000064728(21,none);ENSSSCT00000066146(21,none)	Null,ENSSSCG00000029441	Bf35,Sol28,Sol36	Null
ssc_circ_0001596	12	55239517	55265474	-	55	Intron_exon	ENSSSCT00000019596(none,none);ENSSSCT00000019597(none,none);ENSSSCT00000064728(16,none);ENSSSCT00000066146(16,none)	Null,ENSSSCG00000029441	Bf36	Null
ssc_circ_0001597	12	55241826	55268188	-	4	Intron_exon	ENSSSCT00000019596(none,none);ENSSSCT00000019597(none,none);ENSSSCT00000064728(12,none);ENSSSCT00000066146(12,none)	Null,ENSSSCG00000029441	Bf28,Bf35,Bf36,Sol28,Sol35,Sol36	Null
ssc_circ_0001598	12	55242946	55270270	-	2	Intron_exon	ENSSSCT00000019596(none,none);ENSSSCT00000019597(none,none);ENSSSCT00000064728(10,none);ENSSSCT00000066146(10,none)	Null,ENSSSCG00000029441	Sol36	Null
ssc_circ_0001599	12	55246427	55273306	-	2	Exon	ENSSSCT00000064728(3,none);ENSSSCT00000066146(3,none)	ENSSSCG00000029441	Bf28,Sol36	MYH2
ssc_circ_0001600	12	55256749	55352727	-	6	Intron_exon	ENSSSCT00000019597(none,none);ENSSSCT00000019601(none,none);ENSSSCT00000064728(none,none);ENSSSCT00000066146(none,none)	Null	Sol28	Null
ssc_circ_0001601	12	55260103	55260914	+	2	Antisense	ENSSSCT00000019597(12,13);ENSSSCT00000064728(11,12);ENSSSCT00000066146(11,12)	ENSSSCG00000029441	Bf35	MYH2
ssc_circ_0001602	12	55262942	55263681	-	2	Exon	ENSSSCT00000019597(22,24);ENSSSCT00000064728(17,19);ENSSSCT00000066146(17,19)	ENSSSCG00000029441	Bf36	MYH2
ssc_circ_0001603	12	55270376	55362835	-	11	Intron_exon	ENSSSCT00000019597(none,none);ENSSSCT00000019601(none,none);ENSSSCT00000064728(none,none);ENSSSCT00000066146(none,none)	Null	Bf28,Sol35	Null
ssc_circ_0001604	12	55333951	55338354	+	2	Intergenic	none(none,none)	Null	Bf28	Null
ssc_circ_0001605	12	55430702	55432289	+	2	Exon	ENSSSCT00000019603(1,2)	ENSSSCG00000018009	Bf28	ADPRM
ssc_circ_0001606	12	55430702	55432293	+	3	Exon	ENSSSCT00000019603(1,2)	ENSSSCG00000018009	Bf28,Sol28,Sol35,Sol36	ADPRM
ssc_circ_0001607	12	55430883	55432293	+	9	Exon	ENSSSCT00000019603(1,2)	ENSSSCG00000018009	Bf28,Bf35,Bf36,Sol28,Sol35	ADPRM
ssc_circ_0001608	12	5569430	5570562	+	2	Exon	ENSSSCT00000030348(3,4)	ENSSSCG00000021672	Bf28	WBP2
ssc_circ_0001609	12	56438413	56473522	+	6	Exon	ENSSSCT00000019611(2,4);ENSSSCT00000052657(2,4)	ENSSSCG00000018016	Sol28,Sol36	MAP2K4
ssc_circ_0001610	12	56438413	56490424	+	2	Exon	ENSSSCT00000019611(2,7);ENSSSCT00000052657(2,7)	ENSSSCG00000018016	Bf35	MAP2K4
ssc_circ_0001611	12	56464310	56473522	+	2	Exon	ENSSSCT00000019611(3,4);ENSSSCT00000052657(3,4)	ENSSSCG00000018016	Sol28,Sol35	MAP2K4
ssc_circ_0001612	12	56464312	56473522	+	3	Exon	ENSSSCT00000019611(3,4);ENSSSCT00000052657(3,4)	ENSSSCG00000018016	Sol36	MAP2K4
ssc_circ_0001613	12	568688	569329	+	4	Antisense	ENSSSCT00000018643(none,none)	Null	Bf28	Null
ssc_circ_0001614	12	57219146	57220106	-	9	Exon	ENSSSCT00000023879(15,17)	ENSSSCG00000028465	Bf28,Bf35,Bf36,Sol28,Sol35	ELAC2
ssc_circ_0001615	12	573171	585916	-	8	Exon	ENSSSCT00000018643(2,8)	ENSSSCG00000017125	Bf28,Bf35,Bf36,Sol28,Sol35,Sol36	FOXK2
ssc_circ_0001616	12	580548	585916	-	14	Exon	ENSSSCT00000018643(2,4)	ENSSSCG00000017125	Bf28,Bf35,Bf36,Sol28,Sol35,Sol36	FOXK2
ssc_circ_0001617	12	58997803	58998753	+	2	Exon	ENSSSCT00000029252(2,3);ENSSSCT00000039119(3,4);ENSSSCT00000047172(4,5);ENSSSCT00000049345(3,4)	ENSSSCG00000025254	Bf28	ZNF624
ssc_circ_0001618	12	59273100	59283672	+	43	Intron_exon	ENSSSCT00000019634(none,none);ENSSSCT00000056709(none,none)	Null	Bf28,Bf35,Bf36,Sol28,Sol35,Sol36	Null
ssc_circ_0001619	12	59273100	59291841	+	3	Intron_exon	ENSSSCT00000019634(none,none);ENSSSCT00000056709(none,none)	Null	Bf28,Bf35,Sol28,Sol35	Null
ssc_circ_0001620	12	59273100	59296987	+	17	Intron_exon	ENSSSCT00000019634(none,none);ENSSSCT00000056709(none,none)	Null	Bf28,Bf35,Bf36,Sol28,Sol35,Sol36	Null
ssc_circ_0001621	12	59273100	59308104	+	4	Intron_exon	ENSSSCT00000019634(none,none);ENSSSCT00000056709(none,none)	Null	Bf28,Bf35,Bf36,Sol35,Sol36	Null
ssc_circ_0001622	12	59273100	59314349	+	3	Intron_exon	ENSSSCT00000019634(none,none);ENSSSCT00000056709(none,none)	Null	Bf36	Null
ssc_circ_0001623	12	59273100	59316741	+	2	Intron_exon	ENSSSCT00000019634(none,none);ENSSSCT00000056709(none,none)	Null	Bf28	Null
ssc_circ_0001624	12	59273100	59320524	+	3	Intron_exon	ENSSSCT00000019634(none,none);ENSSSCT00000056709(none,none)	Null	Bf28	Null
ssc_circ_0001625	12	59273100	59323398	+	5	Intron_exon	ENSSSCT00000019634(none,none);ENSSSCT00000056709(none,none)	Null	Bf28,Bf36	Null
ssc_circ_0001626	12	59273100	59338842	+	6	Intron_exon	ENSSSCT00000019634(none,none);ENSSSCT00000056709(none,none)	Null	Bf28,Bf36,Sol28	Null
ssc_circ_0001627	12	59273100	59342844	+	3	Intron_exon	ENSSSCT00000019634(none,none);ENSSSCT00000056709(none,none)	Null	Bf36,Sol28,Sol35,Sol36	Null
ssc_circ_0001628	12	59273100	59353890	+	3	Intron_exon	ENSSSCT00000019634(none,none);ENSSSCT00000056709(none,none)	Null	Bf28	Null
ssc_circ_0001629	12	59283539	59296987	+	2	Exon	ENSSSCT00000019634(2,4)	ENSSSCG00000018039	Bf28,Bf35,Sol28	NCOR1
ssc_circ_0001630	12	59296805	59316741	+	4	Exon	ENSSSCT00000019634(4,8)	ENSSSCG00000018039	Bf36	NCOR1
ssc_circ_0001631	12	59313685	59319344	+	2	Exon	ENSSSCT00000019634(6,9)	ENSSSCG00000018039	Bf36	NCOR1
ssc_circ_0001632	12	59313685	59320524	+	6	Exon	ENSSSCT00000019634(6,10)	ENSSSCG00000018039	Bf36,Sol28,Sol35	NCOR1
ssc_circ_0001633	12	59313685	59338842	+	4	Exon	ENSSSCT00000019634(6,17)	ENSSSCG00000018039	Bf28,Bf35,Bf36,Sol28	NCOR1
ssc_circ_0001634	12	59319172	59323398	+	95	Exon	ENSSSCT00000019634(9,13)	ENSSSCG00000018039	Bf28,Bf35,Bf36,Sol28,Sol35,Sol36	NCOR1
ssc_circ_0001635	12	59319172	59331703	+	19	Exon	ENSSSCT00000019634(9,14)	ENSSSCG00000018039	Bf28,Bf35,Bf36,Sol28,Sol35,Sol36	NCOR1
ssc_circ_0001636	12	59320434	59323398	+	32	Exon	ENSSSCT00000019634(10,13)	ENSSSCG00000018039	Bf28,Bf35,Bf36,Sol28,Sol35,Sol36	NCOR1
ssc_circ_0001637	12	59320434	59331703	+	6	Exon	ENSSSCT00000019634(10,14)	ENSSSCG00000018039	Bf28,Bf35,Bf36,Sol28,Sol35,Sol36	NCOR1
ssc_circ_0001638	12	59321588	59323398	+	4	Exon	ENSSSCT00000019634(11,13)	ENSSSCG00000018039	Bf28,Bf35,Bf36,Sol35,Sol36	NCOR1
ssc_circ_0001639	12	59321588	59331703	+	3	Exon	ENSSSCT00000019634(11,14)	ENSSSCG00000018039	Sol28	NCOR1
ssc_circ_0001640	12	59322533	59331703	+	3	Exon	ENSSSCT00000019634(12,14)	ENSSSCG00000018039	Bf28	NCOR1
ssc_circ_0001641	12	59331576	59335721	+	3	Intron_exon	ENSSSCT00000019634(none,16)	ENSSSCG00000018039	Bf35,Sol28	NCOR1
ssc_circ_0001642	12	59331576	59338842	+	4	Intron_exon	ENSSSCT00000019634(none,17)	ENSSSCG00000018039	Bf28,Bf35,Bf36,Sol28,Sol35	NCOR1
ssc_circ_0001643	12	59331576	59342844	+	3	Intron_exon	ENSSSCT00000019634(none,18)	ENSSSCG00000018039	Bf28,Bf35	NCOR1
ssc_circ_0001644	12	59331579	59338842	+	2	Exon	ENSSSCT00000019634(14,17)	ENSSSCG00000018039	Bf28,Bf35,Sol28	NCOR1
ssc_circ_0001645	12	59331579	59342844	+	3	Exon	ENSSSCT00000019634(14,18)	ENSSSCG00000018039	Bf35,Bf36	NCOR1
ssc_circ_0001646	12	59351567	59353890	+	4	Exon	ENSSSCT00000019634(21,22)	ENSSSCG00000018039	Bf28,Bf35,Sol28,Sol35,Sol36	NCOR1
ssc_circ_0001647	12	59351567	59360421	+	5	Exon	ENSSSCT00000019634(21,23)	ENSSSCG00000018039	Bf28,Bf35,Sol35	NCOR1
ssc_circ_0001648	12	59541641	59546736	-	5	Exon	ENSSSCT00000043176(2,4);ENSSSCT00000044985(5,7);ENSSSCT00000052769(3,5);ENSSSCT00000060615(5,7);ENSSSCT00000066110(5,7)	ENSSSCG00000034364	Bf28,Bf36,Sol28,Sol35,Sol36	SPECC1
ssc_circ_0001649	12	59740751	59748725	+	2	Exon	ENSSSCT00000026010(2,4);ENSSSCT00000038778(2,4);ENSSSCT00000059135(2,4);ENSSSCT00000061591(2,4)	ENSSSCG00000024030	Bf28	AKAP10
ssc_circ_0001650	12	59744649	59748725	+	4	Exon	ENSSSCT00000026010(3,4);ENSSSCT00000038778(3,4);ENSSSCT00000059135(3,4);ENSSSCT00000061591(3,4);ENSSSCT00000065892(3,4)	ENSSSCG00000024030	Bf28,Bf36,Sol28,Sol35,Sol36	AKAP10
ssc_circ_0001651	12	59744649	59758151	+	2	Exon	ENSSSCT00000026010(3,5);ENSSSCT00000038778(3,5);ENSSSCT00000059135(3,5);ENSSSCT00000061591(3,5);ENSSSCT00000065892(3,5)	ENSSSCG00000024030	Bf28,Sol35	AKAP10
ssc_circ_0001652	12	59744649	59773763	+	2	Exon	ENSSSCT00000026010(3,11);ENSSSCT00000038778(3,11);ENSSSCT00000059135(3,10);ENSSSCT00000065892(3,11)	ENSSSCG00000024030	Sol28	AKAP10
ssc_circ_0001653	12	59758053	59768376	+	3	Exon	ENSSSCT00000026010(5,10);ENSSSCT00000038778(5,10);ENSSSCT00000059057(3,8);ENSSSCT00000061591(5,10);ENSSSCT00000065892(5,10)	ENSSSCG00000024030	Sol28	AKAP10
ssc_circ_0001654	12	59758053	59777382	+	4	Exon	ENSSSCT00000026010(5,12);ENSSSCT00000038778(5,12);ENSSSCT00000059057(3,10);ENSSSCT00000059135(5,11);ENSSSCT00000061591(5,11);ENSSSCT00000065892(5,12)	ENSSSCG00000024030	Bf35,Bf36,Sol28	AKAP10
ssc_circ_0001655	12	59773654	59777382	+	3	Exon	ENSSSCT00000026010(11,12);ENSSSCT00000038778(11,12);ENSSSCT00000059057(9,10);ENSSSCT00000059135(10,11);ENSSSCT00000065892(11,12)	ENSSSCG00000024030	Bf36	AKAP10
ssc_circ_0001656	12	59821853	59822490	+	12	Exon	ENSSSCT00000019640(4,5);ENSSSCT00000035940(3,4)	ENSSSCG00000018045	Bf28,Bf35,Bf36,Sol28,Sol35,Sol36	ULK2
ssc_circ_0001657	12	59821853	59824629	+	4	Exon	ENSSSCT00000019640(4,6);ENSSSCT00000035940(3,5)	ENSSSCG00000018045	Sol28	ULK2
ssc_circ_0001658	12	59821853	59830584	+	9	Exon	ENSSSCT00000019640(4,10);ENSSSCT00000035940(3,9)	ENSSSCG00000018045	Bf28,Bf35,Bf36,Sol28,Sol35,Sol36	ULK2
ssc_circ_0001659	12	59821853	59834568	+	5	Exon	ENSSSCT00000019640(4,12);ENSSSCT00000035940(3,11)	ENSSSCG00000018045	Bf28	ULK2
ssc_circ_0001660	12	59821853	59839936	+	2	Exon	ENSSSCT00000019640(4,13);ENSSSCT00000035940(3,12)	ENSSSCG00000018045	Bf28,Bf35,Bf36,Sol28,Sol36	ULK2
ssc_circ_0001661	12	59827745	59830584	+	2	Exon	ENSSSCT00000019640(8,10);ENSSSCT00000035940(7,9)	ENSSSCG00000018045	Sol28	ULK2
ssc_circ_0001662	12	59827745	59839936	+	6	Exon	ENSSSCT00000019640(8,13);ENSSSCT00000035940(7,12)	ENSSSCG00000018045	Sol28,Sol36	ULK2
ssc_circ_0001663	12	59827745	59846613	+	2	Exon	ENSSSCT00000019640(8,14);ENSSSCT00000035940(7,13)	ENSSSCG00000018045	Bf28	ULK2
ssc_circ_0001664	12	59834074	59839936	+	3	Exon	ENSSSCT00000019640(11,13);ENSSSCT00000035940(10,12)	ENSSSCG00000018045	Bf28,Sol28,Sol35	ULK2
ssc_circ_0001665	12	59958537	59960150	+	3	Intergenic	none(none,none)	Null	Bf36,Sol36	Null
ssc_circ_0001666	12	60175882	60184718	-	7	Exon	ENSSSCT00000054471(3,8);ENSSSCT00000054551(3,8);ENSSSCT00000056266(3,8)	ENSSSCG00000040457	Bf28,Bf35,Bf36,Sol35	EPN2
ssc_circ_0001667	12	60182783	60184718	-	4	Exon	ENSSSCT00000054471(3,5);ENSSSCT00000054551(3,5);ENSSSCT00000056266(3,5)	ENSSSCG00000040457	Bf28,Bf36,Sol28,Sol35	EPN2
ssc_circ_0001668	12	60348042	60361193	-	5	Exon	ENSSSCT00000019644(8,11);ENSSSCT00000037168(7,10);ENSSSCT00000053536(8,11);ENSSSCT00000060063(7,10);ENSSSCT00000061151(8,11);ENSSSCT00000064503(8,11)	ENSSSCG00000018049	Bf28,Sol28,Sol36	SLC5A10
ssc_circ_0001669	12	60348042	60373400	-	3	Exon	ENSSSCT00000019644(5,11);ENSSSCT00000037168(4,10);ENSSSCT00000053536(5,11);ENSSSCT00000060063(4,10);ENSSSCT00000061151(5,11);ENSSSCT00000064503(5,11)	ENSSSCG00000018049	Bf28	SLC5A10
ssc_circ_0001670	12	60348042	60376568	-	3	Exon	ENSSSCT00000019644(3,11);ENSSSCT00000053536(3,11);ENSSSCT00000060063(2,10);ENSSSCT00000061151(3,11);ENSSSCT00000064503(3,11)	ENSSSCG00000018049	Bf28,Bf35,Sol36	SLC5A10
ssc_circ_0001671	12	60348042	60376920	-	21	Exon	ENSSSCT00000019644(2,11);ENSSSCT00000053536(2,11);ENSSSCT00000064503(2,11)	ENSSSCG00000018049	Bf28,Bf35,Bf36,Sol28,Sol35,Sol36	SLC5A10
ssc_circ_0001672	12	60361138	60370222	-	4	Exon	ENSSSCT00000019644(6,8);ENSSSCT00000037168(5,7);ENSSSCT00000053536(6,8);ENSSSCT00000060063(5,7);ENSSSCT00000061151(6,8);ENSSSCT00000064503(6,8)	ENSSSCG00000018049	Bf28,Bf36	SLC5A10
ssc_circ_0001673	12	60361138	60373400	-	3	Exon	ENSSSCT00000019644(5,8);ENSSSCT00000037168(4,7);ENSSSCT00000053536(5,8);ENSSSCT00000060063(4,7);ENSSSCT00000061151(5,8);ENSSSCT00000064503(5,8)	ENSSSCG00000018049	Bf28,Bf36	SLC5A10
ssc_circ_0001674	12	60361138	60376568	-	5	Exon	ENSSSCT00000019644(3,8);ENSSSCT00000053536(3,8);ENSSSCT00000060063(2,7);ENSSSCT00000061151(3,8);ENSSSCT00000064503(3,8)	ENSSSCG00000018049	Bf28,Bf35,Bf36,Sol28,Sol35	SLC5A10
ssc_circ_0001675	12	60361138	60376920	-	8	Exon	ENSSSCT00000019644(2,8);ENSSSCT00000053536(2,8);ENSSSCT00000064503(2,8)	ENSSSCG00000018049	Bf28,Bf35,Bf36,Sol28,Sol35,Sol36	SLC5A10
ssc_circ_0001676	12	60366858	60373400	-	3	Exon	ENSSSCT00000019644(5,7);ENSSSCT00000037168(4,6);ENSSSCT00000053536(5,7);ENSSSCT00000060063(4,6);ENSSSCT00000061151(5,7);ENSSSCT00000064503(5,7)	ENSSSCG00000018049	Bf28,Sol28,Sol35	SLC5A10
ssc_circ_0001677	12	60366858	60376568	-	3	Exon	ENSSSCT00000019644(3,7);ENSSSCT00000053536(3,7);ENSSSCT00000060063(2,6);ENSSSCT00000061151(3,7);ENSSSCT00000064503(3,7)	ENSSSCG00000018049	Bf35,Sol28,Sol36	SLC5A10
ssc_circ_0001678	12	60366858	60376920	-	24	Exon	ENSSSCT00000019644(2,7);ENSSSCT00000053536(2,7);ENSSSCT00000064503(2,7)	ENSSSCG00000018049	Bf28,Bf35,Bf36,Sol28,Sol35,Sol36	SLC5A10
ssc_circ_0001679	12	60370050	60376568	-	3	Exon	ENSSSCT00000019644(3,6);ENSSSCT00000030478(2,5);ENSSSCT00000053536(3,6);ENSSSCT00000060063(2,5);ENSSSCT00000061151(3,6);ENSSSCT00000064503(3,6)	ENSSSCG00000018049	Bf28,Sol28	SLC5A10
ssc_circ_0001680	12	60370050	60376920	-	2	Exon	ENSSSCT00000019644(2,6);ENSSSCT00000053536(2,6);ENSSSCT00000064503(2,6)	ENSSSCG00000018049	Bf35,Bf36,Sol28,Sol35,Sol36	SLC5A10
ssc_circ_0001681	12	60373334	60376568	-	2	Exon	ENSSSCT00000019644(3,5);ENSSSCT00000030478(2,4);ENSSSCT00000053536(3,5);ENSSSCT00000060063(2,4);ENSSSCT00000061151(3,5);ENSSSCT00000064503(3,5)	ENSSSCG00000018049	Bf36	SLC5A10
ssc_circ_0001682	12	60373334	60376920	-	13	Exon	ENSSSCT00000019644(2,5);ENSSSCT00000053536(2,5);ENSSSCT00000064503(2,5)	ENSSSCG00000018049	Bf28,Bf35,Bf36,Sol28,Sol36	SLC5A10
ssc_circ_0001683	12	60375325	60376920	-	9	Exon	ENSSSCT00000019644(2,4);ENSSSCT00000053536(2,4);ENSSSCT00000064503(2,4)	ENSSSCG00000018049	Bf28,Bf35,Bf36,Sol28,Sol35,Sol36	SLC5A10
ssc_circ_0001684	12	60376419	60376920	-	2	Exon	ENSSSCT00000019644(2,3);ENSSSCT00000053536(2,3);ENSSSCT00000064503(2,3)	ENSSSCG00000018049	Bf28,Bf35,Bf36,Sol35,Sol36	SLC5A10
ssc_circ_0001685	12	60449991	60453315	+	2	Exon	ENSSSCT00000041622(2,5);ENSSSCT00000045359(2,5)	ENSSSCG00000035839	Sol28,Sol35	TOP3A
ssc_circ_0001686	12	60451834	60453315	+	3	Exon	ENSSSCT00000041622(3,5);ENSSSCT00000045359(3,5)	ENSSSCG00000035839	Sol28	TOP3A
ssc_circ_0001687	12	60626545	60629150	+	2	Exon	ENSSSCT00000029362(2,5)	ENSSSCG00000028712	Sol28,Sol35	ATPAF2
ssc_circ_0001688	12	6073486	6074110	-	2	Exon	ENSSSCT00000018732(17,18)	ENSSSCG00000017207	Sol36	NUP85
ssc_circ_0001689	12	6094989	6097800	-	2	Exon	ENSSSCT00000018732(3,4)	ENSSSCG00000017207	Bf28,Bf36,Sol36	NUP85
ssc_circ_0001690	12	6094989	6101624	-	4	Exon	ENSSSCT00000018732(2,4)	ENSSSCG00000017207	Bf36	NUP85
ssc_circ_0001691	12	61078088	61108353	-	3	Exon	ENSSSCT00000063883(8,24)	ENSSSCG00000036812	Sol35	MPRIP
ssc_circ_0001692	12	61081538	61083056	-	2	Exon	ENSSSCT00000045042(19,20);ENSSSCT00000053031(21,22);ENSSSCT00000053744(20,21);ENSSSCT00000063883(21,22)	ENSSSCG00000036812	Bf36	MPRIP
ssc_circ_0001693	12	61082894	61084292	-	3	Exon	ENSSSCT00000045042(17,19);ENSSSCT00000053031(19,21);ENSSSCT00000053744(18,20);ENSSSCT00000063883(19,21)	ENSSSCG00000036812	Sol35	MPRIP
ssc_circ_0001694	12	61112763	61118003	-	2	Exon	ENSSSCT00000045042(3,4);ENSSSCT00000053031(5,6);ENSSSCT00000053744(5,6);ENSSSCT00000063871(4,5);ENSSSCT00000063883(5,6)	ENSSSCG00000036812	Bf36	MPRIP
ssc_circ_0001695	12	61129366	61134655	-	2	Intron	ENSSSCT00000045042(none,none);ENSSSCT00000053031(none,none);ENSSSCT00000053744(none,none);ENSSSCT00000063871(none,none);ENSSSCT00000063883(none,none)	Null	Sol35	Null
ssc_circ_0001696	12	61283968	61286652	-	4	Exon	ENSSSCT00000038619(3,5)	ENSSSCG00000035671	Sol28,Sol36	Null
ssc_circ_0001697	12	6149239	6151143	+	4	Exon	ENSSSCT00000018738(2,4);ENSSSCT00000027165(2,4)	ENSSSCG00000028210,ENSSSCG00000017213	Bf28,Bf35,Bf36,Sol35,Sol36	Null
ssc_circ_0001698	12	6460664	6462407	+	3	Exon	ENSSSCT00000046891(2,4);ENSSSCT00000061828(2,4)	ENSSSCG00000017231	Bf28,Bf36,Sol28,Sol35,Sol36	NAT9
ssc_circ_0001699	12	7756469	7757319	-	3	Exon	ENSSSCT00000018777(2,4);ENSSSCT00000038867(2,4);ENSSSCT00000043300(2,4);ENSSSCT00000058680(2,4)	ENSSSCG00000017248	Sol28,Sol35	COG1
ssc_circ_0001700	13	100034974	100054982	-	2	Exon	ENSSSCT00000012844(2,6);ENSSSCT00000024496(3,7);ENSSSCT00000046767(3,6);ENSSSCT00000047821(3,7);ENSSSCT00000049394(2,6);ENSSSCT00000055799(3,7);ENSSSCT00000060868(4,8)	ENSSSCG00000011733	Sol35,Sol36	IFT80
ssc_circ_0001701	13	100053038	100066548	-	3	Exon	ENSSSCT00000046767(1,4);ENSSSCT00000047821(1,4);ENSSSCT00000055799(1,4);ENSSSCT00000060868(2,5)	ENSSSCG00000011733	Bf35,Bf36,Sol28,Sol36	IFT80
ssc_circ_0001702	13	100090255	100090810	+	8	Exon	ENSSSCT00000012842(4,5);ENSSSCT00000037420(5,6);ENSSSCT00000042025(6,7);ENSSSCT00000047103(6,7);ENSSSCT00000047832(6,7);ENSSSCT00000048844(6,7);ENSSSCT00000056723(5,6)	ENSSSCG00000011731	Bf28,Bf35,Bf36,Sol28,Sol35,Sol36	SMC4
ssc_circ_0001703	13	100090255	100094389	+	2	Exon	ENSSSCT00000037420(5,9);ENSSSCT00000042025(6,10);ENSSSCT00000047103(6,9);ENSSSCT00000047832(6,10);ENSSSCT00000048844(6,10);ENSSSCT00000056723(5,9)	ENSSSCG00000011731	Sol28	SMC4
ssc_circ_0001704	13	100108435	100110232	+	7	Exon	ENSSSCT00000012842(13,14);ENSSSCT00000037420(15,16);ENSSSCT00000047103(15,16);ENSSSCT00000047832(14,15);ENSSSCT00000048844(16,17);ENSSSCT00000056723(15,16)	ENSSSCG00000011731	Bf28,Bf35,Bf36,Sol28,Sol35,Sol36	SMC4
ssc_circ_0001705	13	100189066	100191961	-	2	Exon	ENSSSCT00000046911(15,16)	ENSSSCG00000031077	Bf28,Sol28	KPNA4
ssc_circ_0001706	13	100191799	100193314	-	2	Exon	ENSSSCT00000046911(14,15)	ENSSSCG00000031077	Sol36	KPNA4
ssc_circ_0001707	13	100198122	100198301	-	2	Exon	ENSSSCT00000040199(1,1)	ENSSSCG00000038447	Bf28,Sol35	SCARNA7
ssc_circ_0001708	13	100210494	100215346	-	3	Exon	ENSSSCT00000046911(3,7)	ENSSSCG00000031077	Bf28,Bf35,Bf36,Sol28,Sol35	KPNA4
ssc_circ_0001709	13	100211386	100215346	-	5	Exon	ENSSSCT00000046911(3,6)	ENSSSCG00000031077	Bf28,Bf35,Bf36,Sol28,Sol35,Sol36	KPNA4
ssc_circ_0001710	13	100211386	100216874	-	2	Exon	ENSSSCT00000046911(2,6)	ENSSSCG00000031077	Bf28,Sol28	KPNA4
ssc_circ_0001711	13	100214973	100215346	-	5	Exon	ENSSSCT00000046911(3,5)	ENSSSCG00000031077	Sol35	KPNA4
ssc_circ_0001712	13	100214973	100216874	-	19	Exon	ENSSSCT00000046911(2,5)	ENSSSCG00000031077	Bf28,Bf35,Bf36,Sol28,Sol36	KPNA4
ssc_circ_0001713	13	100517571	100519943	+	3	Intergenic	none(none,none)	Null	Sol35	Null
ssc_circ_0001714	13	100517571	100528450	+	4	Intergenic	none(none,none)	Null	Sol28	Null
ssc_circ_0001715	13	100517571	100559022	+	4	Intergenic	none(none,none)	Null	Bf35,Sol28,Sol35,Sol36	Null
ssc_circ_0001716	13	100517571	100578852	+	4	Intergenic	none(none,none)	Null	Sol35	Null
ssc_circ_0001717	13	100517571	100654981	+	5	Intron_exon	ENSSSCT00000024938(none,none)	Null	Bf28,Sol28	Null
ssc_circ_0001718	13	100558908	100654981	+	2	Intron_exon	ENSSSCT00000024938(none,none)	Null	Bf35,Sol28	Null
ssc_circ_0001719	13	100970118	100970359	-	2	Antisense	ENSSSCT00000024911(none,none)	Null	Sol36	Null
ssc_circ_0001720	13	10289379	10332426	+	6	Exon	ENSSSCT00000035075(1,2)	ENSSSCG00000011209	Sol36	Null
ssc_circ_0001721	13	10700223	10708328	-	2	Exon	ENSSSCT00000032227(2,3);ENSSSCT00000064323(3,4)	ENSSSCG00000024296	Bf28,Bf36,Sol28	NKIRAS1
ssc_circ_0001722	13	10700223	10710044	-	4	Exon	ENSSSCT00000064323(2,4)	ENSSSCG00000024296	Sol28	NKIRAS1
ssc_circ_0001723	13	107080757	107085025	+	2	Exon	ENSSSCT00000049741(2,4);ENSSSCT00000053771(2,4);ENSSSCT00000057851(2,4)	ENSSSCG00000035525	Bf36,Sol28	Null
ssc_circ_0001724	13	10765898	10778469	+	2	Exon	ENSSSCT00000025072(2,7)	ENSSSCG00000027017	Bf35	NR1D2
ssc_circ_0001725	13	108048554	108048891	-	2	Exon	ENSSSCT00000012855(2,2)	ENSSSCG00000011744	Sol35	Null
ssc_circ_0001726	13	108669556	108671108	+	4	Exon	ENSSSCT00000040170(2,3)	ENSSSCG00000029608	Bf28,Sol35,Sol36	SEC62
ssc_circ_0001727	13	108669556	108677607	+	6	Exon	ENSSSCT00000040170(2,5)	ENSSSCG00000029608	Bf28,Bf35,Sol28,Sol35,Sol36	SEC62
ssc_circ_0001728	13	108671003	108676745	+	35	Exon	ENSSSCT00000032293(3,4);ENSSSCT00000040170(3,4)	ENSSSCG00000029608	Bf28,Bf35,Bf36,Sol28,Sol35,Sol36	SEC62
ssc_circ_0001729	13	108671003	108677607	+	25	Exon	ENSSSCT00000032293(3,5);ENSSSCT00000040170(3,5)	ENSSSCG00000029608	Bf28,Bf35,Bf36,Sol28,Sol35,Sol36	SEC62
ssc_circ_0001730	13	108671003	108683011	+	3	Exon	ENSSSCT00000032293(3,7);ENSSSCT00000040170(3,7)	ENSSSCG00000029608	Bf36,Sol35,Sol36	SEC62
ssc_circ_0001731	13	108676541	108677607	+	3	Exon	ENSSSCT00000032293(4,5);ENSSSCT00000040170(4,5)	ENSSSCG00000029608	Bf36,Sol28	SEC62
ssc_circ_0001732	13	108800991	108820326	-	2	Exon	ENSSSCT00000027451(8,13);ENSSSCT00000038072(10,15);ENSSSCT00000040331(9,14);ENSSSCT00000057064(11,16);ENSSSCT00000063470(10,15)	ENSSSCG00000030467	Sol28	PHC3
ssc_circ_0001733	13	108800991	108854260	-	2	Exon	ENSSSCT00000027451(none,13);ENSSSCT00000038072(5,15);ENSSSCT00000040331(none,14);ENSSSCT00000057064(5,16);ENSSSCT00000063470(5,15)	ENSSSCG00000030467	Sol35	PHC3
ssc_circ_0001734	13	108810158	108829633	-	2	Exon	ENSSSCT00000027451(7,10);ENSSSCT00000029926(10,13);ENSSSCT00000038072(9,12);ENSSSCT00000040331(8,11);ENSSSCT00000050971(10,13);ENSSSCT00000057064(10,13);ENSSSCT00000063470(9,12)	ENSSSCG00000030467	Bf35,Sol35	PHC3
ssc_circ_0001735	13	108816286	108820326	-	5	Exon	ENSSSCT00000027451(8,9);ENSSSCT00000029926(11,12);ENSSSCT00000038072(10,11);ENSSSCT00000040331(9,10);ENSSSCT00000050971(11,12);ENSSSCT00000057064(11,12);ENSSSCT00000063470(10,11)	ENSSSCG00000030467	Bf28,Bf35,Bf36,Sol28,Sol35,Sol36	PHC3
ssc_circ_0001736	13	108816286	108829633	-	4	Exon	ENSSSCT00000027451(7,9);ENSSSCT00000029926(10,12);ENSSSCT00000038072(9,11);ENSSSCT00000040331(8,10);ENSSSCT00000050971(10,12);ENSSSCT00000057064(10,12);ENSSSCT00000063470(9,11)	ENSSSCG00000030467	Bf28,Bf35,Sol28,Sol35,Sol36	PHC3
ssc_circ_0001737	13	108816286	108854260	-	10	Exon	ENSSSCT00000029926(5,12);ENSSSCT00000038072(5,11);ENSSSCT00000050971(5,12);ENSSSCT00000057064(5,12);ENSSSCT00000063470(5,11)	ENSSSCG00000030467	Bf28,Bf35,Bf36,Sol28,Sol35,Sol36	PHC3
ssc_circ_0001738	13	108816286	108880840	-	5	Exon	ENSSSCT00000027451(2,9);ENSSSCT00000029926(2,12);ENSSSCT00000038072(2,11);ENSSSCT00000040331(2,10);ENSSSCT00000050971(2,12);ENSSSCT00000057064(2,12);ENSSSCT00000063470(2,11)	ENSSSCG00000030467	Sol28,Sol36	PHC3
ssc_circ_0001739	13	108820076	108829633	-	5	Exon	ENSSSCT00000027451(7,8);ENSSSCT00000029926(10,11);ENSSSCT00000038072(9,10);ENSSSCT00000040331(8,9);ENSSSCT00000050971(10,11);ENSSSCT00000057064(10,11);ENSSSCT00000063470(9,10)	ENSSSCG00000030467	Bf28,Bf35	PHC3
ssc_circ_0001740	13	108829483	108835817	-	2	Exon	ENSSSCT00000027451(6,7);ENSSSCT00000029926(8,10);ENSSSCT00000038072(8,9);ENSSSCT00000040331(7,8);ENSSSCT00000050971(8,10);ENSSSCT00000057064(8,10);ENSSSCT00000063470(7,9)	ENSSSCG00000030467	Bf36	PHC3
ssc_circ_0001741	13	108829483	108842855	-	2	Exon	ENSSSCT00000027451(5,7);ENSSSCT00000029926(7,10);ENSSSCT00000038072(7,9);ENSSSCT00000040331(6,8);ENSSSCT00000050971(7,10);ENSSSCT00000057064(7,10);ENSSSCT00000063470(6,9)	ENSSSCG00000030467	Bf35	PHC3
ssc_circ_0001742	13	108829483	108854260	-	5	Exon	ENSSSCT00000029926(5,10);ENSSSCT00000038072(5,9);ENSSSCT00000050971(5,10);ENSSSCT00000057064(5,10);ENSSSCT00000063470(5,9)	ENSSSCG00000030467	Bf35,Bf36,Sol36	PHC3
ssc_circ_0001743	13	108834608	108854260	-	2	Exon	ENSSSCT00000029926(5,9);ENSSSCT00000050971(5,9);ENSSSCT00000057064(5,9);ENSSSCT00000063470(5,8)	ENSSSCG00000030467	Bf28	PHC3
ssc_circ_0001744	13	108834946	108854260	-	4	Exon	ENSSSCT00000029926(5,8);ENSSSCT00000038072(5,8);ENSSSCT00000050971(5,8);ENSSSCT00000057064(5,8);ENSSSCT00000063470(5,7)	ENSSSCG00000030467	Sol36	PHC3
ssc_circ_0001745	13	108842609	108851599	-	5	Exon	ENSSSCT00000029926(6,7);ENSSSCT00000038072(6,7);ENSSSCT00000040331(5,6);ENSSSCT00000050971(6,7);ENSSSCT00000057064(6,7)	ENSSSCG00000030467	Bf28,Bf36	PHC3
ssc_circ_0001746	13	108842609	108854260	-	21	Exon	ENSSSCT00000029926(5,7);ENSSSCT00000038072(5,7);ENSSSCT00000050971(5,7);ENSSSCT00000057064(5,7);ENSSSCT00000063470(5,6)	ENSSSCG00000030467	Bf28,Bf35,Bf36,Sol28,Sol35,Sol36	PHC3
ssc_circ_0001747	13	108845780	108847419	+	2	Antisense	ENSSSCT00000027451(none,none);ENSSSCT00000029926(none,none);ENSSSCT00000038072(none,none);ENSSSCT00000040331(none,none);ENSSSCT00000050971(none,none);ENSSSCT00000057064(none,none);ENSSSCT00000063470(none,none)	Null	Sol35	Null
ssc_circ_0001748	13	108851501	108854260	-	23	Exon	ENSSSCT00000029926(5,6);ENSSSCT00000038072(5,6);ENSSSCT00000050971(5,6);ENSSSCT00000057064(5,6)	ENSSSCG00000030467	Bf28,Bf35,Bf36,Sol28,Sol35,Sol36	PHC3
ssc_circ_0001749	13	108851501	108880840	-	4	Exon	ENSSSCT00000029926(2,6);ENSSSCT00000038072(2,6);ENSSSCT00000040331(2,5);ENSSSCT00000050971(2,6);ENSSSCT00000057064(2,6)	ENSSSCG00000030467	Bf36	PHC3
ssc_circ_0001750	13	108873722	108880840	-	6	Intron_exon	ENSSSCT00000027451(2,none);ENSSSCT00000029926(2,none);ENSSSCT00000038072(2,none);ENSSSCT00000040331(2,none);ENSSSCT00000050971(2,none);ENSSSCT00000057064(2,none);ENSSSCT00000063470(2,none)	ENSSSCG00000030467	Bf28,Bf35,Bf36,Sol28,Sol35	PHC3
ssc_circ_0001751	13	108874660	108880840	-	40	Exon	ENSSSCT00000027451(2,4);ENSSSCT00000029926(2,4);ENSSSCT00000038072(2,4);ENSSSCT00000040331(2,4);ENSSSCT00000050971(2,4);ENSSSCT00000057064(2,4);ENSSSCT00000063470(2,4)	ENSSSCG00000030467	Bf28,Bf35,Bf36,Sol28,Sol35,Sol36	PHC3
ssc_circ_0001752	13	108876124	108880840	-	2	Exon	ENSSSCT00000027451(2,3);ENSSSCT00000029926(2,3);ENSSSCT00000038072(2,3);ENSSSCT00000040331(2,3);ENSSSCT00000050971(2,3);ENSSSCT00000057064(2,3);ENSSSCT00000063470(2,3)	ENSSSCG00000030467	Sol35	PHC3
ssc_circ_0001753	13	108951348	108963151	+	3	Exon	ENSSSCT00000012856(4,9);ENSSSCT00000045511(3,8)	ENSSSCG00000011745	Sol35	PRKCI
ssc_circ_0001754	13	108953914	108962028	+	4	Exon	ENSSSCT00000012856(5,8);ENSSSCT00000045511(4,7)	ENSSSCG00000011745	Bf35	PRKCI
ssc_circ_0001755	13	108958194	108962028	+	2	Exon	ENSSSCT00000012856(6,8);ENSSSCT00000045511(5,7);ENSSSCT00000052077(3,5)	ENSSSCG00000011745	Bf28	PRKCI
ssc_circ_0001756	13	108958194	108963151	+	5	Exon	ENSSSCT00000012856(6,9);ENSSSCT00000045511(5,8);ENSSSCT00000052077(3,6)	ENSSSCG00000011745	Bf36,Sol28,Sol35	PRKCI
ssc_circ_0001757	13	108973992	108978979	+	2	Exon	ENSSSCT00000012856(10,13);ENSSSCT00000045511(9,12);ENSSSCT00000052077(7,10)	ENSSSCG00000011745	Sol35	PRKCI
ssc_circ_0001758	13	108987477	108990498	+	2	Exon	ENSSSCT00000012856(15,17);ENSSSCT00000045511(14,16);ENSSSCT00000052077(12,14)	ENSSSCG00000011745	Sol28	PRKCI
ssc_circ_0001759	13	10934458	10943848	-	4	Exon	ENSSSCT00000048180(5,7);ENSSSCT00000048403(5,7);ENSSSCT00000049516(2,4);ENSSSCT00000050311(6,8);ENSSSCT00000054688(5,7);ENSSSCT00000054849(6,8);ENSSSCT00000057447(2,4);ENSSSCT00000064797(5,7);ENSSSCT00000065266(6,8);ENSSSCT00000066431(4,6)	ENSSSCG00000036033	Bf35,Sol36	THRB
ssc_circ_0001760	13	109772484	109778778	-	7	Exon	ENSSSCT00000024139(5,7);ENSSSCT00000030826(5,7);ENSSSCT00000041847(6,8);ENSSSCT00000055440(4,6);ENSSSCT00000056995(5,7)	ENSSSCG00000028905	Bf28,Bf35,Bf36,Sol28,Sol35,Sol36	TNIK
ssc_circ_0001761	13	109772484	109801337	-	2	Exon	ENSSSCT00000024139(4,7);ENSSSCT00000030826(4,7);ENSSSCT00000041847(5,8);ENSSSCT00000055440(3,6);ENSSSCT00000056995(4,7)	ENSSSCG00000028905	Bf36	TNIK
ssc_circ_0001762	13	110054195	110059566	+	2	Intergenic	none(none,none)	Null	Sol28,Sol35	Null
ssc_circ_0001763	13	110657082	110681603	+	2	Exon	ENSSSCT00000042601(2,3);ENSSSCT00000047159(2,3);ENSSSCT00000052905(2,3);ENSSSCT00000057229(2,3);ENSSSCT00000058242(2,3);ENSSSCT00000058388(2,3)	ENSSSCG00000011752	Bf28,Bf35,Bf36,Sol28,Sol35	FNDC3B
ssc_circ_0001764	13	110657082	110789120	+	5	Exon	ENSSSCT00000042601(2,6);ENSSSCT00000047159(2,6);ENSSSCT00000052905(2,6);ENSSSCT00000057229(2,6);ENSSSCT00000058242(2,6);ENSSSCT00000058388(2,6)	ENSSSCG00000011752	Bf28,Bf36,Sol28,Sol35	FNDC3B
ssc_circ_0001765	13	110681528	110789120	+	2	Exon	ENSSSCT00000012863(2,5);ENSSSCT00000042601(3,6);ENSSSCT00000047159(3,6);ENSSSCT00000052905(3,6);ENSSSCT00000057229(3,6);ENSSSCT00000058242(3,6);ENSSSCT00000058388(3,6)	ENSSSCG00000011752	Bf28,Bf36	FNDC3B
ssc_circ_0001766	13	110770451	110784858	+	3	Exon	ENSSSCT00000012863(3,4);ENSSSCT00000042601(4,5);ENSSSCT00000047159(4,5);ENSSSCT00000052905(4,5);ENSSSCT00000057229(4,5);ENSSSCT00000058242(4,5);ENSSSCT00000058388(4,5)	ENSSSCG00000011752	Bf28,Sol28	FNDC3B
ssc_circ_0001767	13	110770451	110789120	+	5	Exon	ENSSSCT00000012863(3,5);ENSSSCT00000042601(4,6);ENSSSCT00000047159(4,6);ENSSSCT00000052905(4,6);ENSSSCT00000057229(4,6);ENSSSCT00000058242(4,6);ENSSSCT00000058388(4,6)	ENSSSCG00000011752	Bf28,Bf35,Bf36,Sol35,Sol36	FNDC3B
ssc_circ_0001768	13	110784615	110789120	+	7	Exon	ENSSSCT00000012863(4,5);ENSSSCT00000042601(5,6);ENSSSCT00000047159(5,6);ENSSSCT00000052905(5,6);ENSSSCT00000057229(5,6);ENSSSCT00000058242(5,6);ENSSSCT00000058388(5,6)	ENSSSCG00000011752	Bf28,Bf35,Bf36,Sol28,Sol35,Sol36	FNDC3B
ssc_circ_0001769	13	110784615	110827514	+	2	Exon	ENSSSCT00000012863(4,6);ENSSSCT00000042601(5,7);ENSSSCT00000047159(5,7);ENSSSCT00000052905(5,7);ENSSSCT00000057229(5,7);ENSSSCT00000058242(5,7);ENSSSCT00000058388(5,7)	ENSSSCG00000011752	Bf28,Bf36	FNDC3B
ssc_circ_0001770	13	110788830	110840910	+	2	Exon	ENSSSCT00000012863(5,8);ENSSSCT00000042601(6,9);ENSSSCT00000047159(6,9);ENSSSCT00000057229(6,9);ENSSSCT00000058242(6,9);ENSSSCT00000058388(6,9)	ENSSSCG00000011752	Sol36	FNDC3B
ssc_circ_0001771	13	110811400	110840910	+	2	Intron	ENSSSCT00000052905(none,none)	Null	Sol28	Null
ssc_circ_0001772	13	110811400	110853978	+	2	Intron_exon	ENSSSCT00000012863(none,10);ENSSSCT00000042601(none,11);ENSSSCT00000047159(none,11);ENSSSCT00000052905(none,10);ENSSSCT00000057229(none,11);ENSSSCT00000058242(none,11);ENSSSCT00000058388(none,11)	ENSSSCG00000011752	Bf35	FNDC3B
ssc_circ_0001773	13	110827456	110840910	+	3	Exon	ENSSSCT00000012863(6,8);ENSSSCT00000042601(7,9);ENSSSCT00000047159(7,9);ENSSSCT00000057229(7,9);ENSSSCT00000058242(7,9);ENSSSCT00000058388(7,9)	ENSSSCG00000011752	Bf28	FNDC3B
ssc_circ_0001774	13	110827456	110853978	+	3	Exon	ENSSSCT00000012863(6,10);ENSSSCT00000042601(7,11);ENSSSCT00000047159(7,11);ENSSSCT00000052905(7,10);ENSSSCT00000057229(7,11);ENSSSCT00000058242(7,11);ENSSSCT00000058388(7,11)	ENSSSCG00000011752	Bf28,Bf35	FNDC3B
ssc_circ_0001775	13	110835616	110840910	+	2	Exon	ENSSSCT00000012863(7,8);ENSSSCT00000042601(8,9);ENSSSCT00000047159(8,9);ENSSSCT00000057229(8,9);ENSSSCT00000058242(8,9);ENSSSCT00000058388(8,9)	ENSSSCG00000011752	Bf36,Sol28	FNDC3B
ssc_circ_0001776	13	110835616	110850407	+	2	Exon	ENSSSCT00000012863(7,9);ENSSSCT00000042601(8,10);ENSSSCT00000047159(8,10);ENSSSCT00000052905(8,9);ENSSSCT00000057229(8,10);ENSSSCT00000058242(8,10);ENSSSCT00000058388(8,10)	ENSSSCG00000011752	Bf28	FNDC3B
ssc_circ_0001777	13	110878088	110881455	+	2	Exon	ENSSSCT00000012863(16,18);ENSSSCT00000042601(17,19);ENSSSCT00000047159(17,19);ENSSSCT00000052905(16,18);ENSSSCT00000057229(17,19);ENSSSCT00000058242(17,19);ENSSSCT00000058388(16,18)	ENSSSCG00000011752	Bf35	FNDC3B
ssc_circ_0001778	13	110913572	110916337	+	6	Exon	ENSSSCT00000012863(23,24);ENSSSCT00000042601(23,24);ENSSSCT00000047159(24,25);ENSSSCT00000052905(23,24);ENSSSCT00000057229(24,25);ENSSSCT00000058242(24,25);ENSSSCT00000058388(23,24)	ENSSSCG00000011752	Sol28,Sol35,Sol36	FNDC3B
ssc_circ_0001779	13	111254637	111262085	+	3	Exon	ENSSSCT00000039086(4,11);ENSSSCT00000042727(4,9);ENSSSCT00000051545(4,11);ENSSSCT00000065191(5,12)	ENSSSCG00000035746	Bf35,Bf36,Sol28	ECT2
ssc_circ_0001780	13	111274393	111286180	+	5	Exon	ENSSSCT00000039086(13,17);ENSSSCT00000042727(11,15);ENSSSCT00000051545(13,17);ENSSSCT00000065191(14,18)	ENSSSCG00000035746	Bf28	ECT2
ssc_circ_0001781	13	11164591	11209734	-	3	Exon	ENSSSCT00000050311(2,3);ENSSSCT00000054849(2,3);ENSSSCT00000065266(2,3)	ENSSSCG00000036033	Bf35,Sol35	THRB
ssc_circ_0001782	13	11335021	11337900	-	3	Intron	ENSSSCT00000048403(none,none);ENSSSCT00000050311(none,none);ENSSSCT00000054688(none,none);ENSSSCT00000064797(none,none);ENSSSCT00000065266(none,none);ENSSSCT00000066431(none,none)	Null	Sol28	Null
ssc_circ_0001783	13	115336229	115345354	-	3	Exon	ENSSSCT00000012871(4,10);ENSSSCT00000028290(3,9);ENSSSCT00000038018(4,10);ENSSSCT00000038564(5,11);ENSSSCT00000047161(4,10);ENSSSCT00000056472(4,10);ENSSSCT00000057255(5,11);ENSSSCT00000058021(5,11);ENSSSCT00000058149(5,11);ENSSSCT00000063961(5,11)	ENSSSCG00000011760	Sol36	TBL1XR1
ssc_circ_0001784	13	115356056	115402388	-	2	Exon	ENSSSCT00000038564(3,4);ENSSSCT00000056472(2,3);ENSSSCT00000057255(3,4);ENSSSCT00000058021(2,4);ENSSSCT00000058149(2,4);ENSSSCT00000063961(3,4)	ENSSSCG00000011760	Bf28	TBL1XR1
ssc_circ_0001785	13	115385728	115402388	-	2	Exon	ENSSSCT00000047161(2,3);ENSSSCT00000058021(2,3);ENSSSCT00000058149(2,3)	ENSSSCG00000011760	Bf28,Sol36	TBL1XR1
ssc_circ_0001786	13	115397796	115398016	-	2	Intron	ENSSSCT00000012871(none,none);ENSSSCT00000028290(none,none);ENSSSCT00000038018(none,none);ENSSSCT00000038564(none,none);ENSSSCT00000047161(none,none);ENSSSCT00000056472(none,none);ENSSSCT00000057255(none,none);ENSSSCT00000058021(none,none);ENSSSCT00000058149(none,none);ENSSSCT00000063961(none,none)	Null	Sol28	Null
ssc_circ_0001787	13	117240823	117241978	+	4	Exon	ENSSSCT00000029004(2,3);ENSSSCT00000039550(2,3)	ENSSSCG00000030413	Bf36,Sol28	PIK3CA
ssc_circ_0001788	13	117240823	117247185	+	6	Exon	ENSSSCT00000029004(2,6);ENSSSCT00000039550(2,6)	ENSSSCG00000030413	Bf28,Bf35,Bf36,Sol28,Sol36	PIK3CA
ssc_circ_0001789	13	117240823	117252995	+	3	Exon	ENSSSCT00000029004(2,9);ENSSSCT00000039550(2,9)	ENSSSCG00000030413	Bf36,Sol28	PIK3CA
ssc_circ_0001790	13	117240823	117266971	+	2	Exon	ENSSSCT00000029004(2,17);ENSSSCT00000039550(2,17)	ENSSSCG00000030413	Bf36	PIK3CA
ssc_circ_0001791	13	117374444	117376882	+	4	Intron_exon	ENSSSCT00000060729(none,none)	Null	Sol28	Null
ssc_circ_0001792	13	117406033	117410775	+	2	Exon	ENSSSCT00000039446(2,4)	ENSSSCG00000039285	Sol35	MFN1
ssc_circ_0001793	13	117607040	117607463	+	2	Exon	ENSSSCT00000012873(2,3);ENSSSCT00000055204(2,3)	ENSSSCG00000011762	Sol28	ACTL6A
ssc_circ_0001794	13	117610942	117618249	+	2	Exon	ENSSSCT00000012873(4,8);ENSSSCT00000055204(4,8)	ENSSSCG00000011762	Sol28	ACTL6A
ssc_circ_0001795	13	117643455	117649071	-	3	Exon	ENSSSCT00000012874(2,4)	ENSSSCG00000011763	Sol28,Sol36	MRPL47
ssc_circ_0001796	13	117703190	117704671	+	4	Intron	ENSSSCT00000012876(none,none);ENSSSCT00000024882(none,none);ENSSSCT00000039630(none,none)	Null	Sol36	Null
ssc_circ_0001797	13	117726317	117742266	+	5	Exon	ENSSSCT00000012876(2,4);ENSSSCT00000039630(2,4)	ENSSSCG00000011765	Sol28	USP13
ssc_circ_0001798	13	117726317	117751433	+	3	Exon	ENSSSCT00000012876(2,6);ENSSSCT00000039630(2,6)	ENSSSCG00000011765	Bf28,Bf35,Bf36	USP13
ssc_circ_0001799	13	117734205	117742266	+	3	Exon	ENSSSCT00000012876(3,4);ENSSSCT00000024882(2,3);ENSSSCT00000039630(3,4)	ENSSSCG00000011765	Sol35	USP13
ssc_circ_0001800	13	117734205	117751433	+	2	Exon	ENSSSCT00000012876(3,6);ENSSSCT00000024882(2,5);ENSSSCT00000039630(3,6)	ENSSSCG00000011765	Bf36,Sol28	USP13
ssc_circ_0001801	13	117742145	117749582	+	46	Exon	ENSSSCT00000012876(4,5);ENSSSCT00000024882(3,4);ENSSSCT00000039630(4,5)	ENSSSCG00000011765	Bf28,Bf35,Bf36,Sol28,Sol35,Sol36	USP13
ssc_circ_0001802	13	117742145	117751433	+	2	Exon	ENSSSCT00000012876(4,6);ENSSSCT00000024882(3,5);ENSSSCT00000039630(4,6)	ENSSSCG00000011765	Bf36,Sol28	USP13
ssc_circ_0001803	13	117742145	117785797	+	2	Exon	ENSSSCT00000012876(4,13);ENSSSCT00000024882(3,12);ENSSSCT00000039630(4,13)	ENSSSCG00000011765	Sol28	USP13
ssc_circ_0001804	13	117749440	117751433	+	11	Exon	ENSSSCT00000012876(5,6);ENSSSCT00000024882(4,5);ENSSSCT00000039630(5,6)	ENSSSCG00000011765	Bf28,Bf35,Bf36,Sol28,Sol35,Sol36	USP13
ssc_circ_0001805	13	117762403	117785797	+	2	Exon	ENSSSCT00000012876(7,13);ENSSSCT00000024882(6,12);ENSSSCT00000039630(7,13)	ENSSSCG00000011765	Bf36	USP13
ssc_circ_0001806	13	117762403	117804298	+	4	Exon	ENSSSCT00000012876(7,19);ENSSSCT00000024882(6,18);ENSSSCT00000039630(7,19)	ENSSSCG00000011765	Bf36,Sol28	USP13
ssc_circ_0001807	13	117771074	117785797	+	3	Exon	ENSSSCT00000012876(9,13);ENSSSCT00000024882(8,12);ENSSSCT00000039630(9,13)	ENSSSCG00000011765	Bf28,Sol28	USP13
ssc_circ_0001808	13	117771074	117804298	+	2	Exon	ENSSSCT00000012876(9,19);ENSSSCT00000024882(8,18);ENSSSCT00000039630(9,19)	ENSSSCG00000011765	Sol28	USP13
ssc_circ_0001809	13	117785623	117804298	+	3	Exon	ENSSSCT00000012876(13,19);ENSSSCT00000024882(12,18);ENSSSCT00000039630(13,19)	ENSSSCG00000011765	Sol28	USP13
ssc_circ_0001810	13	117794365	117804298	+	8	Exon	ENSSSCT00000012876(14,19);ENSSSCT00000024882(13,18);ENSSSCT00000039630(14,19)	ENSSSCG00000011765	Bf36,Sol28,Sol35,Sol36	USP13
ssc_circ_0001811	13	117801686	117802401	+	7	Exon	ENSSSCT00000012876(17,18);ENSSSCT00000024882(16,17);ENSSSCT00000039630(17,18)	ENSSSCG00000011765	Bf28,Bf35,Bf36,Sol28,Sol35,Sol36	USP13
ssc_circ_0001812	13	117801686	117804298	+	5	Exon	ENSSSCT00000012876(17,19);ENSSSCT00000024882(16,18);ENSSSCT00000039630(17,19)	ENSSSCG00000011765	Bf28,Bf35,Bf36,Sol28,Sol35,Sol36	USP13
ssc_circ_0001813	13	118870363	118871314	+	2	Exon	ENSSSCT00000012881(4,6);ENSSSCT00000027021(4,6);ENSSSCT00000027605(4,6);ENSSSCT00000053011(5,7);ENSSSCT00000056528(4,6)	ENSSSCG00000011769	Bf35,Sol35,Sol36	FXR1
ssc_circ_0001814	13	118870363	118891037	+	3	Exon	ENSSSCT00000012881(4,13);ENSSSCT00000027021(4,13);ENSSSCT00000027605(4,14);ENSSSCT00000053011(5,15);ENSSSCT00000056528(4,13)	ENSSSCG00000011769	Sol35	FXR1
ssc_circ_0001815	13	118870848	118874998	+	2	Exon	ENSSSCT00000012881(5,8);ENSSSCT00000027021(5,9);ENSSSCT00000027605(5,9);ENSSSCT00000053011(6,10);ENSSSCT00000056528(5,9)	ENSSSCG00000011769	Sol28	FXR1
ssc_circ_0001816	13	118870848	118893405	+	2	Exon	ENSSSCT00000012881(5,14);ENSSSCT00000027021(5,14);ENSSSCT00000027605(5,15);ENSSSCT00000053011(6,16);ENSSSCT00000056528(5,14)	ENSSSCG00000011769	Bf36	FXR1
ssc_circ_0001817	13	118871221	118874998	+	2	Exon	ENSSSCT00000012881(6,8);ENSSSCT00000027021(6,9);ENSSSCT00000027605(6,9);ENSSSCT00000053011(7,10);ENSSSCT00000056528(6,9)	ENSSSCG00000011769	Sol36	FXR1
ssc_circ_0001818	13	118871953	118878818	+	4	Exon	ENSSSCT00000027021(7,10);ENSSSCT00000027605(7,10);ENSSSCT00000053011(8,11);ENSSSCT00000056528(7,10)	ENSSSCG00000011769	Bf36	FXR1
ssc_circ_0001819	13	118884334	118891037	+	3	Exon	ENSSSCT00000012881(10,13);ENSSSCT00000027021(11,13);ENSSSCT00000027605(11,14);ENSSSCT00000053011(12,15);ENSSSCT00000056528(11,13)	ENSSSCG00000011769	Sol28,Sol36	FXR1
ssc_circ_0001820	13	118890834	118894230	+	2	Exon	ENSSSCT00000027021(13,15);ENSSSCT00000053011(15,17)	ENSSSCG00000011769	Bf28,Bf35,Bf36,Sol28,Sol35,Sol36	FXR1
ssc_circ_0001821	13	118893205	118894230	+	6	Exon	ENSSSCT00000027021(14,15);ENSSSCT00000053011(16,17)	ENSSSCG00000011769	Sol28,Sol35	FXR1
ssc_circ_0001822	13	120756800	120765156	+	6	Exon	ENSSSCT00000012884(2,4);ENSSSCT00000038416(2,4);ENSSSCT00000050824(2,5);ENSSSCT00000053777(2,3);ENSSSCT00000062766(2,4)	ENSSSCG00000011772	Bf28,Bf35,Bf36,Sol28,Sol35,Sol36	Null
ssc_circ_0001823	13	120756800	120779879	+	4	Exon	ENSSSCT00000012884(2,7);ENSSSCT00000038416(2,7);ENSSSCT00000050824(2,8);ENSSSCT00000053777(2,6);ENSSSCT00000062766(2,7)	ENSSSCG00000011772	Bf28,Bf36,Sol28,Sol35	Null
ssc_circ_0001824	13	120762855	120778323	+	3	Exon	ENSSSCT00000012884(3,5);ENSSSCT00000038416(3,5);ENSSSCT00000050824(4,6);ENSSSCT00000062766(3,5);ENSSSCT00000065991(2,4)	ENSSSCG00000011772	Bf36	Null
ssc_circ_0001825	13	120762855	120779879	+	3	Exon	ENSSSCT00000012884(3,7);ENSSSCT00000038416(3,7);ENSSSCT00000050824(4,8);ENSSSCT00000062766(3,7);ENSSSCT00000065991(2,6)	ENSSSCG00000011772	Bf35,Sol36	Null
ssc_circ_0001826	13	120765076	120779879	+	4	Exon	ENSSSCT00000012884(4,7);ENSSSCT00000038416(4,7);ENSSSCT00000050824(5,8);ENSSSCT00000053777(3,6);ENSSSCT00000062766(4,7);ENSSSCT00000065991(3,6)	ENSSSCG00000011772	Bf28,Bf35,Sol28,Sol36	Null
ssc_circ_0001827	13	120778216	120779879	+	27	Exon	ENSSSCT00000012884(5,7);ENSSSCT00000038416(5,7);ENSSSCT00000050824(6,8);ENSSSCT00000053777(4,6);ENSSSCT00000062766(5,7);ENSSSCT00000065991(4,6)	ENSSSCG00000011772	Bf28,Bf35,Bf36,Sol28,Sol35,Sol36	Null
ssc_circ_0001828	13	120778216	120788611	+	2	Exon	ENSSSCT00000012884(5,8);ENSSSCT00000038416(5,8);ENSSSCT00000050824(6,9);ENSSSCT00000053777(4,7);ENSSSCT00000062766(5,8);ENSSSCT00000065991(4,7)	ENSSSCG00000011772	Bf35	Null
ssc_circ_0001829	13	120778216	120791264	+	2	Exon	ENSSSCT00000012884(5,9);ENSSSCT00000038416(5,9);ENSSSCT00000050824(6,10);ENSSSCT00000053777(4,8);ENSSSCT00000062766(5,9);ENSSSCT00000065991(4,8)	ENSSSCG00000011772	Sol35	Null
ssc_circ_0001830	13	120778216	120795359	+	2	Exon	ENSSSCT00000012884(5,10);ENSSSCT00000038416(5,10);ENSSSCT00000050824(6,11);ENSSSCT00000053777(4,9);ENSSSCT00000062766(5,10);ENSSSCT00000065991(4,9)	ENSSSCG00000011772	Bf28,Bf36,Sol28,Sol35	Null
ssc_circ_0001831	13	120788564	120795359	+	2	Exon	ENSSSCT00000012884(8,10);ENSSSCT00000038416(8,10);ENSSSCT00000050824(9,11);ENSSSCT00000053777(7,9);ENSSSCT00000062766(8,10);ENSSSCT00000065991(7,9)	ENSSSCG00000011772	Bf28,Sol35	Null
ssc_circ_0001832	13	120795278	120810310	+	2	Exon	ENSSSCT00000012884(10,13);ENSSSCT00000038416(10,13);ENSSSCT00000050824(11,14);ENSSSCT00000053777(9,12);ENSSSCT00000062766(10,13);ENSSSCT00000065991(9,12)	ENSSSCG00000011772	Sol35	Null
ssc_circ_0001833	13	120795278	120824864	+	3	Exon	ENSSSCT00000012884(10,20);ENSSSCT00000038416(10,20);ENSSSCT00000050824(11,21);ENSSSCT00000053777(9,19);ENSSSCT00000062766(10,20);ENSSSCT00000065991(9,19)	ENSSSCG00000011772	Sol28	Null
ssc_circ_0001834	13	120795278	120835829	+	2	Exon	ENSSSCT00000038416(10,25);ENSSSCT00000050824(11,26);ENSSSCT00000053777(9,24);ENSSSCT00000062766(10,25);ENSSSCT00000065991(9,24)	ENSSSCG00000011772	Sol28	Null
ssc_circ_0001835	13	120795278	120850194	+	2	Exon	ENSSSCT00000012884(10,26);ENSSSCT00000038416(10,28);ENSSSCT00000050824(11,29);ENSSSCT00000053777(9,27);ENSSSCT00000062766(10,28);ENSSSCT00000065991(9,27)	ENSSSCG00000011772	Sol35	Null
ssc_circ_0001836	13	120803874	120812263	+	2	Exon	ENSSSCT00000012884(11,15);ENSSSCT00000038416(11,15);ENSSSCT00000050824(12,16);ENSSSCT00000053777(10,14);ENSSSCT00000062766(11,15);ENSSSCT00000065991(10,14)	ENSSSCG00000011772	Sol28	Null
ssc_circ_0001837	13	120807611	120810310	+	3	Exon	ENSSSCT00000012884(12,13);ENSSSCT00000038416(12,13);ENSSSCT00000050824(13,14);ENSSSCT00000053777(11,12);ENSSSCT00000062766(12,13);ENSSSCT00000065991(11,12)	ENSSSCG00000011772	Sol28	Null
ssc_circ_0001838	13	120810086	120810310	+	3	Exon	ENSSSCT00000012884(13,13);ENSSSCT00000038416(13,13);ENSSSCT00000050824(14,14);ENSSSCT00000053777(12,12);ENSSSCT00000062766(13,13);ENSSSCT00000065991(12,12)	ENSSSCG00000011772	Sol35	Null
ssc_circ_0001839	13	120819011	120850194	+	5	Exon	ENSSSCT00000012884(19,26);ENSSSCT00000038416(19,28);ENSSSCT00000050824(20,29);ENSSSCT00000053777(18,27);ENSSSCT00000062766(19,28);ENSSSCT00000065991(18,27)	ENSSSCG00000011772	Bf28,Bf35,Bf36,Sol28,Sol35,Sol36	Null
ssc_circ_0001840	13	120831733	120850194	+	2	Exon	ENSSSCT00000012884(22,26);ENSSSCT00000038416(22,28);ENSSSCT00000050824(23,29);ENSSSCT00000053777(21,27);ENSSSCT00000062766(22,28);ENSSSCT00000065991(21,27)	ENSSSCG00000011772	Bf28,Bf35,Bf36,Sol35,Sol36	Null
ssc_circ_0001841	13	120834591	120848493	+	4	Exon	ENSSSCT00000038416(24,27);ENSSSCT00000050824(25,28);ENSSSCT00000053777(23,26);ENSSSCT00000062766(24,27);ENSSSCT00000065991(23,26)	ENSSSCG00000011772	Sol35	Null
ssc_circ_0001842	13	120847774	120850194	+	5	Exon	ENSSSCT00000012884(24,26);ENSSSCT00000038416(26,28);ENSSSCT00000050824(27,29);ENSSSCT00000053777(25,27);ENSSSCT00000062766(26,28);ENSSSCT00000065991(25,27)	ENSSSCG00000011772	Sol35	Null
ssc_circ_0001843	13	120919103	120935351	-	69	Exon	ENSSSCT00000025068(2,6)	ENSSSCG00000022783	Bf28,Bf35,Bf36,Sol28,Sol35,Sol36	DCUN1D1
ssc_circ_0001844	13	120931036	120933597	-	12	Exon	ENSSSCT00000025068(3,4);ENSSSCT00000040972(3,4)	ENSSSCG00000022783	Bf28,Bf35,Bf36,Sol28,Sol35,Sol36	DCUN1D1
ssc_circ_0001845	13	120931036	120935351	-	144	Exon	ENSSSCT00000025068(2,4)	ENSSSCG00000022783	Bf28,Bf35,Bf36,Sol28,Sol35,Sol36	DCUN1D1
ssc_circ_0001846	13	120933429	120935351	-	3	Exon	ENSSSCT00000025068(2,3)	ENSSSCG00000022783	Bf28,Sol35	DCUN1D1
ssc_circ_0001847	13	120987445	121006776	-	3	Exon	ENSSSCT00000029315(11,17);ENSSSCT00000051084(11,17)	ENSSSCG00000025942	Bf28,Bf35,Sol35	MCCC1
ssc_circ_0001848	13	120987445	121017783	-	2	Exon	ENSSSCT00000029315(10,17);ENSSSCT00000051084(10,17)	ENSSSCG00000025942	Bf35	MCCC1
ssc_circ_0001849	13	120998390	121006776	-	3	Exon	ENSSSCT00000029315(11,14);ENSSSCT00000051084(11,14)	ENSSSCG00000025942	Bf36,Sol35	MCCC1
ssc_circ_0001850	13	121001092	121006776	-	3	Exon	ENSSSCT00000029315(11,13);ENSSSCT00000051084(11,13)	ENSSSCG00000025942	Sol35	MCCC1
ssc_circ_0001851	13	121003053	121006776	-	5	Exon	ENSSSCT00000029315(11,12);ENSSSCT00000051084(11,12)	ENSSSCG00000025942	Bf28,Bf35,Bf36,Sol28,Sol35,Sol36	MCCC1
ssc_circ_0001852	13	121035546	121036441	-	2	Exon	ENSSSCT00000029315(5,7);ENSSSCT00000051084(5,7)	ENSSSCG00000025942	Bf35,Sol28,Sol35	MCCC1
ssc_circ_0001853	13	121052113	121059064	-	5	Exon	ENSSSCT00000029315(2,4);ENSSSCT00000051084(2,4)	ENSSSCG00000025942	Bf28,Bf35,Bf36,Sol28,Sol35,Sol36	MCCC1
ssc_circ_0001854	13	121056218	121059064	-	6	Exon	ENSSSCT00000029315(2,3);ENSSSCT00000051084(2,3)	ENSSSCG00000025942	Bf28,Bf36,Sol28	MCCC1
ssc_circ_0001855	13	121161976	121163467	-	4	Exon	ENSSSCT00000026651(23,25);ENSSSCT00000051088(22,24);ENSSSCT00000058614(23,25)	ENSSSCG00000021749	Bf28,Bf36,Sol35	MCF2L2
ssc_circ_0001856	13	121183046	121191958	-	2	Exon	ENSSSCT00000026651(16,20);ENSSSCT00000051088(16,20);ENSSSCT00000055495(16,20);ENSSSCT00000058614(16,20);ENSSSCT00000060606(16,19)	ENSSSCG00000021749	Bf36	MCF2L2
ssc_circ_0001857	13	121393206	121398502	+	2	Intergenic	none(none,none)	Null	Bf36,Sol28,Sol36	Null
ssc_circ_0001858	13	121447748	121448196	-	2	Exon	ENSSSCT00000051270(3,4)	ENSSSCG00000031476	Sol28	KLHL6
ssc_circ_0001859	13	121570082	121570785	+	2	Intron	ENSSSCT00000012887(none,none);ENSSSCT00000039185(none,none);ENSSSCT00000039977(none,none);ENSSSCT00000059787(none,none)	Null	Bf36,Sol36	Null
ssc_circ_0001860	13	121570082	121572035	+	7	Exon	ENSSSCT00000037608(2,3);ENSSSCT00000051700(3,4)	ENSSSCG00000011775	Bf28,Bf35,Bf36,Sol28,Sol35,Sol36	KLHL24
ssc_circ_0001861	13	121570082	121577363	+	6	Exon	ENSSSCT00000037528(3,4);ENSSSCT00000037608(2,4);ENSSSCT00000051700(3,5)	ENSSSCG00000011775	Bf28,Bf36,Sol35,Sol36	KLHL24
ssc_circ_0001862	13	121570082	121589673	+	3	Exon	ENSSSCT00000037528(3,6);ENSSSCT00000037608(2,6);ENSSSCT00000051700(3,7)	ENSSSCG00000011775	Sol28	KLHL24
ssc_circ_0001863	13	121570082	121596427	+	5	Exon	ENSSSCT00000037528(3,8);ENSSSCT00000037608(2,8);ENSSSCT00000051700(3,9)	ENSSSCG00000011775	Bf36,Sol28,Sol35	KLHL24
ssc_circ_0001864	13	121571994	121577363	+	16	Exon	ENSSSCT00000037608(3,4);ENSSSCT00000039977(2,3);ENSSSCT00000051700(4,5);ENSSSCT00000059787(2,3)	ENSSSCG00000011775	Bf28,Bf35,Bf36,Sol28,Sol35,Sol36	KLHL24
ssc_circ_0001865	13	121572490	121574037	-	4	Antisense	ENSSSCT00000012887(none,none);ENSSSCT00000037528(none,none);ENSSSCT00000037608(none,none);ENSSSCT00000039185(none,none);ENSSSCT00000039977(none,none);ENSSSCT00000051700(none,none);ENSSSCT00000059787(none,none)	Null	Bf36,Sol28	Null
ssc_circ_0001866	13	121574169	121575007	+	3	Intron	ENSSSCT00000012887(none,none);ENSSSCT00000037528(none,none);ENSSSCT00000037608(none,none);ENSSSCT00000039185(none,none);ENSSSCT00000039977(none,none);ENSSSCT00000051700(none,none);ENSSSCT00000059787(none,none)	Null	Sol28	Null
ssc_circ_0001867	13	121576383	121577363	+	2	Exon	ENSSSCT00000012887(2,2);ENSSSCT00000037528(4,4);ENSSSCT00000037608(4,4);ENSSSCT00000039185(2,2);ENSSSCT00000039977(3,3);ENSSSCT00000051700(5,5);ENSSSCT00000059787(3,3)	ENSSSCG00000011775	Bf28,Sol28,Sol35,Sol36	KLHL24
ssc_circ_0001868	13	121576383	121589673	+	2	Exon	ENSSSCT00000012887(2,4);ENSSSCT00000037528(4,6);ENSSSCT00000037608(4,6);ENSSSCT00000039185(2,4);ENSSSCT00000039977(3,5);ENSSSCT00000051700(5,7);ENSSSCT00000059787(3,5)	ENSSSCG00000011775	Sol28,Sol36	KLHL24
ssc_circ_0001869	13	121576383	121596427	+	3	Exon	ENSSSCT00000012887(2,6);ENSSSCT00000037528(4,8);ENSSSCT00000037608(4,8);ENSSSCT00000039185(2,6);ENSSSCT00000039977(3,7);ENSSSCT00000051700(5,9);ENSSSCT00000059787(3,7)	ENSSSCG00000011775	Bf28,Bf35,Sol28,Sol35,Sol36	KLHL24
ssc_circ_0001870	13	121588580	121596427	+	53	Exon	ENSSSCT00000012887(3,6);ENSSSCT00000037528(5,8);ENSSSCT00000037608(5,8);ENSSSCT00000039185(3,6);ENSSSCT00000039977(4,7);ENSSSCT00000051700(6,9);ENSSSCT00000059787(4,7)	ENSSSCG00000011775	Bf28,Bf35,Bf36,Sol28,Sol35,Sol36	KLHL24
ssc_circ_0001871	13	121670507	121682565	+	2	Exon	ENSSSCT00000012888(6,7);ENSSSCT00000043012(6,7);ENSSSCT00000044377(6,7);ENSSSCT00000046642(4,5);ENSSSCT00000050821(6,7);ENSSSCT00000055903(6,7)	ENSSSCG00000011776	Sol28	YEATS2
ssc_circ_0001872	13	121699729	121700467	+	2	Exon	ENSSSCT00000012888(13,14);ENSSSCT00000046642(12,13);ENSSSCT00000050821(14,15);ENSSSCT00000055903(14,15)	ENSSSCG00000011776	Bf28,Bf35,Bf36,Sol28,Sol35,Sol36	YEATS2
ssc_circ_0001873	13	121768233	121771595	-	2	Exon	ENSSSCT00000050637(5,7)	ENSSSCG00000033424	Bf36	Null
ssc_circ_0001874	13	121768233	121801113	-	2	Intron_exon	ENSSSCT00000050637(none,7)	ENSSSCG00000033424	Sol28	Null
ssc_circ_0001875	13	121798403	121802974	-	2	Intron_exon	ENSSSCT00000050637(2,none)	ENSSSCG00000033424	Sol36	Null
ssc_circ_0001876	13	121798856	121802974	-	16	Exon	ENSSSCT00000050637(2,4)	ENSSSCG00000033424	Bf28,Bf35,Bf36,Sol28,Sol35,Sol36	Null
ssc_circ_0001877	13	121801041	121802974	-	3	Intron_exon	ENSSSCT00000050637(2,none)	ENSSSCG00000033424	Bf35,Bf36,Sol28,Sol35,Sol36	Null
ssc_circ_0001878	13	121802237	121802974	-	5	Exon	ENSSSCT00000050637(2,3)	ENSSSCG00000033424	Bf28,Bf36,Sol28,Sol35,Sol36	Null
ssc_circ_0001879	13	121882226	121886954	-	4	Exon	ENSSSCT00000012894(25,26);ENSSSCT00000041481(22,23);ENSSSCT00000042585(27,28);ENSSSCT00000055151(25,26);ENSSSCT00000058494(21,22);ENSSSCT00000065522(22,23)	ENSSSCG00000011782	Bf28,Sol35,Sol36	ABCC5
ssc_circ_0001880	13	121908445	121911725	-	5	Exon	ENSSSCT00000012894(12,14);ENSSSCT00000038570(10,12);ENSSSCT00000041481(9,11);ENSSSCT00000042585(14,16);ENSSSCT00000055151(12,14);ENSSSCT00000058494(8,10);ENSSSCT00000065522(9,11)	ENSSSCG00000011782	Bf28,Bf35,Bf36,Sol35	ABCC5
ssc_circ_0001881	13	122190540	122191051	+	8	Exon	ENSSSCT00000024405(3,4);ENSSSCT00000043727(4,5);ENSSSCT00000059320(4,5)	ENSSSCG00000023998	Bf28,Bf35,Sol28,Sol35,Sol36	PSMD2
ssc_circ_0001882	13	122190540	122192108	+	2	Exon	ENSSSCT00000024405(3,6);ENSSSCT00000043727(4,7);ENSSSCT00000059320(4,7)	ENSSSCG00000023998	Bf36,Sol28,Sol36	PSMD2
ssc_circ_0001883	13	122727540	122750151	+	2	Exon	ENSSSCT00000024055(8,20);ENSSSCT00000041981(8,20);ENSSSCT00000058657(8,20)	ENSSSCG00000011788	Bf28,Bf35,Bf36,Sol28,Sol35,Sol36	VPS8
ssc_circ_0001884	13	122727540	122835708	+	2	Exon	ENSSSCT00000024055(8,33);ENSSSCT00000041981(8,33);ENSSSCT00000058657(8,33)	ENSSSCG00000011788	Bf36	VPS8
ssc_circ_0001885	13	122746508	122750151	+	4	Exon	ENSSSCT00000012900(15,19);ENSSSCT00000024055(16,20);ENSSSCT00000041981(16,20);ENSSSCT00000050775(16,20);ENSSSCT00000058657(16,20);ENSSSCT00000064248(15,19)	ENSSSCG00000011788	Sol35	VPS8
ssc_circ_0001886	13	122788149	122799645	+	4	Exon	ENSSSCT00000012900(20,22);ENSSSCT00000024055(21,23);ENSSSCT00000041981(21,23);ENSSSCT00000050775(21,23);ENSSSCT00000058657(21,23);ENSSSCT00000064248(20,22)	ENSSSCG00000011788	Bf35	VPS8
ssc_circ_0001887	13	122788149	122802413	+	2	Exon	ENSSSCT00000012900(20,23);ENSSSCT00000024055(21,24);ENSSSCT00000041981(21,24);ENSSSCT00000050775(21,24);ENSSSCT00000058657(21,24);ENSSSCT00000064248(20,23)	ENSSSCG00000011788	Sol35	VPS8
ssc_circ_0001888	13	122802362	122815400	+	2	Exon	ENSSSCT00000012900(23,26);ENSSSCT00000024055(24,27);ENSSSCT00000041981(24,27);ENSSSCT00000050775(24,27);ENSSSCT00000058657(24,27);ENSSSCT00000064248(23,26)	ENSSSCG00000011788	Bf36,Sol35,Sol36	VPS8
ssc_circ_0001889	13	122822180	122835708	+	2	Exon	ENSSSCT00000024055(28,33);ENSSSCT00000041981(28,33);ENSSSCT00000050775(28,33);ENSSSCT00000058657(28,33);ENSSSCT00000064248(27,32)	ENSSSCG00000011788	Sol36	VPS8
ssc_circ_0001890	13	122846614	122873288	+	3	Exon	ENSSSCT00000012900(33,37);ENSSSCT00000024055(35,39);ENSSSCT00000041981(35,39);ENSSSCT00000050775(35,39);ENSSSCT00000058657(35,39);ENSSSCT00000064248(34,38)	ENSSSCG00000011788	Bf35	VPS8
ssc_circ_0001891	13	123437550	123438399	+	4	Exon	ENSSSCT00000012906(3,4);ENSSSCT00000029102(3,4)	ENSSSCG00000011794	Bf28,Bf35,Bf36,Sol35	SENP2
ssc_circ_0001892	13	123437550	123447842	+	2	Exon	ENSSSCT00000012906(3,10);ENSSSCT00000029102(3,10)	ENSSSCG00000011794	Bf35,Sol28,Sol36	SENP2
ssc_circ_0001893	13	123440897	123447842	+	2	Exon	ENSSSCT00000012906(5,10);ENSSSCT00000029102(5,10)	ENSSSCG00000011794	Sol36	SENP2
ssc_circ_0001894	13	123440897	123463017	+	2	Exon	ENSSSCT00000029102(5,16)	ENSSSCG00000011794	Sol28	SENP2
ssc_circ_0001895	13	123445565	123447842	+	7	Exon	ENSSSCT00000012906(7,10);ENSSSCT00000029102(7,10)	ENSSSCG00000011794	Bf28,Bf35,Bf36,Sol28,Sol35,Sol36	SENP2
ssc_circ_0001896	13	123445565	123450518	+	2	Exon	ENSSSCT00000012906(7,11);ENSSSCT00000029102(7,11)	ENSSSCG00000011794	Bf36	SENP2
ssc_circ_0001897	13	123446426	123447842	+	2	Exon	ENSSSCT00000012906(8,10);ENSSSCT00000029102(8,10)	ENSSSCG00000011794	Sol36	SENP2
ssc_circ_0001898	13	123716429	123737809	+	4	Intergenic	none(none,none)	Null	Bf28,Sol28,Sol35	Null
ssc_circ_0001899	13	123761745	123764219	-	4	Exon	ENSSSCT00000025696(5,8);ENSSSCT00000061889(5,7)	ENSSSCG00000030225	Sol28	TRA2B
ssc_circ_0001900	13	124586483	124586947	+	3	Exon	ENSSSCT00000012915(7,8);ENSSSCT00000038672(8,9);ENSSSCT00000041278(8,9);ENSSSCT00000051483(8,8)	ENSSSCG00000011803	Bf28,Bf35,Bf36,Sol28,Sol35	Null
ssc_circ_0001901	13	12522001	12544500	-	2	Exon	ENSSSCT00000012279(8,29)	ENSSSCG00000011213	Bf36	TOP2B
ssc_circ_0001902	13	12528540	12529463	-	3	Exon	ENSSSCT00000012279(23,24)	ENSSSCG00000011213	Bf36,Sol36	TOP2B
ssc_circ_0001903	13	12535873	12536617	-	3	Exon	ENSSSCT00000012279(16,19)	ENSSSCG00000011213	Bf28	TOP2B
ssc_circ_0001904	13	12542442	12548099	-	5	Exon	ENSSSCT00000012279(7,10)	ENSSSCG00000011213	Bf28,Bf36,Sol28,Sol35,Sol36	TOP2B
ssc_circ_0001905	13	12547887	12556359	-	2	Exon	ENSSSCT00000012279(4,7)	ENSSSCG00000011213	Bf36	TOP2B
ssc_circ_0001906	13	12547887	12562815	-	3	Exon	ENSSSCT00000012279(2,7)	ENSSSCG00000011213	Bf35	TOP2B
ssc_circ_0001907	13	12547887	12562830	-	2	Intron_exon	ENSSSCT00000012279(none,7)	ENSSSCG00000011213	Bf36	TOP2B
ssc_circ_0001908	13	12556296	12562815	-	28	Exon	ENSSSCT00000012279(2,4)	ENSSSCG00000011213	Bf28,Bf35,Bf36,Sol28,Sol35,Sol36	TOP2B
ssc_circ_0001909	13	12556296	12562830	-	7	Intron_exon	ENSSSCT00000012279(none,4)	ENSSSCG00000011213	Bf28,Bf35,Bf36,Sol28,Sol35,Sol36	TOP2B
ssc_circ_0001910	13	125959242	126013836	+	3	Exon	ENSSSCT00000012923(3,4);ENSSSCT00000023546(3,4);ENSSSCT00000060974(2,3)	ENSSSCG00000011811	Bf36,Sol35	LPP
ssc_circ_0001911	13	125972284	126013836	+	4	Intron_exon	ENSSSCT00000012923(none,4);ENSSSCT00000023546(none,4);ENSSSCT00000050107(none,2);ENSSSCT00000060974(none,3)	ENSSSCG00000011811	Bf35	LPP
ssc_circ_0001912	13	126012285	126013836	+	4	Intron_exon	ENSSSCT00000012923(none,4);ENSSSCT00000023546(none,4);ENSSSCT00000050107(none,2);ENSSSCT00000060974(none,3)	ENSSSCG00000011811	Sol35	LPP
ssc_circ_0001913	13	126013636	126013836	+	5	Exon	ENSSSCT00000012923(4,4);ENSSSCT00000023546(4,4);ENSSSCT00000050107(2,2);ENSSSCT00000060974(3,3)	ENSSSCG00000011811	Bf36,Sol28,Sol35	LPP
ssc_circ_0001914	13	126247601	126248494	+	3	Intron	ENSSSCT00000012923(none,none);ENSSSCT00000023546(none,none);ENSSSCT00000050107(none,none);ENSSSCT00000060974(none,none)	Null	Bf36,Sol28,Sol36	Null
ssc_circ_0001915	13	126248161	126248494	+	2	Intron	ENSSSCT00000012923(none,none);ENSSSCT00000023546(none,none);ENSSSCT00000050107(none,none);ENSSSCT00000060974(none,none)	Null	Bf35,Sol28	Null
ssc_circ_0001916	13	12626206	12633500	-	2	Exon	ENSSSCT00000012280(8,10);ENSSSCT00000054526(7,9);ENSSSCT00000060480(8,10);ENSSSCT00000061148(8,10)	ENSSSCG00000011214	Bf35	NGLY1
ssc_circ_0001917	13	12631992	12633500	-	4	Exon	ENSSSCT00000012280(8,9);ENSSSCT00000054526(7,8);ENSSSCT00000060480(8,9);ENSSSCT00000061148(8,9)	ENSSSCG00000011214	Bf35,Bf36,Sol35	NGLY1
ssc_circ_0001918	13	12631992	12635895	-	4	Exon	ENSSSCT00000012280(7,9);ENSSSCT00000054526(6,8);ENSSSCT00000060480(7,9);ENSSSCT00000061148(7,9)	ENSSSCG00000011214	Sol28	NGLY1
ssc_circ_0001919	13	126350075	126358403	+	2	Intron_exon	ENSSSCT00000012923(none,9);ENSSSCT00000023546(none,9);ENSSSCT00000050107(none,8);ENSSSCT00000060974(none,9)	ENSSSCG00000011811	Bf28	LPP
ssc_circ_0001920	13	12666411	12670563	-	7	Exon	ENSSSCT00000012280(2,3);ENSSSCT00000060480(2,3);ENSSSCT00000061148(2,3)	ENSSSCG00000011214	Bf28,Bf35,Bf36,Sol36	NGLY1
ssc_circ_0001921	13	12699049	12720413	+	2	Intergenic	none(none,none)	Null	Sol28	Null
ssc_circ_0001922	13	127136021	127202743	+	5	Intron_exon	ENSSSCT00000024669(none,3);ENSSSCT00000054454(none,3)	ENSSSCG00000025592	Bf28,Bf35,Sol35	TP63
ssc_circ_0001923	13	127201706	127202743	+	22	Exon	ENSSSCT00000024669(2,3);ENSSSCT00000054454(2,3)	ENSSSCG00000025592	Bf28,Bf35,Bf36,Sol28,Sol35,Sol36	TP63
ssc_circ_0001924	13	127201706	127204485	+	3	Intron_exon	ENSSSCT00000024669(2,none);ENSSSCT00000054454(2,none)	ENSSSCG00000025592	Sol35	TP63
ssc_circ_0001925	13	127230519	127262728	+	3	Intron_exon	ENSSSCT00000024669(none,4);ENSSSCT00000046339(none,none);ENSSSCT00000054454(none,4)	Null,ENSSSCG00000025592	Sol36	Null
ssc_circ_0001926	13	127262474	127262728	+	4	Exon	ENSSSCT00000024669(4,4);ENSSSCT00000046339(2,2);ENSSSCT00000054454(4,4)	ENSSSCG00000025592	Bf28,Bf35,Bf36,Sol35	TP63
ssc_circ_0001927	13	127313285	127319958	+	2	Exon	ENSSSCT00000024669(5,9);ENSSSCT00000046339(3,7);ENSSSCT00000054454(5,9)	ENSSSCG00000025592	Bf28	TP63
ssc_circ_0001928	13	127317771	127322568	+	4	Exon	ENSSSCT00000024669(8,10);ENSSSCT00000046339(6,8);ENSSSCT00000054454(8,10)	ENSSSCG00000025592	Sol35	TP63
ssc_circ_0001929	13	127442412	127456347	-	3	Exon	ENSSSCT00000012925(2,8);ENSSSCT00000042669(2,8);ENSSSCT00000063582(2,8)	ENSSSCG00000011813	Bf36	P3H2
ssc_circ_0001930	13	127446430	127456347	-	2	Exon	ENSSSCT00000012925(2,6);ENSSSCT00000042669(2,6);ENSSSCT00000063582(2,6)	ENSSSCG00000011813	Sol36	P3H2
ssc_circ_0001931	13	128651749	128674583	+	3	Exon	ENSSSCT00000045274(4,9);ENSSSCT00000050446(4,9);ENSSSCT00000055067(4,8)	ENSSSCG00000036423	Sol36	CCDC50
ssc_circ_0001932	13	128673790	128690839	+	2	Intron_exon	ENSSSCT00000045274(none,none);ENSSSCT00000050446(none,none);ENSSSCT00000055067(none,none)	Null	Bf35,Sol35	Null
ssc_circ_0001933	13	130651629	130657123	+	2	Exon	ENSSSCT00000012934(6,9);ENSSSCT00000045045(8,11);ENSSSCT00000052175(7,10)	ENSSSCG00000011822	Bf35,Bf36,Sol36	OPA1
ssc_circ_0001934	13	131431707	131452941	-	3	Exon	ENSSSCT00000012937(4,17);ENSSSCT00000039981(4,17);ENSSSCT00000041517(4,16);ENSSSCT00000051402(2,15);ENSSSCT00000056113(3,16)	ENSSSCG00000011825	Bf35	ATP13A3
ssc_circ_0001935	13	131438786	131452941	-	3	Exon	ENSSSCT00000012937(4,15);ENSSSCT00000039981(4,15);ENSSSCT00000041517(4,14);ENSSSCT00000051402(2,13);ENSSSCT00000056113(3,14)	ENSSSCG00000011825	Bf36	ATP13A3
ssc_circ_0001936	13	131590495	131596912	-	3	Exon	ENSSSCT00000012938(8,9);ENSSSCT00000040163(7,8)	ENSSSCG00000011826	Bf28,Bf35	TMEM44
ssc_circ_0001937	13	131641552	131642260	-	2	Exon	ENSSSCT00000012939(4,5);ENSSSCT00000036983(4,5)	ENSSSCG00000011827	Sol35,Sol36	LSG1
ssc_circ_0001938	13	131641552	131642810	-	5	Exon	ENSSSCT00000012939(3,5);ENSSSCT00000036983(3,5)	ENSSSCG00000011827	Bf28,Bf36,Sol35,Sol36	LSG1
ssc_circ_0001939	13	132302321	132314552	-	3	Exon	ENSSSCT00000037839(10,14);ENSSSCT00000047910(10,13);ENSSSCT00000048801(10,13);ENSSSCT00000054180(8,11);ENSSSCT00000055236(10,13);ENSSSCT00000065924(11,15)	ENSSSCG00000031147	Sol28,Sol35	ACAP2
ssc_circ_0001940	13	132321056	132329285	-	3	Exon	ENSSSCT00000037839(6,8);ENSSSCT00000047910(7,9);ENSSSCT00000048801(7,9);ENSSSCT00000054180(5,7);ENSSSCT00000055236(7,9);ENSSSCT00000065924(7,9)	ENSSSCG00000031147	Bf28,Sol28,Sol35,Sol36	ACAP2
ssc_circ_0001941	13	132321056	132335952	-	3	Exon	ENSSSCT00000037839(5,8);ENSSSCT00000047910(6,9);ENSSSCT00000048801(6,9);ENSSSCT00000054180(4,7);ENSSSCT00000055236(6,9);ENSSSCT00000065924(6,9)	ENSSSCG00000031147	Bf36	ACAP2
ssc_circ_0001942	13	132321056	132337788	-	13	Exon	ENSSSCT00000037839(4,8);ENSSSCT00000047910(5,9);ENSSSCT00000048801(5,9);ENSSSCT00000054180(3,7);ENSSSCT00000055236(5,9);ENSSSCT00000065924(5,9)	ENSSSCG00000031147	Bf28,Bf35,Bf36,Sol28,Sol35,Sol36	ACAP2
ssc_circ_0001943	13	132325910	132337788	-	2	Exon	ENSSSCT00000037839(4,7);ENSSSCT00000047910(5,8);ENSSSCT00000048801(5,8);ENSSSCT00000054180(3,6);ENSSSCT00000055236(5,8);ENSSSCT00000065924(5,8)	ENSSSCG00000031147	Bf35,Bf36,Sol28,Sol35	ACAP2
ssc_circ_0001944	13	132335769	132337788	-	5	Exon	ENSSSCT00000037703(5,6);ENSSSCT00000037839(4,5);ENSSSCT00000047910(5,6);ENSSSCT00000048801(5,6);ENSSSCT00000054180(3,4);ENSSSCT00000055236(5,6);ENSSSCT00000065924(5,6)	ENSSSCG00000031147	Bf28,Bf35,Bf36,Sol28,Sol35,Sol36	ACAP2
ssc_circ_0001945	13	132335769	132367470	-	2	Exon	ENSSSCT00000037703(3,6);ENSSSCT00000037839(2,5);ENSSSCT00000047910(3,6);ENSSSCT00000048801(3,6);ENSSSCT00000055236(3,6);ENSSSCT00000065924(3,6)	ENSSSCG00000031147	Bf35,Bf36	ACAP2
ssc_circ_0001946	13	132831927	132837247	+	7	Intron_exon	ENSSSCT00000033279(none,3);ENSSSCT00000034060(none,none);ENSSSCT00000047155(none,4);ENSSSCT00000047590(none,4);ENSSSCT00000055575(none,4)	Null,ENSSSCG00000011833	Bf28,Bf35,Bf36,Sol35,Sol36	Null
ssc_circ_0001947	13	132844321	132915226	+	3	Intron_exon	ENSSSCT00000012945(none,none);ENSSSCT00000033279(none,4);ENSSSCT00000034060(none,3);ENSSSCT00000047155(none,5);ENSSSCT00000047590(none,5);ENSSSCT00000055575(none,5)	Null,ENSSSCG00000011833	Sol36	Null
ssc_circ_0001948	13	132882245	132915226	+	5	Intron_exon	ENSSSCT00000012945(none,2);ENSSSCT00000033279(none,4);ENSSSCT00000034060(none,3);ENSSSCT00000047155(none,5);ENSSSCT00000047590(none,5);ENSSSCT00000055575(none,5)	ENSSSCG00000011833	Bf28	DLG1
ssc_circ_0001949	13	132915062	132960807	+	2	Exon	ENSSSCT00000012945(2,4);ENSSSCT00000033279(4,6);ENSSSCT00000034060(3,5);ENSSSCT00000047155(5,6);ENSSSCT00000047590(5,6);ENSSSCT00000055575(5,7)	ENSSSCG00000011833	Bf36	DLG1
ssc_circ_0001950	13	132915062	132975398	+	3	Exon	ENSSSCT00000012945(2,9);ENSSSCT00000033279(4,11);ENSSSCT00000034060(3,10);ENSSSCT00000047155(5,11);ENSSSCT00000047590(5,11);ENSSSCT00000055575(5,12)	ENSSSCG00000011833	Bf28,Sol36	DLG1
ssc_circ_0001951	13	132945576	132960807	+	2	Exon	ENSSSCT00000012945(3,4);ENSSSCT00000033279(5,6);ENSSSCT00000034060(4,5);ENSSSCT00000055575(6,7);ENSSSCT00000057107(2,3)	ENSSSCG00000011833	Bf28,Sol28	DLG1
ssc_circ_0001952	13	132945576	132975398	+	2	Exon	ENSSSCT00000012945(3,9);ENSSSCT00000033279(5,11);ENSSSCT00000034060(4,10);ENSSSCT00000055575(6,12);ENSSSCT00000057107(2,8)	ENSSSCG00000011833	Bf28,Sol35	DLG1
ssc_circ_0001953	13	132945576	132991254	+	4	Exon	ENSSSCT00000012945(3,11);ENSSSCT00000033279(5,13);ENSSSCT00000034060(4,12);ENSSSCT00000055575(6,14);ENSSSCT00000057107(2,10)	ENSSSCG00000011833	Bf36	DLG1
ssc_circ_0001954	13	132960754	132975398	+	12	Exon	ENSSSCT00000012945(4,9);ENSSSCT00000033279(6,11);ENSSSCT00000034060(5,10);ENSSSCT00000041463(2,7);ENSSSCT00000047155(6,11);ENSSSCT00000047590(6,11);ENSSSCT00000055575(7,12);ENSSSCT00000057107(3,8)	ENSSSCG00000011833	Bf28,Bf35,Bf36,Sol28,Sol35,Sol36	DLG1
ssc_circ_0001955	13	132960754	132991254	+	2	Exon	ENSSSCT00000012945(4,11);ENSSSCT00000033279(6,13);ENSSSCT00000034060(5,12);ENSSSCT00000041463(2,9);ENSSSCT00000047155(6,13);ENSSSCT00000047590(6,13);ENSSSCT00000055575(7,14);ENSSSCT00000057107(3,10)	ENSSSCG00000011833	Bf28,Sol28	DLG1
ssc_circ_0001956	13	132967130	132975398	+	4	Exon	ENSSSCT00000012945(5,9);ENSSSCT00000033279(7,11);ENSSSCT00000034060(6,10);ENSSSCT00000041463(3,7);ENSSSCT00000047155(7,11);ENSSSCT00000047590(7,11);ENSSSCT00000055575(8,12);ENSSSCT00000057107(4,8)	ENSSSCG00000011833	Bf28,Bf35,Bf36	DLG1
ssc_circ_0001957	13	132971833	132973078	+	3	Exon	ENSSSCT00000012945(7,8);ENSSSCT00000033279(9,10);ENSSSCT00000034060(8,9);ENSSSCT00000041463(5,6);ENSSSCT00000047155(9,10);ENSSSCT00000047590(9,10);ENSSSCT00000055575(10,11);ENSSSCT00000057107(6,7)	ENSSSCG00000011833	Bf28,Bf35,Bf36,Sol28	DLG1
ssc_circ_0001958	13	132971833	132975398	+	5	Exon	ENSSSCT00000012945(7,9);ENSSSCT00000033279(9,11);ENSSSCT00000034060(8,10);ENSSSCT00000041463(5,7);ENSSSCT00000047155(9,11);ENSSSCT00000047590(9,11);ENSSSCT00000055575(10,12);ENSSSCT00000057107(6,8)	ENSSSCG00000011833	Bf36,Sol28,Sol35	DLG1
ssc_circ_0001959	13	132986164	132991254	+	35	Exon	ENSSSCT00000012945(10,11);ENSSSCT00000033279(12,13);ENSSSCT00000034060(11,12);ENSSSCT00000041463(8,9);ENSSSCT00000047155(12,13);ENSSSCT00000047590(12,13);ENSSSCT00000055575(13,14);ENSSSCT00000057107(9,10)	ENSSSCG00000011833	Bf28,Bf35,Bf36,Sol28,Sol35,Sol36	DLG1
ssc_circ_0001960	13	132986164	132995932	+	3	Intron_exon	ENSSSCT00000012945(10,none);ENSSSCT00000033279(12,none);ENSSSCT00000034060(11,none);ENSSSCT00000041463(8,none);ENSSSCT00000047155(12,none);ENSSSCT00000047590(12,none);ENSSSCT00000055575(13,none);ENSSSCT00000057107(9,none)	ENSSSCG00000011833	Bf28,Bf35,Bf36,Sol28,Sol35	DLG1
ssc_circ_0001961	13	132986164	133007560	+	7	Exon	ENSSSCT00000012945(10,12);ENSSSCT00000033279(12,14);ENSSSCT00000034060(11,13);ENSSSCT00000041463(8,10);ENSSSCT00000047155(12,14);ENSSSCT00000047590(12,14);ENSSSCT00000055575(13,15);ENSSSCT00000057107(9,11)	ENSSSCG00000011833	Bf35,Bf36,Sol28,Sol35,Sol36	DLG1
ssc_circ_0001962	13	132986164	133023430	+	2	Exon	ENSSSCT00000012945(10,13);ENSSSCT00000033279(12,15);ENSSSCT00000034060(11,14);ENSSSCT00000041463(8,11);ENSSSCT00000047155(12,15);ENSSSCT00000047590(12,15);ENSSSCT00000055575(13,16);ENSSSCT00000057107(9,12)	ENSSSCG00000011833	Bf35	DLG1
ssc_circ_0001963	13	132995856	133023430	+	3	Intron_exon	ENSSSCT00000012945(none,13);ENSSSCT00000033279(none,15);ENSSSCT00000034060(none,14);ENSSSCT00000041463(none,11);ENSSSCT00000047155(none,15);ENSSSCT00000047590(none,15);ENSSSCT00000055575(none,16);ENSSSCT00000057107(none,12)	ENSSSCG00000011833	Bf36	DLG1
ssc_circ_0001964	13	133033025	133036076	+	2	Exon	ENSSSCT00000012945(14,15);ENSSSCT00000033279(16,17);ENSSSCT00000034060(15,16);ENSSSCT00000041463(12,13);ENSSSCT00000047155(16,17);ENSSSCT00000047590(16,17);ENSSSCT00000055575(17,18);ENSSSCT00000057107(13,14)	ENSSSCG00000011833	Bf28	DLG1
ssc_circ_0001965	13	133033025	133052271	+	2	Exon	ENSSSCT00000012945(14,21);ENSSSCT00000034060(15,21);ENSSSCT00000041463(12,19);ENSSSCT00000047155(16,22);ENSSSCT00000047590(16,22);ENSSSCT00000055575(17,23);ENSSSCT00000057107(13,19)	ENSSSCG00000011833	Bf28	DLG1
ssc_circ_0001966	13	133048338	133052271	+	25	Exon	ENSSSCT00000012945(17,21);ENSSSCT00000034060(18,21);ENSSSCT00000041463(15,19);ENSSSCT00000047155(19,22);ENSSSCT00000047590(19,22);ENSSSCT00000055575(20,23);ENSSSCT00000057107(16,19)	ENSSSCG00000011833	Bf28,Bf35,Bf36,Sol28,Sol35,Sol36	DLG1
ssc_circ_0001967	13	133050539	133052271	+	7	Exon	ENSSSCT00000012945(19,21);ENSSSCT00000034060(19,21);ENSSSCT00000041463(17,19);ENSSSCT00000047155(20,22);ENSSSCT00000047590(20,22);ENSSSCT00000055575(21,23);ENSSSCT00000057107(17,19)	ENSSSCG00000011833	Bf28,Bf35,Sol35,Sol36	DLG1
ssc_circ_0001968	13	133225592	133229104	-	10	Exon	ENSSSCT00000012953(3,6);ENSSSCT00000039316(3,6);ENSSSCT00000045174(3,6);ENSSSCT00000065699(3,6)	ENSSSCG00000011841	Bf28,Bf35,Bf36,Sol28,Sol35,Sol36	SENP5
ssc_circ_0001969	13	133225592	133230015	-	2	Intron	ENSSSCT00000042354(none,none);ENSSSCT00000061043(none,none)	Null	Sol28,Sol35	Null
ssc_circ_0001970	13	133228405	133229104	-	2	Exon	ENSSSCT00000012953(3,5);ENSSSCT00000039316(3,5);ENSSSCT00000045174(3,5);ENSSSCT00000061043(2,4);ENSSSCT00000065699(3,5)	ENSSSCG00000011841	Bf35,Bf36,Sol35	SENP5
ssc_circ_0001971	13	133247004	133248538	-	2	Exon	ENSSSCT00000012953(2,2);ENSSSCT00000039316(2,2);ENSSSCT00000045174(2,2)	ENSSSCG00000011841	Sol36	SENP5
ssc_circ_0001972	13	133296684	133304898	-	2	Exon	ENSSSCT00000012955(10,13)	ENSSSCG00000011843	Sol28	PAK2
ssc_circ_0001973	13	133296684	133305955	-	7	Exon	ENSSSCT00000012955(9,13)	ENSSSCG00000011843	Bf28,Bf35,Bf36,Sol28,Sol35,Sol36	PAK2
ssc_circ_0001974	13	133296684	133312344	-	5	Exon	ENSSSCT00000012955(6,13)	ENSSSCG00000011843	Bf28,Bf35,Sol35,Sol36	PAK2
ssc_circ_0001975	13	133302378	133305955	-	4	Exon	ENSSSCT00000012955(9,11)	ENSSSCG00000011843	Bf28,Bf35,Sol28,Sol35,Sol36	PAK2
ssc_circ_0001976	13	133304786	133312344	-	11	Exon	ENSSSCT00000012955(6,10)	ENSSSCG00000011843	Bf28,Bf35,Bf36,Sol28,Sol35	PAK2
ssc_circ_0001977	13	133308842	133312344	-	22	Exon	ENSSSCT00000012955(6,8)	ENSSSCG00000011843	Bf28,Bf35,Bf36,Sol28,Sol35,Sol36	PAK2
ssc_circ_0001978	13	133308842	133314578	-	3	Exon	ENSSSCT00000012955(5,8)	ENSSSCG00000011843	Sol28	PAK2
ssc_circ_0001979	13	133310321	133312344	-	2	Exon	ENSSSCT00000012955(6,7)	ENSSSCG00000011843	Sol28	PAK2
ssc_circ_0001980	13	133397387	133404400	-	2	Exon	ENSSSCT00000032391(3,4);ENSSSCT00000042354(3,4);ENSSSCT00000055308(3,4)	ENSSSCG00000026934	Bf28,Bf35,Bf36,Sol35	PIGX
ssc_circ_0001981	13	133636397	133637263	+	8	Exon	ENSSSCT00000062054(3,4)	ENSSSCG00000034711	Bf28,Bf35,Bf36,Sol28,Sol35,Sol36	Null
ssc_circ_0001982	13	133636397	133640271	+	5	Exon	ENSSSCT00000062054(3,5)	ENSSSCG00000034711	Bf36,Sol28,Sol35,Sol36	Null
ssc_circ_0001983	13	133710723	133715585	+	5	Exon	ENSSSCT00000030409(2,3)	ENSSSCG00000021380	Bf28,Bf36,Sol35	UBXN7
ssc_circ_0001984	13	133710723	133727006	+	2	Exon	ENSSSCT00000030409(2,5);ENSSSCT00000046083(2,4)	ENSSSCG00000021380	Bf35,Sol35	UBXN7
ssc_circ_0001985	13	133715518	133727006	+	25	Exon	ENSSSCT00000030409(3,5)	ENSSSCG00000021380	Bf28,Bf35,Bf36,Sol28,Sol35,Sol36	UBXN7
ssc_circ_0001986	13	133734322	133738261	+	3	Exon	ENSSSCT00000030409(6,8);ENSSSCT00000046083(5,7)	ENSSSCG00000021380	Sol35	UBXN7
ssc_circ_0001987	13	133794325	133818887	+	2	Intron_exon	ENSSSCT00000012957(none,none);ENSSSCT00000042410(none,none);ENSSSCT00000042866(none,none);ENSSSCT00000063702(none,none)	Null	Bf28	Null
ssc_circ_0001988	13	133840281	133844358	+	2	Exon	ENSSSCT00000012957(4,7);ENSSSCT00000042410(4,7);ENSSSCT00000063702(4,7)	ENSSSCG00000011845	Bf35	PCYT1A
ssc_circ_0001989	13	133841436	133844358	+	3	Exon	ENSSSCT00000012957(5,7);ENSSSCT00000042410(5,7);ENSSSCT00000063702(5,7)	ENSSSCG00000011845	Bf36	PCYT1A
ssc_circ_0001990	13	133843699	133844358	+	2	Exon	ENSSSCT00000012957(6,7);ENSSSCT00000042410(6,7);ENSSSCT00000063702(6,7)	ENSSSCG00000011845	Sol35	PCYT1A
ssc_circ_0001991	13	133976765	133979478	+	3	Exon	ENSSSCT00000012960(2,5);ENSSSCT00000032710(2,5);ENSSSCT00000034116(2,5);ENSSSCT00000034535(2,5);ENSSSCT00000048857(2,5);ENSSSCT00000051563(3,6);ENSSSCT00000052313(3,6);ENSSSCT00000053828(3,6);ENSSSCT00000066305(2,5)	ENSSSCG00000011848	Bf35,Sol28	TFRC
ssc_circ_0001992	13	133976765	133981842	+	2	Exon	ENSSSCT00000012960(2,7);ENSSSCT00000032710(2,7);ENSSSCT00000034116(2,7);ENSSSCT00000034535(2,7);ENSSSCT00000048857(2,7);ENSSSCT00000051563(3,8);ENSSSCT00000052313(3,8);ENSSSCT00000053828(3,8);ENSSSCT00000066305(2,7)	ENSSSCG00000011848	Bf28,Bf35,Sol28,Sol35	TFRC
ssc_circ_0001993	13	133984022	133987630	+	3	Exon	ENSSSCT00000012960(8,11);ENSSSCT00000032710(8,11);ENSSSCT00000034116(8,11);ENSSSCT00000034535(8,11);ENSSSCT00000048857(8,11);ENSSSCT00000051563(9,12);ENSSSCT00000052313(9,12);ENSSSCT00000053828(9,12);ENSSSCT00000066305(8,11)	ENSSSCG00000011848	Bf28	TFRC
ssc_circ_0001994	13	134233747	134234461	+	4	Exon	ENSSSCT00000012962(15,16);ENSSSCT00000062547(14,15)	ENSSSCG00000011850	Sol36	Null
ssc_circ_0001995	13	134308298	134309219	-	4	Exon	ENSSSCT00000012965(13,14);ENSSSCT00000042106(12,13);ENSSSCT00000053334(12,13);ENSSSCT00000055908(13,14);ENSSSCT00000056979(13,14)	ENSSSCG00000011853	Bf28,Sol35	RUBCN
ssc_circ_0001996	13	134368710	134379384	+	2	Exon	ENSSSCT00000031764(2,3)	ENSSSCG00000027139	Sol35	FYTTD1
ssc_circ_0001997	13	134375416	134379384	+	2	Intron_exon	ENSSSCT00000031764(none,3);ENSSSCT00000050530(none,2)	ENSSSCG00000027139	Bf36	FYTTD1
ssc_circ_0001998	13	134379236	134384091	+	6	Exon	ENSSSCT00000031764(3,4);ENSSSCT00000050530(2,3)	ENSSSCG00000027139	Bf28,Sol28,Sol36	FYTTD1
[truncated: 14,344 more rows]
