# Supplementary material for: Profiling and Functional Analysis of Circular RNAs in Porcine Fast and Slow Muscles
Source: Front Cell Dev Biol. 2020 May 26;8:322. doi: 10.3389/fcell.2020.00322 (PMC7264268; doi:10.3389/fcell.2020.00322)
Supplement: Supplementary file 1 [file Data_Sheet_1.zip › Supplementary Materials/Supplementary Table S4 Summary of SRPBM of all circRNAs.xlsx]

## Sheet: Supplementary Table S4
Supplementary Table S4 Summary of SRPBM of all circRNAs
circRNA_ID	Bf28	Bf35	Bf36	Sol28	Sol35	Sol36	Location	Source_Gene
ssc_circ_0000001	0	0	21.8204	0	14.6278	0	10:10038504..10039983:+	ENSSSCG00000010825
ssc_circ_0000002	23.674	37.0412	36.3673	23.8353	0	58.7631	10:10038504..10066131:+	ENSSSCG00000010825
ssc_circ_0000003	15.7827	0	0	0	0	0	10:10038504..10073030:+	ENSSSCG00000010825
ssc_circ_0000004	0	0	0	0	14.6278	0	10:10057154..10066131:+	ENSSSCG00000010825
ssc_circ_0000005	0	18.5206	0	0	0	0	10:10083080..10090726:+	ENSSSCG00000010825
ssc_circ_0000006	0	0	0	15.8902	0	0	10:10163985..10169227:+	ENSSSCG00000010826
ssc_circ_0000007	0	0	0	23.8353	0	0	10:10163985..10170555:+	ENSSSCG00000010826
ssc_circ_0000008	0	0	14.5469	39.7255	14.6278	0	10:10169065..10170555:+	ENSSSCG00000010826
ssc_circ_0000009	94.696	55.5618	58.1877	71.5059	80.4527	29.3815	10:11344911..11346876:-	ENSSSCG00000010833,ENSSSCG00000010832
ssc_circ_0000010	15.7827	55.5618	50.9143	15.8902	43.8833	19.5877	10:11446256..11451376:-	ENSSSCG00000010835
ssc_circ_0000011	63.1307	0	21.8204	15.8902	14.6278	39.1754	10:11446256..11459646:-	ENSSSCG00000010835
ssc_circ_0000012	15.7827	0	0	0	0	0	10:11469821..11472476:+	ENSSSCG00000010836
ssc_circ_0000013	23.674	27.7809	0	0	36.5694	0	10:11603222..11654794:+	ENSSSCG00000035479
ssc_circ_0000014	47.348	0	14.5469	0	0	0	10:11654269..11654794:+	ENSSSCG00000035479
ssc_circ_0000015	71.022	83.3427	225.477	63.5608	87.7666	195.877	10:11693303..11694808:+	ENSSSCG00000035479
ssc_circ_0000016	0	0	29.0939	0	0	39.1754	10:11762419..11766465:-	Null
ssc_circ_0000017	0	0	0	15.8902	21.9417	68.5569	10:11818651..11823816:-	ENSSSCG00000010839
ssc_circ_0000018	0	0	0	0	14.6278	0	10:11969292..11977790:-	ENSSSCG00000010840
ssc_circ_0000019	15.7827	0	0	0	0	19.5877	10:11969292..11989989:-	ENSSSCG00000010840
ssc_circ_0000020	15.7827	0	0	0	0	0	10:11977665..11989989:-	ENSSSCG00000010840
ssc_circ_0000021	47.348	27.7809	116.376	0	138.964	137.114	10:12018558..12019695:-	ENSSSCG00000010840
ssc_circ_0000022	0	0	0	0	14.6278	0	10:12041112..12055451:-	ENSSSCG00000010840
ssc_circ_0000023	0	0	14.5469	0	0	0	10:12408525..12409235:+	Null
ssc_circ_0000024	0	0	0	0	36.5694	0	10:12415958..12417836:-	ENSSSCG00000028178
ssc_circ_0000025	23.674	0	21.8204	0	21.9417	0	10:12471548..12477393:+	ENSSSCG00000025686
ssc_circ_0000026	15.7827	46.3015	0	0	0	0	10:12471548..12483126:+	ENSSSCG00000025686
ssc_circ_0000027	0	0	29.0939	0	0	19.5877	10:12486373..12488249:+	ENSSSCG00000025686
ssc_circ_0000028	236.74	148.165	72.7347	39.7255	138.964	58.7631	10:12547679..12551049:+	Null
ssc_circ_0000029	15.7827	0	0	0	0	0	10:12550214..12551049:+	Null
ssc_circ_0000030	0	0	0	23.8353	0	19.5877	10:12564139..12564881:+	ENSSSCG00000024484
ssc_circ_0000031	94.696	27.7809	21.8204	63.5608	131.65	39.1754	10:12595562..12602812:-	ENSSSCG00000026705
ssc_circ_0000032	0	0	0	0	29.2555	0	10:12607745..12631297:-	ENSSSCG00000026705
ssc_circ_0000033	0	0	0	39.7255	0	0	10:12654334..12657277:-	ENSSSCG00000026705
ssc_circ_0000034	0	0	21.8204	15.8902	0	0	10:12698273..12701699:+	ENSSSCG00000035034
ssc_circ_0000035	0	0	0	0	0	19.5877	10:12721730..12738171:-	ENSSSCG00000010849
ssc_circ_0000036	15.7827	0	0	0	0	0	10:12738033..12744135:-	ENSSSCG00000010849
ssc_circ_0000037	0	18.5206	0	0	0	0	10:13072132..13089649:+	ENSSSCG00000031483
ssc_circ_0000038	0	0	0	31.7804	0	0	10:13449299..13527498:-	Null
ssc_circ_0000039	0	18.5206	0	0	0	0	10:13449564..13471890:-	ENSSSCG00000038646
ssc_circ_0000040	0	18.5206	0	39.7255	14.6278	0	10:13449564..13527498:-	Null
ssc_circ_0000041	23.674	0	14.5469	39.7255	0	48.9692	10:13460799..13466400:-	ENSSSCG00000038646
ssc_circ_0000042	0	0	0	15.8902	0	0	10:13460799..13467377:-	ENSSSCG00000038646
ssc_circ_0000043	0	0	0	15.8902	0	0	10:13460799..13471890:-	ENSSSCG00000038646
ssc_circ_0000044	94.696	166.685	189.11	230.408	146.278	205.671	10:13491755..13527498:-	ENSSSCG00000010850
ssc_circ_0000045	39.4567	83.3427	65.4612	182.737	73.1389	48.9692	10:13516188..13527498:-	ENSSSCG00000010850
ssc_circ_0000046	15.7827	18.5206	0	23.8353	14.6278	0	10:13516188..13584348:-	Null
ssc_circ_0000047	15.7827	0	0	0	0	0	10:13797418..13801281:-	ENSSSCG00000010854
ssc_circ_0000048	0	0	0	0	14.6278	0	10:13968931..13970239:+	Null
ssc_circ_0000049	0	0	0	0	14.6278	0	10:14049498..14050397:-	ENSSSCG00000024180
ssc_circ_0000050	0	0	14.5469	0	0	0	10:14136881..14145886:-	ENSSSCG00000021310
ssc_circ_0000051	0	18.5206	0	0	0	0	10:14145729..14154272:-	ENSSSCG00000021310
ssc_circ_0000052	55.2393	0	0	0	0	29.3815	10:14171012..14175682:-	ENSSSCG00000021310
ssc_circ_0000053	86.8047	55.5618	14.5469	55.6157	102.394	19.5877	10:14217434..14218735:-	ENSSSCG00000023660
ssc_circ_0000054	0	18.5206	0	0	0	0	10:14479215..14479432:+	Null
ssc_circ_0000055	0	0	0	39.7255	14.6278	0	10:14619623..14623605:+	ENSSSCG00000010861
ssc_circ_0000056	0	0	0	39.7255	0	0	10:14622896..14623605:+	ENSSSCG00000010861
ssc_circ_0000057	0	0	21.8204	0	0	0	10:14657921..14674617:-	ENSSSCG00000010862
ssc_circ_0000058	0	0	21.8204	0	0	0	10:14666448..14671124:-	ENSSSCG00000010862
ssc_circ_0000059	0	0	14.5469	0	0	0	10:14674520..14678127:-	ENSSSCG00000010862
ssc_circ_0000060	23.674	0	0	0	0	0	10:14696862..14719534:-	ENSSSCG00000010862
ssc_circ_0000061	0	18.5206	0	0	0	0	10:14765079..14826615:-	ENSSSCG00000010862
ssc_circ_0000062	0	0	0	0	14.6278	0	10:14786194..14790166:-	ENSSSCG00000010862
ssc_circ_0000063	0	0	21.8204	0	0	0	10:14786194..14792335:-	ENSSSCG00000010862
ssc_circ_0000064	0	37.0412	58.1877	39.7255	29.2555	58.7631	10:14786194..14794270:-	ENSSSCG00000010862
ssc_circ_0000065	0	0	0	0	0	29.3815	10:14790087..14794270:-	ENSSSCG00000010862
ssc_circ_0000066	23.674	37.0412	14.5469	15.8902	58.5111	58.7631	10:15051106..15053287:+	ENSSSCG00000010863
ssc_circ_0000067	23.674	18.5206	14.5469	55.6157	0	68.5569	10:15051106..15056946:+	ENSSSCG00000010863
ssc_circ_0000068	47.348	27.7809	29.0939	63.5608	43.8833	29.3815	10:15051106..15063364:+	ENSSSCG00000010863
ssc_circ_0000069	23.674	0	14.5469	0	0	0	10:15051106..15066662:+	ENSSSCG00000010863
ssc_circ_0000070	15.7827	0	0	31.7804	14.6278	0	10:15051106..15085471:+	ENSSSCG00000010863
ssc_circ_0000071	0	0	0	15.8902	0	0	10:15083385..15085471:+	ENSSSCG00000010863
ssc_circ_0000072	0	0	0	39.7255	0	0	10:15083385..15094383:+	ENSSSCG00000010863
ssc_circ_0000073	0	0	29.0939	0	0	0	10:15093187..15095653:+	ENSSSCG00000010863
ssc_circ_0000074	71.022	120.384	58.1877	47.6706	80.4527	68.5569	10:15095068..15095653:+	ENSSSCG00000010863
ssc_circ_0000075	0	46.3015	0	23.8353	21.9417	0	10:15236726..15259537:-	ENSSSCG00000010866
ssc_circ_0000076	78.9133	92.603	58.1877	95.3412	109.708	39.1754	10:15236726..15262500:-	ENSSSCG00000010866
ssc_circ_0000077	23.674	0	14.5469	0	0	19.5877	10:15254756..15259537:-	ENSSSCG00000010866
ssc_circ_0000078	0	0	29.0939	0	0	0	10:15254756..15262500:-	ENSSSCG00000010866
ssc_circ_0000079	0	0	0	0	21.9417	0	10:16099025..16104580:-	ENSSSCG00000030502
ssc_circ_0000080	0	0	21.8204	0	0	0	10:16099025..16117793:-	ENSSSCG00000030502
ssc_circ_0000081	23.674	0	0	0	0	0	10:16254600..16274729:+	ENSSSCG00000035136
ssc_circ_0000082	23.674	0	0	0	0	0	10:16263426..16264798:+	ENSSSCG00000035136
ssc_circ_0000083	15.7827	0	43.6408	39.7255	0	0	10:16345992..16348572:+	ENSSSCG00000035136
ssc_circ_0000084	0	0	21.8204	31.7804	0	0	10:16345992..16359066:+	ENSSSCG00000035136
ssc_circ_0000085	0	0	0	15.8902	0	0	10:16460134..16510634:-	ENSSSCG00000010872
ssc_circ_0000086	0	0	14.5469	0	0	0	10:16490536..16522506:-	ENSSSCG00000010872
ssc_circ_0000087	0	0	0	31.7804	0	0	10:16490536..16607933:-	ENSSSCG00000010872
ssc_circ_0000088	23.674	0	0	0	0	0	10:16499157..16522506:-	ENSSSCG00000010872
ssc_circ_0000089	0	0	14.5469	0	0	0	10:16510506..16607933:-	ENSSSCG00000010872
ssc_circ_0000090	0	0	21.8204	0	0	0	10:16541738..16607933:-	ENSSSCG00000010872
ssc_circ_0000091	47.348	0	29.0939	23.8353	0	58.7631	10:16560321..16607933:-	ENSSSCG00000010872
ssc_circ_0000092	0	0	14.5469	15.8902	0	0	10:16569755..16607933:-	ENSSSCG00000010872
ssc_circ_0000093	0	0	0	31.7804	0	0	10:16585540..16607933:-	ENSSSCG00000010872
ssc_circ_0000094	0	18.5206	43.6408	23.8353	58.5111	39.1754	10:17467676..17468635:-	Null
ssc_circ_0000095	402.458	240.768	189.11	484.651	336.439	362.372	10:17478592..17481300:-	ENSSSCG00000010877
ssc_circ_0000096	0	0	21.8204	0	0	0	10:17478592..17487925:-	ENSSSCG00000010877
ssc_circ_0000097	0	0	0	0	0	19.5877	10:17488680..17489355:-	ENSSSCG00000010877
ssc_circ_0000098	0	0	21.8204	23.8353	36.5694	0	10:17489227..17491728:-	ENSSSCG00000010877
ssc_circ_0000099	0	0	14.5469	0	21.9417	0	10:17491117..17491728:-	ENSSSCG00000010877
ssc_circ_0000100	15.7827	0	0	0	0	0	10:18449413..18463778:-	ENSSSCG00000022034
ssc_circ_0000101	23.674	55.5618	29.0939	87.3961	29.2555	0	10:19074731..19075159:+	ENSSSCG00000010882
ssc_circ_0000102	15.7827	0	21.8204	0	0	29.3815	10:19098554..19109001:+	ENSSSCG00000010882
ssc_circ_0000103	0	0	0	0	14.6278	0	10:19098554..19114042:+	ENSSSCG00000010882
ssc_circ_0000104	0	0	0	23.8353	21.9417	0	10:19329781..19331369:+	Null
ssc_circ_0000105	0	0	0	15.8902	21.9417	0	10:19797443..19798339:+	ENSSSCG00000029411
ssc_circ_0000106	15.7827	0	0	0	0	0	10:19803099..19805253:+	ENSSSCG00000029411
ssc_circ_0000107	78.9133	111.124	101.829	127.122	138.964	137.114	10:19806730..19812293:+	ENSSSCG00000029411
ssc_circ_0000108	86.8047	18.5206	72.7347	63.5608	131.65	39.1754	10:19806730..19813461:+	ENSSSCG00000029411
ssc_circ_0000109	0	18.5206	0	0	0	0	10:19826928..19830975:-	ENSSSCG00000010894
ssc_circ_0000110	0	27.7809	21.8204	0	21.9417	29.3815	10:19846605..19848818:-	ENSSSCG00000010894
ssc_circ_0000111	0	18.5206	14.5469	15.8902	58.5111	48.9692	10:19949148..19952852:+	ENSSSCG00000024618
ssc_circ_0000112	0	46.3015	36.3673	0	0	19.5877	10:20060944..20073030:-	ENSSSCG00000010897
ssc_circ_0000113	0	0	0	31.7804	14.6278	0	10:20065005..20073030:-	ENSSSCG00000010897
ssc_circ_0000114	0	0	14.5469	0	0	0	10:20065005..20078273:-	ENSSSCG00000010897
ssc_circ_0000115	0	0	0	0	21.9417	0	10:20423359..20429869:-	ENSSSCG00000010900
ssc_circ_0000116	31.5653	0	0	39.7255	43.8833	0	10:20423359..20438201:-	ENSSSCG00000010900
ssc_circ_0000117	0	0	0	0	21.9417	0	10:20423359..20487072:-	ENSSSCG00000010900
ssc_circ_0000118	47.348	64.8221	50.9143	31.7804	58.5111	0	10:20438111..20481282:-	ENSSSCG00000010900
ssc_circ_0000119	15.7827	0	0	0	21.9417	58.7631	10:20438111..20487072:-	ENSSSCG00000010900
ssc_circ_0000120	39.4567	0	36.3673	23.8353	0	0	10:20438111..20492105:-	ENSSSCG00000010900
ssc_circ_0000121	31.5653	27.7809	21.8204	55.6157	36.5694	19.5877	10:20455784..20487072:-	ENSSSCG00000010900
ssc_circ_0000122	47.348	27.7809	36.3673	23.8353	0	19.5877	10:20455784..20492105:-	ENSSSCG00000010900
ssc_circ_0000123	15.7827	0	21.8204	0	14.6278	0	10:20469603..20481282:-	ENSSSCG00000010900
ssc_circ_0000124	31.5653	0	0	15.8902	21.9417	19.5877	10:20469603..20487072:-	ENSSSCG00000010900
ssc_circ_0000125	102.587	55.5618	21.8204	47.6706	124.336	78.3508	10:20469603..20492105:-	ENSSSCG00000010900
ssc_circ_0000126	0	0	29.0939	15.8902	0	29.3815	10:20469603..20492148:-	ENSSSCG00000010900
ssc_circ_0000127	23.674	18.5206	21.8204	0	36.5694	0	10:21739638..21740523:-	Null
ssc_circ_0000128	0	18.5206	0	0	0	0	10:23206549..23215158:-	ENSSSCG00000024444
ssc_circ_0000129	23.674	18.5206	21.8204	0	21.9417	0	10:23313239..23321391:+	ENSSSCG00000027314
ssc_circ_0000130	0	27.7809	0	0	0	0	10:23522207..23523319:-	ENSSSCG00000024784
ssc_circ_0000131	15.7827	0	0	0	0	0	10:23525570..23526296:-	ENSSSCG00000024784
ssc_circ_0000132	0	0	29.0939	0	0	19.5877	10:23546471..23549237:-	ENSSSCG00000024784
ssc_circ_0000133	0	0	0	15.8902	0	0	10:23789422..23789953:-	ENSSSCG00000024061
ssc_circ_0000134	71.022	46.3015	21.8204	31.7804	29.2555	0	10:24129789..24133305:+	ENSSSCG00000039843
ssc_circ_0000135	0	0	0	23.8353	0	0	10:24760509..24781769:-	ENSSSCG00000010928
ssc_circ_0000136	23.674	0	0	0	0	0	10:24768866..24770435:-	ENSSSCG00000010928
ssc_circ_0000137	0	27.7809	0	0	0	0	10:24768866..24781769:-	ENSSSCG00000010928
ssc_circ_0000138	0	0	0	0	0	48.9692	10:24770316..24779098:-	ENSSSCG00000010928
ssc_circ_0000139	0	0	0	23.8353	0	0	10:24774960..24779098:-	ENSSSCG00000010928
ssc_circ_0000140	15.7827	0	14.5469	87.3961	0	39.1754	10:24776756..24779098:-	ENSSSCG00000010928
ssc_circ_0000141	15.7827	0	0	15.8902	21.9417	0	10:24776756..24781769:-	ENSSSCG00000010928
ssc_circ_0000142	0	0	0	23.8353	0	0	10:24778940..24784588:-	ENSSSCG00000010928
ssc_circ_0000143	15.7827	0	0	0	0	0	10:24781611..24784588:-	ENSSSCG00000010928
ssc_circ_0000144	0	18.5206	0	23.8353	21.9417	0	10:24788311..24799565:-	ENSSSCG00000010928
ssc_circ_0000145	291.979	240.768	130.922	206.573	285.242	264.434	10:24795546..24796546:-	ENSSSCG00000010928
ssc_circ_0000146	71.022	111.124	101.829	103.286	204.789	97.9384	10:24795546..24799565:-	ENSSSCG00000010928
ssc_circ_0000147	15.7827	18.5206	0	0	14.6278	0	10:24882635..24886140:-	ENSSSCG00000010931
ssc_circ_0000148	0	0	0	0	21.9417	0	10:24908903..24912841:-	ENSSSCG00000010931
ssc_circ_0000149	15.7827	0	0	0	0	0	10:24910301..24911744:-	ENSSSCG00000010931
ssc_circ_0000150	931.177	814.906	698.253	548.212	921.55	1028.35	10:25205440..25206443:+	ENSSSCG00000011171
ssc_circ_0000151	0	0	0	15.8902	14.6278	0	10:25600746..25606516:-	ENSSSCG00000035956
ssc_circ_0000152	0	0	29.0939	0	0	0	10:25606345..25629631:-	ENSSSCG00000035956
ssc_circ_0000153	15.7827	0	0	0	0	0	10:25622617..25623328:-	ENSSSCG00000035956
ssc_circ_0000154	55.2393	74.0824	43.6408	31.7804	80.4527	48.9692	10:25750796..25760758:+	ENSSSCG00000039368
ssc_circ_0000155	102.587	0	101.829	166.847	0	107.732	10:25750796..25773920:+	ENSSSCG00000039368
ssc_circ_0000156	94.696	129.644	72.7347	71.5059	109.708	78.3508	10:25750796..25779015:+	ENSSSCG00000039368
ssc_circ_0000157	39.4567	0	0	0	21.9417	0	10:25750796..25785904:+	ENSSSCG00000039368
ssc_circ_0000158	0	0	0	0	14.6278	39.1754	10:25750796..25789158:+	ENSSSCG00000039368
ssc_circ_0000159	0	0	14.5469	23.8353	0	19.5877	10:25754105..25760758:+	ENSSSCG00000039368
ssc_circ_0000160	39.4567	0	65.4612	0	0	58.7631	10:25754105..25773920:+	ENSSSCG00000039368
ssc_circ_0000161	0	0	0	0	29.2555	0	10:25754105..25787532:+	ENSSSCG00000039368
ssc_circ_0000162	0	0	29.0939	0	0	0	10:25760691..25773920:+	ENSSSCG00000039368
ssc_circ_0000163	189.392	120.384	145.469	79.451	182.847	156.702	10:25760691..25779015:+	ENSSSCG00000039368
ssc_circ_0000164	63.1307	101.863	14.5469	23.8353	14.6278	48.9692	10:26180874..26195694:-	ENSSSCG00000010941
ssc_circ_0000165	0	27.7809	0	0	0	19.5877	10:26180874..26212816:-	ENSSSCG00000010941
ssc_circ_0000166	0	0	0	15.8902	21.9417	19.5877	10:26180874..26212860:-	ENSSSCG00000010941
ssc_circ_0000167	55.2393	55.5618	29.0939	63.5608	14.6278	68.5569	10:26180874..26218089:-	ENSSSCG00000010941
ssc_circ_0000168	15.7827	0	0	23.8353	0	0	10:27082082..27103419:-	ENSSSCG00000010943
ssc_circ_0000169	0	0	0	15.8902	0	19.5877	10:27190615..27213693:-	ENSSSCG00000010943
ssc_circ_0000170	0	0	0	0	0	19.5877	10:27378645..27408530:-	ENSSSCG00000010943
ssc_circ_0000171	15.7827	0	21.8204	23.8353	0	19.5877	10:27638465..27642090:+	ENSSSCG00000010947
ssc_circ_0000172	15.7827	0	0	0	14.6278	0	10:27638465..27651062:+	ENSSSCG00000010947
ssc_circ_0000173	0	0	0	0	21.9417	0	10:27641998..27646721:+	ENSSSCG00000010947
ssc_circ_0000174	260.414	83.3427	116.376	71.5059	65.825	107.732	10:27641998..27648976:+	ENSSSCG00000010947
ssc_circ_0000175	0	64.8221	43.6408	0	36.5694	68.5569	10:27641998..27651062:+	ENSSSCG00000010947
ssc_circ_0000176	31.5653	0	43.6408	0	29.2555	0	10:27641998..27657228:+	ENSSSCG00000010947
ssc_circ_0000177	39.4567	0	0	0	0	0	10:27648836..27651062:+	ENSSSCG00000010947
ssc_circ_0000178	0	0	0	0	21.9417	0	10:29007621..29015131:+	ENSSSCG00000010952
ssc_circ_0000179	0	0	0	15.8902	14.6278	29.3815	10:29028959..29035802:+	ENSSSCG00000010952
ssc_circ_0000180	363.001	379.672	363.673	572.048	497.344	509.28	10:29037750..29038934:+	ENSSSCG00000010952
ssc_circ_0000181	0	0	0	0	0	19.5877	10:29037750..29039234:+	ENSSSCG00000010952
ssc_circ_0000182	0	0	0	0	14.6278	0	10:29203364..29210164:+	ENSSSCG00000010955
ssc_circ_0000183	0	0	0	0	43.8833	19.5877	10:29227447..29230143:-	ENSSSCG00000010956
ssc_circ_0000184	0	0	29.0939	0	0	0	10:29227447..29235132:-	ENSSSCG00000010956
ssc_circ_0000185	181.501	111.124	181.837	373.42	197.475	254.64	10:29228248..29230143:-	ENSSSCG00000010956
ssc_circ_0000186	0	0	0	15.8902	0	0	10:29234954..29276059:-	ENSSSCG00000010956
ssc_circ_0000187	0	0	0	15.8902	0	0	10:29247334..29276059:-	ENSSSCG00000010956
ssc_circ_0000188	0	0	14.5469	0	14.6278	39.1754	10:29300932..29304243:-	ENSSSCG00000010956
ssc_circ_0000189	0	0	0	23.8353	14.6278	0	10:29300932..29309554:-	ENSSSCG00000010956
ssc_circ_0000190	39.4567	27.7809	43.6408	0	29.2555	19.5877	10:29569850..29573233:+	ENSSSCG00000010957
ssc_circ_0000191	55.2393	0	0	0	14.6278	0	10:30329693..30342938:-	ENSSSCG00000010959
ssc_circ_0000192	23.674	0	29.0939	0	0	0	10:30379837..30389167:-	ENSSSCG00000010959
ssc_circ_0000193	39.4567	18.5206	0	31.7804	65.825	29.3815	10:31153774..31157554:+	ENSSSCG00000026087
ssc_circ_0000194	0	0	0	0	21.9417	0	10:31153774..31167477:+	ENSSSCG00000026087
ssc_circ_0000195	86.8047	231.507	152.743	182.737	160.905	127.32	10:31153774..31175932:+	ENSSSCG00000026087
ssc_circ_0000196	0	0	14.5469	0	0	0	10:31153774..31177367:+	ENSSSCG00000026087
ssc_circ_0000197	0	0	0	15.8902	0	0	10:31153774..31186621:+	ENSSSCG00000026087
ssc_circ_0000198	39.4567	18.5206	0	0	14.6278	19.5877	10:31153774..31201934:+	ENSSSCG00000026087
ssc_circ_0000199	0	0	21.8204	0	0	0	10:31153774..31224915:+	ENSSSCG00000026087
ssc_circ_0000200	71.022	64.8221	29.0939	31.7804	36.5694	29.3815	10:31157411..31175932:+	ENSSSCG00000026087
ssc_circ_0000201	23.674	0	29.0939	23.8353	0	0	10:31157411..31201934:+	ENSSSCG00000026087
ssc_circ_0000202	126.261	157.425	72.7347	111.231	168.219	146.908	10:31167400..31175932:+	ENSSSCG00000026087
ssc_circ_0000203	0	0	0	0	21.9417	0	10:31167400..31186621:+	ENSSSCG00000026087
ssc_circ_0000204	94.696	138.905	116.376	71.5059	117.022	97.9384	10:31167400..31201934:+	ENSSSCG00000026087
ssc_circ_0000205	0	18.5206	0	0	0	0	10:31167400..31224915:+	ENSSSCG00000026087
ssc_circ_0000206	31.5653	18.5206	14.5469	0	14.6278	0	10:31173505..31175932:+	ENSSSCG00000026087
ssc_circ_0000207	0	0	21.8204	0	21.9417	0	10:31173505..31177367:+	ENSSSCG00000026087
ssc_circ_0000208	23.674	37.0412	14.5469	31.7804	65.825	19.5877	10:31173505..31201934:+	ENSSSCG00000026087
ssc_circ_0000209	23.674	18.5206	21.8204	15.8902	43.8833	0	10:31201782..31215292:+	ENSSSCG00000026087
ssc_circ_0000210	0	0	0	0	0	19.5877	10:31201782..31220915:+	ENSSSCG00000026087
ssc_circ_0000211	0	46.3015	21.8204	0	29.2555	0	10:31201782..31224915:+	ENSSSCG00000026087
ssc_circ_0000212	0	0	0	0	14.6278	0	10:31209925..31224915:+	ENSSSCG00000026087
ssc_circ_0000213	23.674	46.3015	36.3673	31.7804	102.394	88.1446	10:31215191..31224915:+	ENSSSCG00000026087
ssc_circ_0000214	244.631	157.425	130.922	71.5059	234.044	176.289	10:31295417..31297552:+	ENSSSCG00000021005
ssc_circ_0000215	23.674	46.3015	36.3673	0	0	0	10:31295417..31303258:+	ENSSSCG00000021005
ssc_circ_0000216	0	0	0	23.8353	36.5694	0	10:31658426..31666145:+	ENSSSCG00000010962
ssc_circ_0000217	0	0	0	0	0	48.9692	10:31658426..31682224:+	ENSSSCG00000010962
ssc_circ_0000218	0	0	0	15.8902	0	0	10:32143132..32144766:-	ENSSSCG00000010968
ssc_circ_0000219	0	0	43.6408	0	43.8833	19.5877	10:32569928..32576571:-	ENSSSCG00000021761
ssc_circ_0000220	0	55.5618	0	0	14.6278	0	10:32569928..32588655:-	ENSSSCG00000021761
ssc_circ_0000221	157.827	175.946	94.5551	103.286	146.278	78.3508	10:32800584..32819154:+	ENSSSCG00000010987
ssc_circ_0000222	0	0	0	0	14.6278	0	10:32800584..32824801:+	ENSSSCG00000010987
ssc_circ_0000223	323.545	379.672	189.11	254.243	241.358	244.846	10:32800584..32827084:+	ENSSSCG00000010987
ssc_circ_0000224	0	0	21.8204	0	0	0	10:32800584..32870103:+	ENSSSCG00000010987
ssc_circ_0000225	0	0	0	15.8902	0	0	10:32817421..32827084:+	ENSSSCG00000010987
ssc_circ_0000226	110.479	101.863	94.5551	95.3412	102.394	68.5569	10:32817449..32824801:+	ENSSSCG00000010987
ssc_circ_0000227	205.175	185.206	101.829	278.079	102.394	146.908	10:32817449..32827084:+	ENSSSCG00000010987
ssc_circ_0000228	55.2393	0	14.5469	0	0	0	10:32817449..32840676:+	ENSSSCG00000010987
ssc_circ_0000229	31.5653	0	0	0	29.2555	0	10:32817449..32843863:+	ENSSSCG00000010987
ssc_circ_0000230	23.674	0	0	0	0	0	10:32819044..32827084:+	ENSSSCG00000010987
ssc_circ_0000231	0	0	0	0	36.5694	0	10:32824648..32827084:+	ENSSSCG00000010987
ssc_circ_0000232	23.674	18.5206	0	0	0	19.5877	10:32840622..32841132:+	ENSSSCG00000010987
ssc_circ_0000233	568.176	472.275	436.408	341.639	424.205	519.074	10:32840622..32843863:+	ENSSSCG00000010987
ssc_circ_0000234	165.718	185.206	196.384	182.737	299.869	137.114	10:32840622..32850936:+	ENSSSCG00000010987
ssc_circ_0000235	0	46.3015	0	0	0	0	10:32840622..32855343:+	ENSSSCG00000010987
ssc_circ_0000236	0	0	21.8204	0	0	0	10:32840622..32859397:+	ENSSSCG00000010987
ssc_circ_0000237	15.7827	0	14.5469	0	21.9417	48.9692	10:32840622..32870103:+	ENSSSCG00000010987
ssc_circ_0000238	0	0	0	15.8902	0	0	10:32843760..32859397:+	ENSSSCG00000010987
ssc_circ_0000239	0	27.7809	0	23.8353	14.6278	0	10:32850884..32859397:+	ENSSSCG00000010987
ssc_circ_0000240	0	0	29.0939	15.8902	0	0	10:32855276..32859397:+	ENSSSCG00000010987
ssc_circ_0000241	0	74.0824	50.9143	47.6706	51.1972	39.1754	10:32855276..32862936:+	ENSSSCG00000010987
ssc_circ_0000242	0	0	14.5469	0	0	0	10:32855276..32866152:+	ENSSSCG00000010987
ssc_circ_0000243	0	0	43.6408	0	0	19.5877	10:32855276..32870103:+	ENSSSCG00000010987
ssc_circ_0000244	31.5653	27.7809	21.8204	0	0	19.5877	10:32859214..32870103:+	ENSSSCG00000010987
ssc_circ_0000245	23.674	0	0	0	14.6278	0	10:33005242..33005389:+	Null
ssc_circ_0000246	0	37.0412	0	0	0	0	10:33072026..33073788:-	Null
ssc_circ_0000247	0	0	0	0	14.6278	19.5877	10:33141973..33143114:-	ENSSSCG00000010994
ssc_circ_0000248	31.5653	0	14.5469	15.8902	0	0	10:33167907..33173745:-	ENSSSCG00000010994
ssc_circ_0000249	0	18.5206	0	0	0	0	10:33171737..33175814:-	ENSSSCG00000010994
ssc_circ_0000250	0	0	21.8204	0	0	0	10:33215424..33224328:-	ENSSSCG00000010995
ssc_circ_0000251	39.4567	0	14.5469	87.3961	51.1972	58.7631	10:33229551..33231237:+	ENSSSCG00000010996
ssc_circ_0000252	31.5653	18.5206	29.0939	127.122	58.5111	48.9692	10:33229551..33237248:+	ENSSSCG00000010996
ssc_circ_0000253	0	0	0	71.5059	0	0	10:33229551..33238811:+	ENSSSCG00000010996
ssc_circ_0000254	0	0	21.8204	0	0	0	10:33231155..33237248:+	ENSSSCG00000010996
ssc_circ_0000255	0	0	0	0	21.9417	0	10:33421630..33423785:+	ENSSSCG00000010999
ssc_circ_0000256	0	18.5206	0	0	0	0	10:33610154..33613235:+	Null
ssc_circ_0000257	15.7827	0	0	0	0	0	10:33874550..33877594:+	ENSSSCG00000011004
ssc_circ_0000258	0	0	0	0	21.9417	0	10:33891306..33929502:+	Null,ENSSSCG00000030408
ssc_circ_0000259	23.674	0	14.5469	0	43.8833	0	10:33915663..33917306:+	ENSSSCG00000030408
ssc_circ_0000260	23.674	0	0	15.8902	0	0	10:33920065..33923221:+	ENSSSCG00000030408
ssc_circ_0000261	47.348	18.5206	29.0939	39.7255	29.2555	39.1754	10:38922500..38997996:+	Null
ssc_circ_0000262	31.5653	27.7809	14.5469	0	21.9417	0	10:38991733..38997996:+	ENSSSCG00000028655
ssc_circ_0000263	0	18.5206	0	0	0	0	10:38996283..38997996:+	ENSSSCG00000028655
ssc_circ_0000264	0	0	0	0	14.6278	0	10:38997737..38997996:+	ENSSSCG00000028655
ssc_circ_0000265	0	0	0	0	0	29.3815	10:39548178..39569959:-	ENSSSCG00000011070
ssc_circ_0000266	0	0	0	0	21.9417	0	10:39625128..39636547:-	ENSSSCG00000011070
ssc_circ_0000267	0	0	0	0	0	19.5877	10:39625128..39639417:-	ENSSSCG00000011070
ssc_circ_0000268	0	0	0	0	14.6278	0	10:39625128..39652405:-	ENSSSCG00000011070
ssc_circ_0000269	0	0	0	23.8353	0	0	10:39702021..39742757:-	ENSSSCG00000011070
ssc_circ_0000270	0	0	21.8204	0	0	0	10:39920737..39925804:-	Null
ssc_circ_0000271	31.5653	27.7809	0	23.8353	0	0	10:39984146..39991160:+	ENSSSCG00000011013
ssc_circ_0000272	23.674	27.7809	0	15.8902	0	19.5877	10:39984146..39996009:+	ENSSSCG00000011013
ssc_circ_0000273	0	0	14.5469	0	0	0	10:39984146..40011985:+	ENSSSCG00000011013
ssc_circ_0000274	0	18.5206	0	0	0	0	10:39995701..40011985:+	ENSSSCG00000011013
ssc_circ_0000275	0	18.5206	0	0	0	0	10:40000114..40008813:+	ENSSSCG00000011013
ssc_circ_0000276	0	0	14.5469	0	0	0	10:40008568..40010236:+	ENSSSCG00000011013
ssc_circ_0000277	0	0	0	0	29.2555	0	10:40010114..40017055:+	ENSSSCG00000011013
ssc_circ_0000278	0	18.5206	0	0	0	0	10:40773819..40779764:+	ENSSSCG00000011018
ssc_circ_0000279	0	0	0	15.8902	29.2555	0	10:40786445..40789039:+	ENSSSCG00000011018
ssc_circ_0000280	0	27.7809	0	0	21.9417	0	10:41202411..41204534:+	Null
ssc_circ_0000281	0	0	0	23.8353	0	0	10:41202411..41257277:+	ENSSSCG00000011022
ssc_circ_0000282	126.261	55.5618	109.102	349.585	146.278	137.114	10:41229017..41257277:+	ENSSSCG00000011022
ssc_circ_0000283	0	0	21.8204	0	0	0	10:41229017..41343404:+	ENSSSCG00000011022
ssc_circ_0000284	0	0	0	0	0	19.5877	10:41251907..41257277:+	ENSSSCG00000011022
ssc_circ_0000285	39.4567	18.5206	0	111.231	73.1389	0	10:41253387..41257277:+	ENSSSCG00000011022
ssc_circ_0000286	0	0	36.3673	0	0	0	10:41339780..41356191:+	ENSSSCG00000011022
ssc_circ_0000287	0	0	0	23.8353	0	0	10:41339780..41360718:+	ENSSSCG00000011022
ssc_circ_0000288	39.4567	0	50.9143	23.8353	0	39.1754	10:41355865..41356191:+	ENSSSCG00000011022
ssc_circ_0000289	15.7827	0	0	0	0	0	10:41381255..41382893:+	ENSSSCG00000011022
ssc_circ_0000290	39.4567	27.7809	36.3673	23.8353	29.2555	68.5569	10:41381255..41403128:+	ENSSSCG00000011022
ssc_circ_0000291	0	0	21.8204	0	0	0	10:41381255..41408711:+	ENSSSCG00000011022
ssc_circ_0000292	86.8047	83.3427	0	87.3961	73.1389	88.1446	10:41402999..41416627:+	ENSSSCG00000011022
ssc_circ_0000293	0	0	0	0	0	19.5877	10:41416480..41424754:+	ENSSSCG00000011022
ssc_circ_0000294	0	0	0	55.6157	21.9417	0	10:41416480..41440312:+	ENSSSCG00000011022
ssc_circ_0000295	0	0	14.5469	23.8353	29.2555	0	10:41430334..41431903:+	ENSSSCG00000011022
ssc_circ_0000296	15.7827	0	0	55.6157	14.6278	19.5877	10:41434069..41434472:+	ENSSSCG00000011022
ssc_circ_0000297	23.674	0	0	15.8902	0	0	10:41434069..41436115:+	ENSSSCG00000011022
ssc_circ_0000298	0	0	14.5469	0	0	19.5877	10:41564698..41568111:-	Null
ssc_circ_0000299	0	0	36.3673	0	0	58.7631	10:41724285..41730537:-	Null,ENSSSCG00000011023
ssc_circ_0000300	0	0	0	0	29.2555	0	10:42061873..42063671:+	Null
ssc_circ_0000301	615.524	453.755	443.682	389.31	504.658	528.868	10:42061873..42079536:+	Null
ssc_circ_0000302	47.348	0	21.8204	47.6706	65.825	39.1754	10:42061873..42147610:+	Null
ssc_circ_0000303	0	0	14.5469	0	36.5694	0	10:42061873..42194913:+	Null
ssc_circ_0000304	3077.62	2028.01	2400.24	2327.92	3137.66	3271.14	10:42063516..42079536:+	Null
ssc_circ_0000305	0	18.5206	21.8204	0	0	19.5877	10:42063516..42081674:+	Null
ssc_circ_0000306	536.611	453.755	530.963	611.773	446.147	450.517	10:42063516..42147610:+	Null
ssc_circ_0000307	23.674	0	0	0	0	0	10:42063516..42177831:+	Null
ssc_circ_0000308	78.9133	18.5206	65.4612	87.3961	73.1389	29.3815	10:42063516..42185876:+	Null
ssc_circ_0000309	78.9133	101.863	58.1877	87.3961	73.1389	137.114	10:42063516..42194913:+	Null
ssc_circ_0000310	55.2393	37.0412	21.8204	31.7804	43.8833	0	10:42063542..42079536:+	Null
ssc_circ_0000311	78.9133	37.0412	72.7347	31.7804	87.7666	68.5569	10:42063616..42079536:+	Null
ssc_circ_0000312	23.674	74.0824	65.4612	15.8902	43.8833	0	10:42063616..42147610:+	Null
ssc_circ_0000313	0	18.5206	0	39.7255	14.6278	0	10:42079398..42147610:+	Null
ssc_circ_0000314	0	0	21.8204	0	0	0	10:42147410..42147610:+	ENSSSCG00000011025
ssc_circ_0000315	15.7827	0	14.5469	0	29.2555	0	10:42147410..42185876:+	ENSSSCG00000011025
ssc_circ_0000316	15.7827	0	0	0	0	0	10:42147410..42194913:+	ENSSSCG00000011025
ssc_circ_0000317	0	0	29.0939	0	0	0	10:42177769..42185876:+	ENSSSCG00000011025
ssc_circ_0000318	78.9133	101.863	0	15.8902	87.7666	0	10:42185715..42194913:+	ENSSSCG00000011025
ssc_circ_0000319	47.348	27.7809	72.7347	47.6706	80.4527	29.3815	10:42192452..42194913:+	ENSSSCG00000011025
ssc_circ_0000320	15.7827	0	0	0	29.2555	0	10:42468077..42473711:-	ENSSSCG00000011026
ssc_circ_0000321	0	46.3015	0	0	80.4527	0	10:42468077..42479927:-	ENSSSCG00000011026
ssc_circ_0000322	126.261	64.8221	167.29	47.6706	153.592	127.32	10:42468077..42490463:-	ENSSSCG00000011026
ssc_circ_0000323	0	0	0	0	21.9417	0	10:42490402..42510787:-	ENSSSCG00000011026
ssc_circ_0000324	0	0	29.0939	0	0	29.3815	10:42497973..42510787:-	ENSSSCG00000011026
ssc_circ_0000325	0	46.3015	29.0939	0	0	29.3815	10:42501579..42510787:-	ENSSSCG00000011026
ssc_circ_0000326	0	0	43.6408	0	0	0	10:42509363..42510787:-	ENSSSCG00000011026
ssc_circ_0000327	0	27.7809	0	0	14.6278	0	10:42552538..42555555:-	ENSSSCG00000011026
ssc_circ_0000328	39.4567	120.384	14.5469	39.7255	65.825	78.3508	10:42646861..42647382:-	ENSSSCG00000011027
ssc_circ_0000329	23.674	0	0	0	29.2555	19.5877	10:42649418..42650400:-	ENSSSCG00000011027
ssc_circ_0000330	23.674	0	14.5469	0	0	0	10:42649418..42651316:-	ENSSSCG00000011027
ssc_circ_0000331	63.1307	46.3015	123.649	31.7804	51.1972	137.114	10:42669134..42669632:-	ENSSSCG00000011027
ssc_circ_0000332	39.4567	64.8221	36.3673	31.7804	51.1972	58.7631	10:42670779..42672427:-	ENSSSCG00000011027
ssc_circ_0000333	0	0	21.8204	0	0	0	10:42852936..42854994:-	ENSSSCG00000011028
ssc_circ_0000334	0	0	29.0939	0	21.9417	0	10:42854225..42855553:-	ENSSSCG00000011028
ssc_circ_0000335	0	0	36.3673	0	14.6278	0	10:43066795..43069114:+	Null
ssc_circ_0000336	63.1307	37.0412	80.0081	87.3961	109.708	39.1754	10:43443984..43446589:-	ENSSSCG00000021309
ssc_circ_0000337	39.4567	83.3427	72.7347	95.3412	58.5111	48.9692	10:43448481..43453197:-	ENSSSCG00000021309
ssc_circ_0000338	0	37.0412	0	0	0	0	10:43523156..43523881:+	ENSSSCG00000011033
ssc_circ_0000339	47.348	18.5206	0	15.8902	0	0	10:43903119..43918659:-	ENSSSCG00000038007
ssc_circ_0000340	0	0	0	47.6706	0	0	10:43907525..43918659:-	ENSSSCG00000038007
ssc_circ_0000341	47.348	18.5206	0	23.8353	36.5694	0	10:43918173..43918659:-	ENSSSCG00000038007
ssc_circ_0000342	0	0	0	15.8902	0	0	10:43967033..43996556:+	ENSSSCG00000011036
ssc_circ_0000343	71.022	46.3015	29.0939	23.8353	36.5694	19.5877	10:43994555..43996556:+	ENSSSCG00000011036
ssc_circ_0000344	15.7827	27.7809	58.1877	15.8902	14.6278	19.5877	10:44928914..44935556:-	ENSSSCG00000011041
ssc_circ_0000345	0	0	0	15.8902	0	0	10:44928914..44947188:-	ENSSSCG00000011041
ssc_circ_0000346	31.5653	18.5206	36.3673	71.5059	29.2555	39.1754	10:44934036..44935556:-	ENSSSCG00000011041
ssc_circ_0000347	0	0	21.8204	15.8902	0	0	10:45130708..45142435:+	ENSSSCG00000011042
ssc_circ_0000348	15.7827	0	21.8204	0	36.5694	0	10:45139215..45142435:+	ENSSSCG00000011042
ssc_circ_0000349	15.7827	0	0	0	0	0	10:45190286..45223079:+	ENSSSCG00000011042
ssc_circ_0000350	63.1307	37.0412	72.7347	0	0	48.9692	10:45992309..46002543:+	ENSSSCG00000011045
ssc_circ_0000351	1365.2	1694.63	1411.05	961.357	1214.11	1429.9	10:45992309..46006364:+	ENSSSCG00000011045
ssc_circ_0000352	473.48	407.453	283.665	413.145	358.38	274.228	10:45992309..46022353:+	ENSSSCG00000011045
ssc_circ_0000353	173.609	203.727	203.657	214.518	226.731	225.258	10:45992309..46027671:+	ENSSSCG00000011045
ssc_circ_0000354	0	0	0	23.8353	0	0	10:45992309..46047270:+	ENSSSCG00000011045
ssc_circ_0000355	39.4567	37.0412	29.0939	23.8353	65.825	78.3508	10:46002429..46006364:+	ENSSSCG00000011045
ssc_circ_0000356	15.7827	0	14.5469	55.6157	14.6278	0	10:46002429..46022353:+	ENSSSCG00000011045
ssc_circ_0000357	0	27.7809	14.5469	0	0	0	10:46002429..46047270:+	ENSSSCG00000011045
ssc_circ_0000358	0	0	0	15.8902	0	0	10:46256460..46270179:+	ENSSSCG00000011046
ssc_circ_0000359	0	0	21.8204	0	0	0	10:46475198..46489651:+	Null
ssc_circ_0000360	0	0	29.0939	0	14.6278	29.3815	10:46538292..46548424:+	ENSSSCG00000011047
ssc_circ_0000361	0	0	0	0	21.9417	0	10:46680801..46706608:+	ENSSSCG00000026499
ssc_circ_0000362	23.674	0	0	0	0	0	10:46834986..46844275:+	ENSSSCG00000011049
ssc_circ_0000363	0	0	0	0	0	19.5877	10:46949193..46951012:+	ENSSSCG00000011053
ssc_circ_0000364	39.4567	148.165	94.5551	301.914	102.394	117.526	10:46981022..46984113:+	Null
ssc_circ_0000365	15.7827	0	0	0	0	0	10:48039236..48043296:-	Null
ssc_circ_0000366	0	0	0	23.8353	0	0	10:48039240..48043296:-	Null
ssc_circ_0000367	0	0	0	23.8353	29.2555	0	10:48101948..48110019:-	ENSSSCG00000026354
ssc_circ_0000368	31.5653	46.3015	65.4612	0	73.1389	78.3508	10:48164054..48164543:-	Null
ssc_circ_0000369	0	0	0	0	21.9417	0	10:48206021..48213577:+	ENSSSCG00000032984
ssc_circ_0000370	71.022	0	0	95.3412	14.6278	0	10:48409498..48410391:+	ENSSSCG00000039244
ssc_circ_0000371	0	0	0	0	14.6278	0	10:48532138..48539052:-	ENSSSCG00000023247
ssc_circ_0000372	15.7827	37.0412	0	71.5059	36.5694	19.5877	10:48532138..48562529:-	ENSSSCG00000023247
ssc_circ_0000373	23.674	0	29.0939	79.451	58.5111	29.3815	10:48538970..48562529:-	ENSSSCG00000023247
ssc_circ_0000374	0	18.5206	0	47.6706	21.9417	0	10:48549518..48551873:-	ENSSSCG00000023247
ssc_circ_0000375	15.7827	0	21.8204	0	0	19.5877	10:48702209..48703265:-	ENSSSCG00000011068
ssc_circ_0000376	0	0	21.8204	15.8902	0	0	10:48702209..48742852:-	ENSSSCG00000011068
ssc_circ_0000377	0	0	29.0939	0	0	0	10:48702209..48743001:-	ENSSSCG00000011068
ssc_circ_0000378	39.4567	74.0824	0	79.451	14.6278	0	10:48707018..48713706:-	ENSSSCG00000011068
ssc_circ_0000379	0	0	0	15.8902	0	0	10:48723484..48735750:-	ENSSSCG00000011068
ssc_circ_0000380	0	0	14.5469	0	0	0	10:48725367..48735750:-	ENSSSCG00000011068
ssc_circ_0000381	86.8047	27.7809	43.6408	0	80.4527	39.1754	10:48735609..48739057:-	ENSSSCG00000011068
ssc_circ_0000382	0	0	29.0939	0	0	29.3815	10:48736549..48747553:-	ENSSSCG00000011068
ssc_circ_0000383	23.674	0	0	0	0	0	10:48754398..48757573:-	ENSSSCG00000011068
ssc_circ_0000384	0	0	0	0	0	19.5877	10:48811921..48819897:-	ENSSSCG00000011066
ssc_circ_0000385	0	0	0	31.7804	0	0	10:48813620..48816010:-	ENSSSCG00000011066
ssc_circ_0000386	0	0	0	0	0	29.3815	10:48813620..48817035:-	ENSSSCG00000011066
ssc_circ_0000387	0	0	29.0939	23.8353	0	0	10:48814823..48820979:-	ENSSSCG00000011066
ssc_circ_0000388	71.022	0	43.6408	0	43.8833	58.7631	10:48815859..48817035:-	ENSSSCG00000011066
ssc_circ_0000389	15.7827	0	21.8204	0	14.6278	0	10:48815859..48818387:-	ENSSSCG00000011066
ssc_circ_0000390	0	0	0	31.7804	0	39.1754	10:48816880..48819897:-	ENSSSCG00000011066
ssc_circ_0000391	31.5653	0	0	15.8902	0	19.5877	10:48819835..48824559:-	ENSSSCG00000011066
ssc_circ_0000392	252.523	212.987	167.29	341.639	292.555	293.815	10:48820847..48824559:-	ENSSSCG00000011066
ssc_circ_0000393	0	46.3015	0	15.8902	0	0	10:48822120..48824559:-	ENSSSCG00000011066
ssc_circ_0000394	0	0	0	0	21.9417	0	10:48824469..48841983:-	ENSSSCG00000011066
ssc_circ_0000395	39.4567	0	0	0	0	0	10:48831898..48841983:-	ENSSSCG00000011066
ssc_circ_0000396	0	0	21.8204	15.8902	21.9417	0	10:48831898..48849331:-	ENSSSCG00000011066
ssc_circ_0000397	39.4567	0	21.8204	0	0	0	10:48841821..48849331:-	ENSSSCG00000011066
ssc_circ_0000398	0	0	0	15.8902	0	0	10:48892862..48916899:-	ENSSSCG00000011064
ssc_circ_0000399	23.674	0	21.8204	47.6706	0	39.1754	10:48901136..48907143:-	ENSSSCG00000011064
ssc_circ_0000400	0	0	0	0	14.6278	0	10:48904200..48907143:-	ENSSSCG00000011064
ssc_circ_0000401	0	0	21.8204	0	0	0	10:48904200..48911562:-	ENSSSCG00000011064
ssc_circ_0000402	0	0	0	0	0	19.5877	10:48904200..48914812:-	ENSSSCG00000011064
ssc_circ_0000403	0	18.5206	0	31.7804	14.6278	0	10:48911315..48916899:-	ENSSSCG00000011064
ssc_circ_0000404	102.587	46.3015	50.9143	150.957	95.0805	78.3508	10:48911448..48916899:-	ENSSSCG00000011064
ssc_circ_0000405	0	0	21.8204	0	21.9417	19.5877	10:49111210..49116435:-	ENSSSCG00000011061
ssc_circ_0000406	0	0	14.5469	0	21.9417	0	10:50381461..50386113:+	ENSSSCG00000028135
ssc_circ_0000407	78.9133	37.0412	50.9143	47.6706	80.4527	97.9384	10:50624808..50631082:+	ENSSSCG00000011074
ssc_circ_0000408	0	0	0	0	14.6278	0	10:50624808..50640498:+	ENSSSCG00000011074
ssc_circ_0000409	63.1307	46.3015	14.5469	31.7804	21.9417	48.9692	10:50648677..50649078:+	ENSSSCG00000011074
ssc_circ_0000410	31.5653	55.5618	36.3673	15.8902	43.8833	19.5877	10:50663344..50664576:+	ENSSSCG00000011074
ssc_circ_0000411	31.5653	0	0	0	0	39.1754	10:50663344..50665836:+	ENSSSCG00000011074
ssc_circ_0000412	23.674	0	0	0	14.6278	0	10:50665596..50665836:+	ENSSSCG00000011074
ssc_circ_0000413	23.674	0	0	0	21.9417	48.9692	10:50665747..50667813:+	ENSSSCG00000011074
ssc_circ_0000414	0	0	0	31.7804	0	0	10:50709414..50757421:-	ENSSSCG00000011075
ssc_circ_0000415	0	0	0	0	0	19.5877	10:50778513..50779341:-	ENSSSCG00000011075
ssc_circ_0000416	23.674	0	0	39.7255	0	39.1754	10:50814869..50819992:-	ENSSSCG00000011075
ssc_circ_0000417	0	0	0	0	14.6278	0	10:50814869..50865438:-	ENSSSCG00000011075
ssc_circ_0000418	0	0	0	23.8353	0	0	10:50865240..50878815:-	ENSSSCG00000011075
ssc_circ_0000419	31.5653	0	14.5469	0	0	0	10:51020669..51020952:-	ENSSSCG00000011075
ssc_circ_0000420	0	0	21.8204	15.8902	14.6278	19.5877	10:52929650..52963179:+	ENSSSCG00000026001
ssc_circ_0000421	15.7827	0	0	0	0	0	10:53080963..53137168:-	ENSSSCG00000011085
ssc_circ_0000422	31.5653	83.3427	58.1877	15.8902	58.5111	29.3815	10:53089612..53104147:-	ENSSSCG00000011085
ssc_circ_0000423	0	0	14.5469	0	0	19.5877	10:53089612..53202893:-	ENSSSCG00000011085
ssc_circ_0000424	23.674	0	0	0	0	0	10:53103969..53137168:-	ENSSSCG00000011085
ssc_circ_0000425	0	18.5206	0	0	0	0	10:53103969..53202893:-	ENSSSCG00000011085
ssc_circ_0000426	0	18.5206	21.8204	0	0	0	10:53136273..53149101:-	ENSSSCG00000011085
ssc_circ_0000427	23.674	27.7809	36.3673	55.6157	29.2555	0	10:53136273..53202893:-	ENSSSCG00000011085
ssc_circ_0000428	0	0	0	0	0	19.5877	10:53136273..53245866:-	ENSSSCG00000011085
ssc_circ_0000429	0	0	14.5469	23.8353	0	0	10:53158220..53202893:-	Null
ssc_circ_0000430	0	27.7809	0	0	0	0	10:53158220..53245866:-	Null,ENSSSCG00000011085
ssc_circ_0000431	31.5653	111.124	29.0939	71.5059	124.336	97.9384	10:53169687..53200168:-	ENSSSCG00000011085
ssc_circ_0000432	347.219	676.002	370.947	754.785	358.38	538.661	10:53169687..53202893:-	ENSSSCG00000011085
ssc_circ_0000433	15.7827	27.7809	0	0	0	0	10:53169687..53227401:-	ENSSSCG00000011085
ssc_circ_0000434	23.674	37.0412	21.8204	15.8902	51.1972	19.5877	10:53169687..53245866:-	ENSSSCG00000011085
ssc_circ_0000435	615.524	509.317	443.682	929.577	921.55	695.363	10:53197803..53202893:-	ENSSSCG00000011085
ssc_circ_0000436	0	0	21.8204	23.8353	36.5694	39.1754	10:53197803..53245866:-	ENSSSCG00000011085
ssc_circ_0000437	0	0	0	0	21.9417	0	10:53197803..53311138:-	ENSSSCG00000011085
ssc_circ_0000438	0	0	0	0	21.9417	0	10:53245812..53249762:-	ENSSSCG00000011085
ssc_circ_0000439	0	0	0	0	14.6278	0	10:53245812..53270706:-	ENSSSCG00000011085
ssc_circ_0000440	0	0	0	0	14.6278	39.1754	10:53785702..53795981:+	Null,ENSSSCG00000011090
ssc_circ_0000441	0	0	0	0	0	29.3815	10:53795829..53841038:+	ENSSSCG00000011090
ssc_circ_0000442	0	0	0	23.8353	0	0	10:53795829..53858471:+	ENSSSCG00000011090
ssc_circ_0000443	0	0	0	0	0	19.5877	10:53885793..53901065:+	ENSSSCG00000011090
ssc_circ_0000444	0	0	0	0	29.2555	0	10:55865474..55867005:+	Null
ssc_circ_0000445	15.7827	0	0	0	0	0	10:55865474..55918241:+	Null
ssc_circ_0000446	0	0	0	0	29.2555	0	10:56010376..56027816:+	ENSSSCG00000032896
ssc_circ_0000447	23.674	18.5206	0	87.3961	0	88.1446	10:56437592..56440959:+	Null
ssc_circ_0000448	0	0	29.0939	47.6706	0	39.1754	10:56466524..56478719:+	Null
ssc_circ_0000449	15.7827	0	0	0	0	0	10:56475584..56478719:+	Null
ssc_circ_0000450	0	0	21.8204	0	0	0	10:57102484..57189625:-	Null
ssc_circ_0000451	15.7827	37.0412	0	23.8353	21.9417	29.3815	10:57126906..57127145:-	ENSSSCG00000011103
ssc_circ_0000452	189.392	203.727	189.11	174.792	153.592	205.671	10:57126906..57137646:-	ENSSSCG00000011103
ssc_circ_0000453	0	18.5206	0	0	0	0	10:57126906..57236044:-	ENSSSCG00000011103
ssc_circ_0000454	0	0	0	0	21.9417	0	10:57137536..57168112:-	ENSSSCG00000011103
ssc_circ_0000455	0	0	0	39.7255	0	0	10:57137536..57184306:-	ENSSSCG00000011103
ssc_circ_0000456	0	0	0	15.8902	0	0	10:57137536..57236044:-	ENSSSCG00000011103
ssc_circ_0000457	0	0	14.5469	0	0	29.3815	10:57167881..57168112:-	ENSSSCG00000011103
ssc_circ_0000458	23.674	0	0	0	0	0	10:57167881..57194267:-	ENSSSCG00000011103
ssc_circ_0000459	0	0	21.8204	0	14.6278	0	10:57224994..57236044:-	ENSSSCG00000011103
ssc_circ_0000460	47.348	0	21.8204	15.8902	21.9417	29.3815	10:57250368..57252743:-	ENSSSCG00000011103
ssc_circ_0000461	15.7827	0	36.3673	0	0	0	10:57250368..57297790:-	ENSSSCG00000011103
ssc_circ_0000462	0	0	29.0939	0	0	0	10:57297659..57317736:-	ENSSSCG00000011103
ssc_circ_0000463	23.674	0	0	0	0	0	10:5759751..5772004:+	ENSSSCG00000010811
ssc_circ_0000464	23.674	0	0	0	0	19.5877	10:5761746..5771473:+	ENSSSCG00000010811
ssc_circ_0000465	0	37.0412	0	0	0	0	10:5770011..5772004:+	ENSSSCG00000010811
ssc_circ_0000466	0	0	43.6408	39.7255	14.6278	0	10:5770011..5777849:+	ENSSSCG00000010811
ssc_circ_0000467	23.674	0	0	0	0	0	10:57704928..57707482:-	ENSSSCG00000011104
ssc_circ_0000468	23.674	0	0	0	0	0	10:57719627..57721859:-	ENSSSCG00000011104
ssc_circ_0000469	86.8047	0	0	31.7804	87.7666	58.7631	10:57731493..57732359:-	ENSSSCG00000011104
ssc_circ_0000470	15.7827	0	0	0	0	0	10:57752327..57760187:-	ENSSSCG00000011104
ssc_circ_0000471	0	0	0	23.8353	0	39.1754	10:57760093..57768401:-	Null
ssc_circ_0000472	55.2393	55.5618	43.6408	31.7804	14.6278	39.1754	10:5777659..5797656:+	ENSSSCG00000010811
ssc_circ_0000473	0	0	0	47.6706	0	0	10:57862461..57866461:+	ENSSSCG00000011106
ssc_circ_0000474	39.4567	37.0412	14.5469	15.8902	36.5694	68.5569	10:5788969..5797656:+	ENSSSCG00000010811
ssc_circ_0000475	0	0	21.8204	0	14.6278	0	10:5788969..5806269:+	ENSSSCG00000010811
ssc_circ_0000476	0	0	0	0	14.6278	0	10:58021216..58042335:+	ENSSSCG00000011107
ssc_circ_0000477	0	0	14.5469	0	0	0	10:5806114..5809073:+	ENSSSCG00000010811
ssc_circ_0000478	23.674	0	0	0	0	0	10:5808977..5812251:+	ENSSSCG00000010811
ssc_circ_0000479	15.7827	0	21.8204	15.8902	0	0	10:5812117..5812467:+	ENSSSCG00000010811
ssc_circ_0000480	0	0	0	0	36.5694	0	10:585594..591729:-	ENSSSCG00000010801
ssc_circ_0000481	0	46.3015	0	0	36.5694	19.5877	10:585594..592335:-	ENSSSCG00000010801
ssc_circ_0000482	0	27.7809	0	0	0	0	10:587694..598867:-	ENSSSCG00000010801
ssc_circ_0000483	47.348	46.3015	21.8204	47.6706	43.8833	19.5877	10:59726187..59732455:-	ENSSSCG00000011112
ssc_circ_0000484	0	27.7809	0	0	0	29.3815	10:59726187..59747970:-	ENSSSCG00000011112
ssc_circ_0000485	181.501	157.425	181.837	206.573	131.65	117.526	10:59745682..59752288:-	ENSSSCG00000011112
ssc_circ_0000486	0	0	0	23.8353	0	0	10:59793866..59814815:-	ENSSSCG00000011114
ssc_circ_0000487	0	27.7809	14.5469	31.7804	0	29.3815	10:59834812..59836887:-	ENSSSCG00000039539
ssc_circ_0000488	0	0	0	15.8902	0	0	10:59851943..59853584:-	ENSSSCG00000039539
ssc_circ_0000489	0	0	0	15.8902	0	0	10:59853390..59855657:-	ENSSSCG00000039539
ssc_circ_0000490	244.631	0	305.486	286.024	219.417	0	10:59913525..59919743:+	ENSSSCG00000011117
ssc_circ_0000491	47.348	0	21.8204	63.5608	21.9417	29.3815	10:59913525..59926809:+	ENSSSCG00000011117
ssc_circ_0000492	0	0	14.5469	0	0	0	10:59913525..59974190:+	ENSSSCG00000011117
ssc_circ_0000493	39.4567	27.7809	50.9143	31.7804	21.9417	0	10:59957365..59963743:+	ENSSSCG00000011117
ssc_circ_0000494	15.7827	0	0	0	0	0	10:59957365..59974190:+	ENSSSCG00000011117
ssc_circ_0000495	0	0	21.8204	0	0	19.5877	10:59963604..59970636:+	ENSSSCG00000011117
ssc_circ_0000496	0	0	0	0	14.6278	0	10:59963604..59974190:+	ENSSSCG00000011117
ssc_circ_0000497	0	0	0	15.8902	0	0	10:60258613..60355127:+	ENSSSCG00000011120
ssc_circ_0000498	0	0	21.8204	0	21.9417	0	10:60712988..60713184:-	ENSSSCG00000011121
ssc_circ_0000499	0	0	0	0	14.6278	0	10:60829953..60834399:-	Null
ssc_circ_0000500	0	0	29.0939	0	0	0	10:63447679..63461757:-	ENSSSCG00000011127
ssc_circ_0000501	23.674	0	0	23.8353	0	68.5569	10:63586709..63590209:-	ENSSSCG00000034086
ssc_circ_0000502	23.674	0	0	0	0	0	10:63602654..63610432:+	ENSSSCG00000033095
ssc_circ_0000503	15.7827	0	0	0	0	19.5877	10:63609227..63610432:+	ENSSSCG00000033095
ssc_circ_0000504	15.7827	0	0	0	0	0	10:63609227..63617750:+	ENSSSCG00000033095
ssc_circ_0000505	0	0	0	15.8902	0	0	10:63609227..63619944:+	ENSSSCG00000033095
ssc_circ_0000506	23.674	37.0412	14.5469	31.7804	29.2555	0	10:63710293..63731758:+	ENSSSCG00000011129
ssc_circ_0000507	47.348	0	50.9143	0	0	29.3815	10:63899363..63912175:+	ENSSSCG00000024480
ssc_circ_0000508	0	0	0	15.8902	0	0	10:63908020..63912175:+	ENSSSCG00000024480
ssc_circ_0000509	23.674	0	14.5469	39.7255	51.1972	68.5569	10:64498378..64502263:+	ENSSSCG00000011131
ssc_circ_0000510	0	0	0	15.8902	0	0	10:64565822..64568263:+	ENSSSCG00000011131
ssc_circ_0000511	23.674	0	0	0	14.6278	0	10:64895437..64899360:-	ENSSSCG00000011134
ssc_circ_0000512	15.7827	0	0	0	0	0	10:649312..664540:-	ENSSSCG00000010801
ssc_circ_0000513	63.1307	46.3015	109.102	15.8902	58.5111	0	10:65179075..65191886:+	ENSSSCG00000011137
ssc_circ_0000514	0	0	0	23.8353	0	0	10:65201943..65203703:-	ENSSSCG00000011136
ssc_circ_0000515	0	0	0	15.8902	0	0	10:65240555..65262220:-	ENSSSCG00000011136,Null
ssc_circ_0000516	23.674	0	0	55.6157	29.2555	0	10:65244719..65247076:-	ENSSSCG00000011136
ssc_circ_0000517	31.5653	18.5206	0	0	29.2555	39.1754	10:65246553..65247076:-	ENSSSCG00000011136
ssc_circ_0000518	47.348	18.5206	0	0	21.9417	29.3815	10:65246553..65262220:-	ENSSSCG00000011136,Null
ssc_circ_0000519	0	0	0	0	21.9417	0	10:653540..656984:-	ENSSSCG00000010801
ssc_circ_0000520	0	0	0	31.7804	0	0	10:65563759..65566775:+	ENSSSCG00000011147
ssc_circ_0000521	0	0	0	31.7804	0	0	10:65563759..65568498:+	ENSSSCG00000011147
ssc_circ_0000522	0	0	0	31.7804	0	0	10:65617532..65635660:+	Null
ssc_circ_0000523	0	0	0	0	14.6278	19.5877	10:6777174..6781118:-	ENSSSCG00000010814
ssc_circ_0000524	0	0	0	0	14.6278	0	10:68491183..68499828:-	ENSSSCG00000029602
ssc_circ_0000525	39.4567	37.0412	21.8204	0	0	0	10:68491183..68499831:-	ENSSSCG00000029602
ssc_circ_0000526	23.674	0	29.0939	0	0	0	10:68491183..68502497:-	ENSSSCG00000029602
ssc_circ_0000527	15.7827	18.5206	29.0939	23.8353	21.9417	0	10:68491183..68507352:-	ENSSSCG00000029602
ssc_circ_0000528	23.674	0	65.4612	0	0	0	10:68491183..68518239:-	ENSSSCG00000029602
ssc_circ_0000529	0	0	0	15.8902	0	0	10:68509412..68512874:-	ENSSSCG00000029602
ssc_circ_0000530	31.5653	27.7809	36.3673	87.3961	51.1972	39.1754	10:68509412..68518239:-	ENSSSCG00000029602
ssc_circ_0000531	15.7827	0	36.3673	55.6157	0	39.1754	10:68512778..68518239:-	ENSSSCG00000029602
ssc_circ_0000532	31.5653	0	0	23.8353	21.9417	19.5877	10:68562244..68562567:-	ENSSSCG00000028602
ssc_circ_0000533	55.2393	0	0	39.7255	14.6278	0	10:68645780..68671405:+	ENSSSCG00000011162
ssc_circ_0000534	0	0	0	15.8902	0	0	10:68670661..68671405:+	ENSSSCG00000011162
ssc_circ_0000535	31.5653	74.0824	43.6408	23.8353	36.5694	29.3815	10:68671265..68688441:+	ENSSSCG00000011162
ssc_circ_0000536	102.587	222.247	72.7347	198.628	255.986	97.9384	10:68684614..68688441:+	ENSSSCG00000011162
ssc_circ_0000537	15.7827	0	0	0	0	0	10:68686079..68688441:+	ENSSSCG00000011162
ssc_circ_0000538	0	0	0	0	21.9417	0	10:68690561..68692165:+	ENSSSCG00000011162
ssc_circ_0000539	23.674	0	0	23.8353	51.1972	19.5877	10:6871371..6899835:-	ENSSSCG00000010814
ssc_circ_0000540	0	0	0	0	0	19.5877	10:68827829..68827987:+	Null
ssc_circ_0000541	71.022	37.0412	50.9143	0	109.708	88.1446	10:68959424..68961182:+	ENSSSCG00000011163
ssc_circ_0000542	268.305	138.905	181.837	214.518	204.789	176.289	10:68959424..68970531:+	ENSSSCG00000011163
ssc_circ_0000543	0	0	0	23.8353	43.8833	39.1754	10:6899420..6899835:-	ENSSSCG00000010814
ssc_circ_0000544	39.4567	27.7809	0	0	0	0	10:69026408..69030169:+	ENSSSCG00000011163
ssc_circ_0000545	0	27.7809	0	0	0	0	10:69054099..69056812:+	ENSSSCG00000011163
ssc_circ_0000546	39.4567	27.7809	80.0081	0	29.2555	39.1754	10:69175006..69235186:-	ENSSSCG00000011166
ssc_circ_0000547	0	0	0	39.7255	0	19.5877	10:69176668..69182605:-	ENSSSCG00000011166
ssc_circ_0000548	0	0	0	15.8902	0	0	10:69182550..69235186:-	ENSSSCG00000011166
ssc_circ_0000549	441.915	407.453	298.212	444.926	497.344	460.311	10:69201376..69235186:-	ENSSSCG00000011166
ssc_circ_0000550	189.392	175.946	109.102	286.024	285.242	274.228	10:69212794..69235186:-	ENSSSCG00000011166
ssc_circ_0000551	0	0	0	0	14.6278	0	10:69224981..69235186:-	ENSSSCG00000011166
ssc_circ_0000552	0	0	0	31.7804	14.6278	48.9692	10:69233682..69235186:-	ENSSSCG00000011166
ssc_circ_0000553	0	0	0	15.8902	0	0	10:6961796..7038556:+	Null
ssc_circ_0000554	15.7827	0	0	47.6706	0	0	10:7003469..7003694:+	Null
ssc_circ_0000555	0	0	0	31.7804	0	0	10:7227656..7229568:-	Null
ssc_circ_0000556	23.674	0	29.0939	39.7255	73.1389	48.9692	10:7246811..7247588:-	Null
ssc_circ_0000557	0	55.5618	116.376	190.683	402.264	528.868	10:7247065..7247588:-	Null
ssc_circ_0000558	0	0	0	15.8902	0	0	10:734757..761696:+	ENSSSCG00000010802
ssc_circ_0000559	0	0	0	31.7804	0	0	10:745613..748642:+	ENSSSCG00000010802
ssc_circ_0000560	0	0	0	0	21.9417	0	10:748579..755788:+	ENSSSCG00000010802
ssc_circ_0000561	370.893	407.453	385.494	333.694	351.067	176.289	10:8265577..8271193:+	ENSSSCG00000027846
ssc_circ_0000562	15.7827	0	0	0	0	0	10:8345775..8346887:-	Null
ssc_circ_0000563	0	18.5206	14.5469	0	0	0	10:8361319..8386109:+	ENSSSCG00000010816
ssc_circ_0000564	15.7827	0	29.0939	0	0	0	10:8382470..8384507:+	ENSSSCG00000010816
ssc_circ_0000565	63.1307	18.5206	72.7347	15.8902	0	58.7631	10:8382470..8386109:+	ENSSSCG00000010816
ssc_circ_0000566	0	0	0	0	0	19.5877	10:8602491..8612217:-	ENSSSCG00000038539
ssc_circ_0000567	0	0	0	0	21.9417	0	10:8950586..8978128:+	ENSSSCG00000010817
ssc_circ_0000568	23.674	27.7809	43.6408	15.8902	36.5694	0	10:9612099..9614246:-	ENSSSCG00000010821
ssc_circ_0000569	0	18.5206	0	0	29.2555	0	10:9667261..9671886:+	Null
ssc_circ_0000570	0	18.5206	0	0	0	0	10:9690786..9691439:+	ENSSSCG00000010823
ssc_circ_0000571	0	0	29.0939	23.8353	0	29.3815	10:9739375..9739872:-	ENSSSCG00000010824
ssc_circ_0000572	0	27.7809	0	0	0	0	10:9780248..9786151:-	ENSSSCG00000010824
ssc_circ_0000573	0	27.7809	0	23.8353	0	0	11:1004167..1009902:+	ENSSSCG00000009270
ssc_circ_0000574	15.7827	0	0	0	0	19.5877	11:10365011..10381590:+	Null
ssc_circ_0000575	0	0	0	23.8353	0	29.3815	11:11156485..11161359:+	ENSSSCG00000034348
ssc_circ_0000576	0	0	14.5469	39.7255	0	0	11:11156485..11181394:+	ENSSSCG00000034348
ssc_circ_0000577	0	0	21.8204	47.6706	0	0	11:11160922..11181394:+	ENSSSCG00000034348
ssc_circ_0000578	0	0	14.5469	0	0	0	11:11160922..11266949:+	ENSSSCG00000034348
ssc_circ_0000579	0	0	0	0	0	29.3815	11:1125630..1128292:-	ENSSSCG00000009276
ssc_circ_0000580	449.806	490.796	400.041	627.663	438.833	636.6	11:1141224..1141776:-	ENSSSCG00000009276
ssc_circ_0000581	0	0	14.5469	15.8902	0	0	11:1141224..1163643:-	ENSSSCG00000009276
ssc_circ_0000582	0	27.7809	0	0	0	0	11:1141224..1175446:-	ENSSSCG00000009276
ssc_circ_0000583	0	0	14.5469	0	0	29.3815	11:1175308..1186009:-	ENSSSCG00000009276
ssc_circ_0000584	0	0	0	0	21.9417	0	11:11848353..11853731:-	ENSSSCG00000033919
ssc_circ_0000585	0	0	0	23.8353	0	0	11:12828703..12838682:-	ENSSSCG00000009359
ssc_circ_0000586	23.674	37.0412	14.5469	31.7804	51.1972	58.7631	11:12828703..12838685:-	ENSSSCG00000009359
ssc_circ_0000587	0	0	0	23.8353	0	0	11:12838255..12862293:-	ENSSSCG00000009359
ssc_circ_0000588	0	37.0412	14.5469	0	0	0	11:12842165..12854933:-	ENSSSCG00000009359
ssc_circ_0000589	15.7827	0	0	0	0	0	11:12842165..12862293:-	ENSSSCG00000009359
ssc_circ_0000590	31.5653	64.8221	50.9143	31.7804	21.9417	48.9692	11:12843297..12858931:-	ENSSSCG00000009359
ssc_circ_0000591	0	0	65.4612	15.8902	0	58.7631	11:12843297..12862293:-	ENSSSCG00000009359
ssc_circ_0000592	0	18.5206	0	0	0	0	11:12848083..12851334:-	ENSSSCG00000009359
ssc_circ_0000593	31.5653	0	0	0	0	0	11:12851053..12862293:-	ENSSSCG00000009359
ssc_circ_0000594	0	0	21.8204	0	0	0	11:12854807..12858931:-	ENSSSCG00000009359
ssc_circ_0000595	23.674	0	0	31.7804	0	0	11:12854807..12862293:-	ENSSSCG00000009359
ssc_circ_0000596	173.609	175.946	181.837	174.792	219.417	127.32	11:12858353..12862293:-	ENSSSCG00000009359
ssc_circ_0000597	0	0	0	23.8353	0	0	11:13246347..13262673:+	Null
ssc_circ_0000598	0	0	0	0	21.9417	0	11:13330903..13349742:-	ENSSSCG00000009362
ssc_circ_0000599	0	0	21.8204	0	29.2555	0	11:1335980..1355348:-	ENSSSCG00000026744
ssc_circ_0000600	0	27.7809	0	0	0	0	11:1335980..1364698:-	ENSSSCG00000026744
ssc_circ_0000601	0	0	0	15.8902	14.6278	0	11:1341589..1355348:-	ENSSSCG00000026744
ssc_circ_0000602	0	0	0	47.6706	0	29.3815	11:1341589..1364698:-	ENSSSCG00000026744
ssc_circ_0000603	0	0	0	0	14.6278	0	11:1341589..1371291:-	ENSSSCG00000026744
ssc_circ_0000604	0	0	50.9143	23.8353	0	29.3815	11:1341589..1376231:-	ENSSSCG00000026744
ssc_circ_0000605	15.7827	0	0	0	21.9417	29.3815	11:1355228..1364698:-	ENSSSCG00000026744
ssc_circ_0000606	0	27.7809	14.5469	0	14.6278	0	11:1355228..1371291:-	ENSSSCG00000026744
ssc_circ_0000607	118.37	27.7809	80.0081	79.451	95.0805	58.7631	11:1355228..1376231:-	ENSSSCG00000026744
ssc_circ_0000608	0	0	0	0	29.2555	0	11:1364578..1371291:-	ENSSSCG00000026744
ssc_circ_0000609	31.5653	37.0412	0	23.8353	29.2555	39.1754	11:1364578..1376231:-	ENSSSCG00000026744
ssc_circ_0000610	39.4567	83.3427	36.3673	15.8902	58.5111	88.1446	11:13775004..13776697:+	Null
ssc_circ_0000611	15.7827	27.7809	21.8204	31.7804	21.9417	19.5877	11:14318580..14320863:+	ENSSSCG00000037746
ssc_circ_0000612	0	0	36.3673	0	29.2555	0	11:1437795..1463356:-	ENSSSCG00000024667
ssc_circ_0000613	331.436	444.494	574.604	460.816	336.439	558.249	11:1455412..1463356:-	ENSSSCG00000024667
ssc_circ_0000614	0	0	0	0	14.6278	0	11:15198209..15232102:-	Null
ssc_circ_0000615	0	0	0	23.8353	0	0	11:15461776..15470069:-	ENSSSCG00000009372
ssc_circ_0000616	47.348	64.8221	21.8204	47.6706	95.0805	127.32	11:15709103..15712263:-	ENSSSCG00000035658
ssc_circ_0000617	0	46.3015	0	47.6706	36.5694	0	11:15719260..15726712:-	ENSSSCG00000035658
ssc_circ_0000618	15.7827	0	0	47.6706	0	19.5877	11:15721074..15726712:-	ENSSSCG00000035658
ssc_circ_0000619	31.5653	37.0412	21.8204	87.3961	80.4527	0	11:15724448..15728105:-	ENSSSCG00000035658
ssc_circ_0000620	0	0	0	15.8902	0	0	11:15777201..15786983:+	ENSSSCG00000009379
ssc_circ_0000621	55.2393	83.3427	50.9143	15.8902	29.2555	19.5877	11:15786783..15788051:+	ENSSSCG00000009379
ssc_circ_0000622	0	0	21.8204	0	0	0	11:15803654..15830041:+	ENSSSCG00000009380
ssc_circ_0000623	31.5653	0	29.0939	15.8902	29.2555	0	11:15817689..15819360:+	ENSSSCG00000009380
ssc_circ_0000624	15.7827	27.7809	29.0939	63.5608	14.6278	19.5877	11:15829857..15840297:+	ENSSSCG00000009380
ssc_circ_0000625	0	0	0	15.8902	0	0	11:15829857..15842539:+	ENSSSCG00000009380
ssc_circ_0000626	94.696	37.0412	50.9143	55.6157	65.825	58.7631	11:15835556..15840297:+	ENSSSCG00000009380
ssc_circ_0000627	0	0	0	0	14.6278	0	11:16093385..16116109:-	ENSSSCG00000040538
ssc_circ_0000628	0	18.5206	0	0	0	0	11:16094634..16116109:-	ENSSSCG00000040538
ssc_circ_0000629	15.7827	0	0	0	0	0	11:16190618..16194917:-	ENSSSCG00000040538
ssc_circ_0000630	0	0	0	0	21.9417	0	11:16858657..16867270:-	ENSSSCG00000024385
ssc_circ_0000631	0	0	0	0	14.6278	0	11:16858657..16882252:-	ENSSSCG00000024385
ssc_circ_0000632	0	0	0	15.8902	0	0	11:16862467..16867270:-	ENSSSCG00000024385
ssc_circ_0000633	0	0	0	0	21.9417	0	11:17636880..17642780:-	Null
ssc_circ_0000634	39.4567	18.5206	0	23.8353	21.9417	0	11:17636880..17653264:-	Null
ssc_circ_0000635	0	18.5206	0	0	0	0	11:17737683..17757085:+	Null
ssc_circ_0000636	47.348	83.3427	43.6408	0	36.5694	48.9692	11:17760988..17781703:+	Null
ssc_circ_0000637	0	27.7809	0	0	0	0	11:17760988..17821584:+	Null
ssc_circ_0000638	23.674	18.5206	0	0	36.5694	0	11:17778900..17781703:+	Null
ssc_circ_0000639	23.674	0	0	79.451	29.2555	48.9692	11:17854849..17864720:+	ENSSSCG00000009390
ssc_circ_0000640	0	0	21.8204	0	0	0	11:17870879..17878988:+	Null
ssc_circ_0000641	0	0	0	15.8902	0	0	11:18218221..18219543:-	ENSSSCG00000009396
ssc_circ_0000642	31.5653	0	0	0	0	0	11:18219491..18225329:-	ENSSSCG00000009396
ssc_circ_0000643	0	0	0	0	21.9417	0	11:18221535..18229720:-	ENSSSCG00000009396
ssc_circ_0000644	0	27.7809	0	23.8353	0	19.5877	11:18256532..18265450:-	ENSSSCG00000009395
ssc_circ_0000645	23.674	0	0	0	14.6278	0	11:18256532..18290494:-	ENSSSCG00000009395
ssc_circ_0000646	0	0	0	0	0	29.3815	11:18280391..18290494:-	ENSSSCG00000009395
ssc_circ_0000647	0	0	14.5469	0	0	0	11:18282813..18290494:-	ENSSSCG00000009395
ssc_circ_0000648	0	0	21.8204	0	0	0	11:18284009..18290494:-	ENSSSCG00000009395
ssc_circ_0000649	15.7827	27.7809	0	15.8902	14.6278	0	11:18313796..18315297:+	Null
ssc_circ_0000650	0	18.5206	0	0	43.8833	0	11:18350469..18355949:+	ENSSSCG00000009397
ssc_circ_0000651	149.935	148.165	94.5551	111.231	109.708	166.495	11:18350469..18361632:+	ENSSSCG00000009397
ssc_circ_0000652	0	37.0412	0	0	0	0	11:18571768..18573252:-	ENSSSCG00000022159
ssc_circ_0000653	15.7827	18.5206	0	15.8902	0	29.3815	11:18600238..18604222:-	ENSSSCG00000022159
ssc_circ_0000654	0	0	0	15.8902	0	0	11:18607625..18613216:-	ENSSSCG00000022159
ssc_circ_0000655	63.1307	0	36.3673	31.7804	65.825	29.3815	11:18714362..18715144:-	ENSSSCG00000022159
ssc_circ_0000656	55.2393	64.8221	29.0939	119.177	80.4527	88.1446	11:19129663..19134837:+	Null
ssc_circ_0000657	781.242	379.672	661.885	786.565	628.994	969.591	11:19129679..19134837:+	Null
ssc_circ_0000658	0	0	0	0	0	19.5877	11:19129679..19151418:+	Null
ssc_circ_0000659	0	18.5206	14.5469	0	0	0	11:19196075..19201387:-	ENSSSCG00000009401
ssc_circ_0000660	47.348	0	14.5469	0	29.2555	48.9692	11:19200035..19204789:-	ENSSSCG00000009401
ssc_circ_0000661	0	0	0	15.8902	0	0	11:19200035..19261165:-	ENSSSCG00000009401
ssc_circ_0000662	15.7827	0	0	71.5059	36.5694	0	11:19200035..19274010:-	ENSSSCG00000009401
ssc_circ_0000663	15.7827	0	0	15.8902	0	0	11:19250142..19253493:-	ENSSSCG00000009401
ssc_circ_0000664	0	0	21.8204	39.7255	0	19.5877	11:19250142..19256608:-	ENSSSCG00000009401
ssc_circ_0000665	23.674	0	0	0	0	0	11:19250142..19261165:-	ENSSSCG00000009401
ssc_circ_0000666	0	0	0	47.6706	36.5694	0	11:19250142..19270035:-	ENSSSCG00000009401
ssc_circ_0000667	0	0	0	15.8902	0	0	11:19250142..19274010:-	ENSSSCG00000009401
ssc_circ_0000668	0	0	43.6408	0	14.6278	0	11:19250142..19281642:-	ENSSSCG00000009401
ssc_circ_0000669	0	0	0	0	0	19.5877	11:19250142..19286320:-	ENSSSCG00000009401
ssc_circ_0000670	15.7827	0	21.8204	0	0	0	11:19253377..19261165:-	ENSSSCG00000009401
ssc_circ_0000671	23.674	0	36.3673	39.7255	0	29.3815	11:19253377..19264448:-	ENSSSCG00000009401
ssc_circ_0000672	118.37	37.0412	130.922	87.3961	21.9417	48.9692	11:19253377..19274010:-	ENSSSCG00000009401
ssc_circ_0000673	0	37.0412	0	0	14.6278	19.5877	11:19256521..19264448:-	ENSSSCG00000009401
ssc_circ_0000674	47.348	37.0412	14.5469	47.6706	58.5111	68.5569	11:19256521..19274010:-	ENSSSCG00000009401
ssc_circ_0000675	0	18.5206	21.8204	0	14.6278	0	11:19349681..19356078:-	ENSSSCG00000009403
ssc_circ_0000676	0	0	14.5469	0	21.9417	0	11:19351013..19351244:+	Null
ssc_circ_0000677	0	0	0	0	21.9417	0	11:19352012..19352765:-	ENSSSCG00000009403
ssc_circ_0000678	0	18.5206	21.8204	0	0	0	11:19352012..19356078:-	ENSSSCG00000009403
ssc_circ_0000679	0	0	0	15.8902	0	0	11:19354015..19356078:-	ENSSSCG00000009403
ssc_circ_0000680	0	0	0	0	14.6278	0	11:19573680..19578023:-	ENSSSCG00000027551
ssc_circ_0000681	15.7827	27.7809	50.9143	23.8353	29.2555	29.3815	11:19623259..19630304:+	ENSSSCG00000009405
ssc_circ_0000682	55.2393	101.863	29.0939	119.177	175.533	166.495	11:19629537..19630304:+	ENSSSCG00000009405
ssc_circ_0000683	0	0	0	31.7804	0	0	11:19629537..19645083:+	ENSSSCG00000009405
ssc_circ_0000684	0	18.5206	0	0	51.1972	0	11:20656879..20659812:+	ENSSSCG00000009407
ssc_circ_0000685	0	46.3015	0	0	0	0	11:20661774..20664489:+	ENSSSCG00000009407
ssc_circ_0000686	47.348	74.0824	130.922	230.408	124.336	195.877	11:20710449..20719541:-	ENSSSCG00000009408
ssc_circ_0000687	0	0	0	15.8902	0	0	11:20710449..20804630:-	ENSSSCG00000009408
ssc_circ_0000688	0	0	0	47.6706	0	0	11:20713782..20719541:-	ENSSSCG00000009408
ssc_circ_0000689	0	0	0	0	14.6278	0	11:20732205..20742474:-	ENSSSCG00000009408
ssc_circ_0000690	110.479	101.863	94.5551	143.012	73.1389	176.289	11:21020402..21022536:+	ENSSSCG00000009410
ssc_circ_0000691	0	0	0	0	21.9417	0	11:21020402..21028479:+	ENSSSCG00000009410
ssc_circ_0000692	0	0	0	0	14.6278	0	11:21327945..21337189:+	ENSSSCG00000009414
ssc_circ_0000693	0	0	0	0	0	19.5877	11:21327945..21337198:+	ENSSSCG00000009414
ssc_circ_0000694	47.348	37.0412	43.6408	0	14.6278	0	11:21327945..21342707:+	ENSSSCG00000009414
ssc_circ_0000695	0	18.5206	29.0939	0	21.9417	0	11:21327945..21354747:+	ENSSSCG00000009414
ssc_circ_0000696	0	37.0412	29.0939	0	0	0	11:21336286..21342707:+	ENSSSCG00000009414
ssc_circ_0000697	0	0	0	15.8902	0	0	11:21765631..21766882:-	ENSSSCG00000023738
ssc_circ_0000698	15.7827	18.5206	29.0939	23.8353	43.8833	39.1754	11:21778941..21786602:-	ENSSSCG00000023738
ssc_circ_0000699	0	0	0	0	14.6278	19.5877	11:21778941..21793730:-	ENSSSCG00000023738
ssc_circ_0000700	23.674	27.7809	0	15.8902	0	29.3815	11:21786478..21789563:-	ENSSSCG00000023738
ssc_circ_0000701	0	0	0	39.7255	0	0	11:21789455..21805764:-	ENSSSCG00000023738
ssc_circ_0000702	23.674	27.7809	0	0	0	0	11:21791604..21805764:-	ENSSSCG00000023738
ssc_circ_0000703	0	0	0	0	14.6278	0	11:21797314..21797941:-	ENSSSCG00000023738
ssc_circ_0000704	55.2393	18.5206	87.2816	39.7255	58.5111	68.5569	11:21797314..21805764:-	ENSSSCG00000023738
ssc_circ_0000705	0	0	14.5469	0	0	0	11:21797314..21813745:-	ENSSSCG00000023738
ssc_circ_0000706	47.348	27.7809	87.2816	55.6157	43.8833	68.5569	11:21804834..21808357:-	ENSSSCG00000023738
ssc_circ_0000707	15.7827	0	0	0	0	0	11:21804834..21808384:-	ENSSSCG00000023738
ssc_circ_0000708	78.9133	46.3015	130.922	190.683	58.5111	97.9384	11:21804834..21808388:-	ENSSSCG00000023738
ssc_circ_0000709	0	27.7809	29.0939	0	0	19.5877	11:21804834..21810766:-	ENSSSCG00000023738
ssc_circ_0000710	31.5653	0	14.5469	0	29.2555	29.3815	11:21804834..21813745:-	ENSSSCG00000023738
ssc_circ_0000711	39.4567	55.5618	50.9143	0	21.9417	58.7631	11:21807483..21808388:-	ENSSSCG00000023738
ssc_circ_0000712	86.8047	0	116.376	103.286	0	117.526	11:21807483..21810766:-	ENSSSCG00000023738
ssc_circ_0000713	0	0	0	0	0	29.3815	11:21807483..21813745:-	ENSSSCG00000023738
ssc_circ_0000714	0	0	0	31.7804	0	0	11:21855168..21856686:-	ENSSSCG00000023738
ssc_circ_0000715	0	0	0	0	0	39.1754	11:21855168..21864250:-	ENSSSCG00000023738
ssc_circ_0000716	31.5653	0	0	15.8902	58.5111	68.5569	11:21856562..21857923:-	ENSSSCG00000023738
ssc_circ_0000717	0	0	14.5469	0	0	0	11:21857828..21864250:-	ENSSSCG00000023738
ssc_circ_0000718	0	0	14.5469	0	0	0	11:21857828..21865590:-	ENSSSCG00000023738
ssc_circ_0000719	0	0	0	0	0	19.5877	11:21860007..21865590:-	ENSSSCG00000023738
ssc_circ_0000720	23.674	0	0	0	21.9417	0	11:21864103..21865590:-	ENSSSCG00000023738
ssc_circ_0000721	0	0	0	0	0	19.5877	11:21930282..21932874:+	ENSSSCG00000040929
ssc_circ_0000722	31.5653	0	0	0	14.6278	0	11:22116588..22128793:-	ENSSSCG00000034156
ssc_circ_0000723	0	0	0	15.8902	0	29.3815	11:22245426..22255527:-	ENSSSCG00000009419
ssc_circ_0000724	0	0	0	39.7255	0	0	11:22249417..22250406:-	ENSSSCG00000009419
ssc_circ_0000725	31.5653	27.7809	0	111.231	102.394	0	11:22249417..22250409:-	ENSSSCG00000009419
ssc_circ_0000726	15.7827	27.7809	36.3673	47.6706	80.4527	48.9692	11:22249417..22255527:-	ENSSSCG00000009419
ssc_circ_0000727	0	0	0	15.8902	0	0	11:22249417..22258874:-	ENSSSCG00000009419
ssc_circ_0000728	23.674	0	21.8204	63.5608	0	39.1754	11:22271937..22288235:+	ENSSSCG00000009420
ssc_circ_0000729	0	0	29.0939	0	14.6278	0	11:22284603..22288235:+	ENSSSCG00000009420
ssc_circ_0000730	23.674	0	21.8204	0	0	0	11:22478085..22489969:-	Null
ssc_circ_0000731	0	0	14.5469	31.7804	36.5694	58.7631	11:22489857..22503673:-	Null
ssc_circ_0000732	0	0	0	0	14.6278	0	11:22611259..22611476:+	Null
ssc_circ_0000733	0	0	0	0	14.6278	0	11:2280619..2286690:-	Null
ssc_circ_0000734	0	0	0	0	29.2555	0	11:23169655..23170637:+	ENSSSCG00000009426
ssc_circ_0000735	0	0	29.0939	0	14.6278	0	11:23170528..23197868:+	ENSSSCG00000009426
ssc_circ_0000736	23.674	27.7809	0	23.8353	0	0	11:2349625..2357456:+	ENSSSCG00000009281
ssc_circ_0000737	15.7827	27.7809	0	63.5608	58.5111	29.3815	11:2366496..2376189:+	ENSSSCG00000009281
ssc_circ_0000738	23.674	0	36.3673	39.7255	36.5694	0	11:24729025..24739289:-	ENSSSCG00000009430
ssc_circ_0000739	0	18.5206	0	15.8902	21.9417	0	11:24732398..24739289:-	ENSSSCG00000009430
ssc_circ_0000740	0	0	0	15.8902	0	0	11:24807779..24808271:-	ENSSSCG00000009431
ssc_circ_0000741	0	18.5206	0	0	0	0	11:24850053..24852716:-	ENSSSCG00000009431
ssc_circ_0000742	78.9133	0	0	47.6706	14.6278	68.5569	11:24857303..24858237:-	ENSSSCG00000009431
ssc_circ_0000743	0	0	0	0	0	48.9692	11:25081807..25107399:+	ENSSSCG00000029837
ssc_circ_0000744	0	0	0	15.8902	0	0	11:25134101..25152133:+	ENSSSCG00000029837
ssc_circ_0000745	15.7827	0	36.3673	23.8353	0	0	11:25196950..25224424:+	ENSSSCG00000029837
ssc_circ_0000746	0	0	14.5469	0	0	0	11:25196950..25240454:+	ENSSSCG00000029837
ssc_circ_0000747	0	0	0	39.7255	0	0	11:25209180..25224424:+	ENSSSCG00000029837
ssc_circ_0000748	0	0	0	0	21.9417	0	11:25318205..25328875:+	ENSSSCG00000029837
ssc_circ_0000749	31.5653	0	14.5469	0	36.5694	29.3815	11:25318969..25321570:+	ENSSSCG00000029837
ssc_circ_0000750	0	55.5618	0	39.7255	0	29.3815	11:25318969..25343890:+	ENSSSCG00000029837
ssc_circ_0000751	0	18.5206	0	0	0	0	11:25530178..25531059:-	ENSSSCG00000009435
ssc_circ_0000752	0	55.5618	21.8204	0	43.8833	0	11:25541019..25541852:-	ENSSSCG00000009435
ssc_circ_0000753	0	0	0	15.8902	0	0	11:25541724..25563193:-	ENSSSCG00000009435
ssc_circ_0000754	0	0	0	0	0	29.3815	11:25563087..25573566:-	ENSSSCG00000009435
ssc_circ_0000755	0	0	0	31.7804	0	19.5877	11:25563087..25589582:-	ENSSSCG00000009435
ssc_circ_0000756	0	18.5206	0	0	0	0	11:25573447..25578485:-	ENSSSCG00000009435
ssc_circ_0000757	23.674	18.5206	0	31.7804	43.8833	0	11:25573447..25584052:-	ENSSSCG00000009435
ssc_circ_0000758	23.674	0	0	0	0	0	11:25573447..25589582:-	ENSSSCG00000009435
ssc_circ_0000759	0	0	0	0	0	29.3815	11:25578332..25584052:-	ENSSSCG00000009435
ssc_circ_0000760	0	0	0	31.7804	0	0	11:25578332..25587428:-	ENSSSCG00000009435
ssc_circ_0000761	0	0	0	39.7255	0	0	11:25578332..25589582:-	ENSSSCG00000009435
ssc_circ_0000762	39.4567	0	29.0939	39.7255	0	0	11:25583918..25587428:-	ENSSSCG00000009435
ssc_circ_0000763	39.4567	0	0	0	0	0	11:25614345..25618056:+	ENSSSCG00000009436
ssc_circ_0000764	23.674	55.5618	50.9143	55.6157	14.6278	0	11:25749779..25761445:-	ENSSSCG00000031627
ssc_circ_0000765	0	0	14.5469	0	0	0	11:25749779..25768931:-	ENSSSCG00000031627
ssc_circ_0000766	0	55.5618	36.3673	79.451	87.7666	58.7631	11:25755742..25761445:-	ENSSSCG00000031627
ssc_circ_0000767	0	0	21.8204	15.8902	0	0	11:25755742..25768931:-	ENSSSCG00000031627
ssc_circ_0000768	86.8047	46.3015	43.6408	87.3961	95.0805	29.3815	11:25758593..25761445:-	ENSSSCG00000031627
ssc_circ_0000769	0	0	14.5469	0	0	19.5877	11:25758593..25768931:-	ENSSSCG00000031627
ssc_circ_0000770	0	0	0	0	14.6278	19.5877	11:25838073..25863874:+	ENSSSCG00000009440
ssc_circ_0000771	0	18.5206	0	0	0	0	11:25884737..25885926:+	ENSSSCG00000009440
ssc_circ_0000772	15.7827	0	0	31.7804	0	0	11:25923054..25937124:+	ENSSSCG00000039338
ssc_circ_0000773	55.2393	27.7809	65.4612	23.8353	29.2555	39.1754	11:25937034..25941525:+	ENSSSCG00000039338
ssc_circ_0000774	0	0	0	23.8353	0	0	11:2737291..2741033:-	ENSSSCG00000009290
ssc_circ_0000775	15.7827	0	0	0	0	0	11:2848788..2851028:-	ENSSSCG00000009293
ssc_circ_0000776	0	0	0	0	0	29.3815	11:30548837..30549202:+	ENSSSCG00000009446
ssc_circ_0000777	0	0	0	0	0	29.3815	11:3193839..3199769:-	ENSSSCG00000035119
ssc_circ_0000778	0	18.5206	14.5469	0	14.6278	19.5877	11:3193839..3208876:-	ENSSSCG00000035119
ssc_circ_0000779	142.044	120.384	109.102	262.188	168.219	195.877	11:3208399..3208876:-	ENSSSCG00000035119
ssc_circ_0000780	0	0	29.0939	0	0	0	11:3234448..3237568:+	ENSSSCG00000035318
ssc_circ_0000781	173.609	46.3015	87.2816	119.177	73.1389	127.32	11:3237458..3242632:+	ENSSSCG00000035318
ssc_circ_0000782	220.957	148.165	203.657	190.683	190.161	88.1446	11:33313986..33336182:+	ENSSSCG00000009449
ssc_circ_0000783	0	18.5206	21.8204	0	0	0	11:33313986..33348677:+	ENSSSCG00000009449
ssc_circ_0000784	0	0	0	23.8353	0	0	11:33324111..33347601:-	Null
ssc_circ_0000785	47.348	46.3015	123.649	39.7255	58.5111	19.5877	11:33391961..33392814:+	ENSSSCG00000009449
ssc_circ_0000786	0	0	0	0	21.9417	0	11:3579110..3583217:+	ENSSSCG00000035421
ssc_circ_0000787	63.1307	83.3427	72.7347	79.451	131.65	97.9384	11:376042..380465:+	ENSSSCG00000022957
ssc_circ_0000788	0	0	43.6408	15.8902	0	0	11:376042..381363:+	ENSSSCG00000022957
ssc_circ_0000789	15.7827	0	0	0	0	0	11:3959346..3960189:-	ENSSSCG00000023771
ssc_circ_0000790	23.674	0	0	0	0	0	11:3959346..3968427:-	ENSSSCG00000023771
ssc_circ_0000791	55.2393	129.644	36.3673	47.6706	175.533	97.9384	11:4104218..4118265:+	ENSSSCG00000009298
ssc_circ_0000792	23.674	37.0412	0	0	0	0	11:4104218..4143040:+	ENSSSCG00000009298
ssc_circ_0000793	0	0	29.0939	0	0	0	11:4114333..4118265:+	ENSSSCG00000009298
ssc_circ_0000794	31.5653	0	36.3673	0	29.2555	0	11:4118125..4143040:+	ENSSSCG00000009298
ssc_circ_0000795	31.5653	0	0	0	14.6278	0	11:4140485..4143040:+	ENSSSCG00000009298
ssc_circ_0000796	0	18.5206	0	0	0	29.3815	11:4140485..4158317:+	ENSSSCG00000009298
ssc_circ_0000797	23.674	55.5618	29.0939	15.8902	0	29.3815	11:4150278..4153663:+	ENSSSCG00000009298
ssc_circ_0000798	15.7827	0	0	0	0	0	11:4152752..4158317:+	ENSSSCG00000009298
ssc_circ_0000799	15.7827	0	0	0	0	0	11:4337374..4345913:+	ENSSSCG00000009300
ssc_circ_0000800	78.9133	83.3427	65.4612	63.5608	80.4527	39.1754	11:4338231..4345913:+	ENSSSCG00000009300
ssc_circ_0000801	0	0	0	0	0	19.5877	11:43952890..44004314:-	ENSSSCG00000009457
ssc_circ_0000802	23.674	37.0412	72.7347	55.6157	51.1972	58.7631	11:458635..468238:+	ENSSSCG00000009570
ssc_circ_0000803	23.674	0	0	0	0	0	11:458643..460720:-	ENSSSCG00000009570
ssc_circ_0000804	0	0	0	0	14.6278	0	11:46069180..46155680:-	ENSSSCG00000025130
ssc_circ_0000805	0	0	0	23.8353	0	0	11:46117913..46308268:-	ENSSSCG00000025130
ssc_circ_0000806	15.7827	0	0	0	0	0	11:4615097..4630378:-	ENSSSCG00000009302
ssc_circ_0000807	0	0	0	15.8902	0	0	11:46255240..46255629:-	ENSSSCG00000025130
ssc_circ_0000808	0	0	0	39.7255	14.6278	0	11:46255240..46308268:-	Null
ssc_circ_0000809	15.7827	27.7809	72.7347	23.8353	51.1972	0	11:4639811..4652306:-	ENSSSCG00000009302
ssc_circ_0000810	15.7827	0	36.3673	23.8353	0	39.1754	11:47567123..47571287:-	ENSSSCG00000009464
ssc_circ_0000811	39.4567	37.0412	0	55.6157	43.8833	19.5877	11:47603604..47605644:-	ENSSSCG00000009464
ssc_circ_0000812	0	0	0	0	29.2555	0	11:47603604..47614315:-	ENSSSCG00000009464
ssc_circ_0000813	39.4567	74.0824	43.6408	39.7255	58.5111	39.1754	11:47845080..47851849:+	ENSSSCG00000009466
ssc_circ_0000814	0	0	14.5469	0	0	0	11:47845080..47884140:+	ENSSSCG00000009466
ssc_circ_0000815	47.348	83.3427	0	47.6706	36.5694	68.5569	11:47849408..47851849:+	ENSSSCG00000009466
ssc_circ_0000816	0	0	0	0	14.6278	0	11:47849408..47879021:+	ENSSSCG00000009466
ssc_circ_0000817	15.7827	18.5206	0	71.5059	21.9417	48.9692	11:47849408..47884140:+	ENSSSCG00000009466
ssc_circ_0000818	228.849	259.288	261.845	238.353	197.475	176.289	11:48077009..48108814:+	ENSSSCG00000040184
ssc_circ_0000819	31.5653	27.7809	50.9143	0	29.2555	0	11:48077009..48116048:+	ENSSSCG00000040184
ssc_circ_0000820	23.674	0	29.0939	23.8353	0	0	11:48078638..48108814:+	ENSSSCG00000040184
ssc_circ_0000821	0	0	29.0939	23.8353	0	0	11:48078638..48116048:+	ENSSSCG00000040184
ssc_circ_0000822	0	0	0	15.8902	0	0	11:48089175..48093141:+	ENSSSCG00000040184
ssc_circ_0000823	23.674	46.3015	65.4612	63.5608	43.8833	19.5877	11:48089175..48097079:+	ENSSSCG00000040184
ssc_circ_0000824	0	0	0	31.7804	0	0	11:48089175..48110822:+	ENSSSCG00000040184
ssc_circ_0000825	0	0	0	31.7804	14.6278	0	11:48096771..48097079:+	ENSSSCG00000040184
ssc_circ_0000826	0	0	14.5469	0	0	0	11:48945191..48946464:-	Null
ssc_circ_0000827	0	0	0	0	43.8833	0	11:49141097..49145731:-	ENSSSCG00000009472
ssc_circ_0000828	0	18.5206	0	0	0	0	11:49142293..49145731:-	ENSSSCG00000009472
ssc_circ_0000829	0	0	0	23.8353	0	0	11:49182456..49190737:-	ENSSSCG00000009473
ssc_circ_0000830	0	0	0	0	14.6278	0	11:49184577..49188426:-	ENSSSCG00000009473
ssc_circ_0000831	0	0	0	0	14.6278	19.5877	11:49203468..49210487:-	ENSSSCG00000009473
ssc_circ_0000832	0	0	0	15.8902	0	0	11:49203468..49216889:-	ENSSSCG00000009473
ssc_circ_0000833	15.7827	0	0	0	0	0	11:49242751..49250759:-	ENSSSCG00000009473
ssc_circ_0000834	15.7827	0	0	0	0	0	11:49245622..49250759:-	ENSSSCG00000009473
ssc_circ_0000835	55.2393	92.603	58.1877	87.3961	29.2555	0	11:49250535..49253425:-	ENSSSCG00000009473
ssc_circ_0000836	31.5653	0	36.3673	71.5059	43.8833	0	11:49262112..49263275:-	ENSSSCG00000009473
ssc_circ_0000837	0	0	0	0	14.6278	0	11:49307682..49309007:-	ENSSSCG00000009473
ssc_circ_0000838	0	18.5206	0	0	0	0	11:49309641..49312464:-	ENSSSCG00000009473
ssc_circ_0000839	0	0	21.8204	0	0	0	11:49365407..49371413:-	ENSSSCG00000009473
ssc_circ_0000840	23.674	0	0	39.7255	65.825	29.3815	11:49379795..49380340:-	ENSSSCG00000009473
ssc_circ_0000841	0	0	0	55.6157	0	0	11:50096295..50097090:+	Null
ssc_circ_0000842	0	0	14.5469	0	0	0	11:50762095..50773425:-	ENSSSCG00000029113
ssc_circ_0000843	23.674	46.3015	29.0939	15.8902	21.9417	19.5877	11:50762124..50773425:-	ENSSSCG00000029113
ssc_circ_0000844	370.893	351.891	327.306	238.353	234.044	225.258	11:50762620..50773425:-	ENSSSCG00000029113
ssc_circ_0000845	0	27.7809	29.0939	23.8353	36.5694	39.1754	11:51362514..51365572:-	ENSSSCG00000009479
ssc_circ_0000846	0	0	0	0	21.9417	0	11:51373158..51394378:-	ENSSSCG00000009479
ssc_circ_0000847	23.674	0	0	0	0	0	11:51378675..51389087:-	ENSSSCG00000009479
ssc_circ_0000848	0	18.5206	0	0	0	0	11:51385072..51389087:-	ENSSSCG00000009479
ssc_circ_0000849	63.1307	74.0824	36.3673	23.8353	102.394	58.7631	11:51388870..51390018:-	ENSSSCG00000009479
ssc_circ_0000850	0	0	0	15.8902	0	0	11:51388870..51394378:-	ENSSSCG00000009479
ssc_circ_0000851	15.7827	18.5206	21.8204	39.7255	29.2555	29.3815	11:51389930..51394378:-	ENSSSCG00000009479
ssc_circ_0000852	0	0	14.5469	0	0	0	11:51393621..51394378:-	ENSSSCG00000009479
ssc_circ_0000853	39.4567	0	0	0	51.1972	19.5877	11:51531489..51531654:+	ENSSSCG00000009480
ssc_circ_0000854	678.655	666.742	610.971	278.079	811.841	470.104	11:51531489..51534900:+	ENSSSCG00000009480
ssc_circ_0000855	331.436	324.111	356.4	71.5059	219.417	137.114	11:51531489..51540684:+	ENSSSCG00000009480
ssc_circ_0000856	0	0	14.5469	0	0	0	11:51531489..51547197:+	ENSSSCG00000009480
ssc_circ_0000857	71.022	64.8221	58.1877	0	21.9417	29.3815	11:51531489..51551593:+	ENSSSCG00000009480
ssc_circ_0000858	15.7827	0	0	0	36.5694	0	11:51531489..51554792:+	ENSSSCG00000009480
ssc_circ_0000859	0	27.7809	0	0	0	0	11:51534767..51551593:+	ENSSSCG00000009480
ssc_circ_0000860	0	0	0	15.8902	0	0	11:51534767..51554792:+	ENSSSCG00000009480
ssc_circ_0000861	307.762	296.33	152.743	365.475	292.555	274.228	11:51540591..51551593:+	ENSSSCG00000009480
ssc_circ_0000862	31.5653	0	36.3673	23.8353	51.1972	29.3815	11:51540591..51554792:+	ENSSSCG00000009480
ssc_circ_0000863	23.674	0	0	0	0	0	11:51547073..51551593:+	ENSSSCG00000009480
ssc_circ_0000864	0	0	21.8204	0	0	0	11:51547073..51554792:+	ENSSSCG00000009480
ssc_circ_0000865	0	0	0	23.8353	0	0	11:52424356..52449627:+	Null
ssc_circ_0000866	47.348	37.0412	43.6408	63.5608	36.5694	68.5569	11:534135..562934:-	ENSSSCG00000009569
ssc_circ_0000867	0	18.5206	50.9143	0	0	0	11:543480..555980:-	ENSSSCG00000009569
ssc_circ_0000868	23.674	101.863	65.4612	95.3412	73.1389	58.7631	11:543480..562934:-	ENSSSCG00000009569
ssc_circ_0000869	1278.4	1018.63	1127.39	889.852	1287.24	1273.2	11:5503065..5507316:+	ENSSSCG00000009319
ssc_circ_0000870	39.4567	55.5618	29.0939	0	65.825	19.5877	11:5503065..5524214:+	ENSSSCG00000009319
ssc_circ_0000871	15.7827	64.8221	43.6408	63.5608	21.9417	19.5877	11:5503065..5546751:+	ENSSSCG00000009319
ssc_circ_0000872	23.674	37.0412	29.0939	15.8902	21.9417	48.9692	11:552302..555980:-	ENSSSCG00000009569
ssc_circ_0000873	110.479	222.247	65.4612	166.847	131.65	176.289	11:552302..562934:-	ENSSSCG00000009569
ssc_circ_0000874	0	0	0	0	0	19.5877	11:5524053..5546751:+	ENSSSCG00000009319
ssc_circ_0000875	47.348	0	14.5469	15.8902	21.9417	0	11:5524053..5581004:+	ENSSSCG00000009319
ssc_circ_0000876	23.674	18.5206	0	0	0	0	11:5524053..5588249:+	ENSSSCG00000009319
ssc_circ_0000877	0	0	14.5469	0	0	0	11:5524053..5593953:+	ENSSSCG00000009319
ssc_circ_0000878	15.7827	0	0	0	0	0	11:5546604..5581004:+	ENSSSCG00000009319
ssc_circ_0000879	15.7827	0	0	47.6706	14.6278	0	11:555885..562934:-	ENSSSCG00000009569
ssc_circ_0000880	15.7827	0	29.0939	0	14.6278	0	11:5577247..5581004:+	ENSSSCG00000009319
ssc_circ_0000881	0	18.5206	0	0	0	0	11:5577247..5588249:+	ENSSSCG00000009319
ssc_circ_0000882	0	0	21.8204	0	14.6278	0	11:5577247..5602241:+	ENSSSCG00000009319
ssc_circ_0000883	0	0	0	0	14.6278	0	11:5587551..5601418:+	ENSSSCG00000009319
ssc_circ_0000884	110.479	92.603	94.5551	71.5059	102.394	39.1754	11:5587551..5602241:+	ENSSSCG00000009319
ssc_circ_0000885	0	0	0	15.8902	0	0	11:5587551..5611807:+	Null
ssc_circ_0000886	39.4567	27.7809	14.5469	31.7804	14.6278	29.3815	11:5587554..5602241:+	ENSSSCG00000009319
ssc_circ_0000887	55.2393	18.5206	36.3673	23.8353	95.0805	78.3508	11:562633..562934:-	ENSSSCG00000009569
ssc_circ_0000888	86.8047	55.5618	80.0081	158.902	95.0805	107.732	11:5766388..5767129:-	ENSSSCG00000009320
ssc_circ_0000889	23.674	0	50.9143	23.8353	0	0	11:583672..587892:-	ENSSSCG00000009568
ssc_circ_0000890	39.4567	46.3015	94.5551	111.231	117.022	88.1446	11:603753..604571:-	ENSSSCG00000009568
ssc_circ_0000891	23.674	0	0	0	0	0	11:63698850..63706143:-	ENSSSCG00000009491
ssc_circ_0000892	0	0	0	0	0	29.3815	11:63699830..63702791:-	ENSSSCG00000009491
ssc_circ_0000893	31.5653	18.5206	29.0939	31.7804	0	29.3815	11:63701551..63706143:-	ENSSSCG00000009491
ssc_circ_0000894	0	0	14.5469	0	0	0	11:63702748..63706143:-	ENSSSCG00000009491
ssc_circ_0000895	63.1307	37.0412	21.8204	55.6157	51.1972	29.3815	11:64100226..64133950:-	ENSSSCG00000026996
ssc_circ_0000896	39.4567	0	14.5469	15.8902	29.2555	19.5877	11:64111450..64138070:-	ENSSSCG00000026996
ssc_circ_0000897	0	0	0	23.8353	0	0	11:64133759..64138070:-	ENSSSCG00000026996
ssc_circ_0000898	15.7827	0	0	23.8353	0	0	11:64203942..64212307:-	ENSSSCG00000026996
ssc_circ_0000899	23.674	0	14.5469	0	0	0	11:64238664..64241670:-	ENSSSCG00000026996
ssc_circ_0000900	0	0	29.0939	0	0	0	11:64241545..64267916:-	ENSSSCG00000026996
ssc_circ_0000901	0	18.5206	0	0	0	0	11:64256557..64267916:-	ENSSSCG00000026996
ssc_circ_0000902	331.436	148.165	203.657	135.067	358.38	166.495	11:64261142..64267916:-	ENSSSCG00000026996
ssc_circ_0000903	0	0	0	0	21.9417	0	11:64265532..64267916:-	ENSSSCG00000026996
ssc_circ_0000904	0	0	0	0	0	19.5877	11:65256158..65268718:+	ENSSSCG00000026082
ssc_circ_0000905	0	0	0	0	21.9417	0	11:65359974..65375023:-	ENSSSCG00000009502
ssc_circ_0000906	55.2393	37.0412	50.9143	15.8902	73.1389	88.1446	11:66535744..66536519:+	ENSSSCG00000009505
ssc_circ_0000907	0	0	14.5469	0	0	0	11:66594891..66614278:+	ENSSSCG00000009505
ssc_circ_0000908	0	0	29.0939	0	0	0	11:670337..676545:+	ENSSSCG00000021814
ssc_circ_0000909	0	37.0412	0	0	0	0	11:67477011..67483878:-	ENSSSCG00000009511
ssc_circ_0000910	31.5653	37.0412	21.8204	15.8902	14.6278	0	11:67477011..67524738:-	ENSSSCG00000009511
ssc_circ_0000911	0	0	14.5469	0	0	0	11:675689..676545:+	ENSSSCG00000021814
ssc_circ_0000912	55.2393	0	0	0	0	48.9692	11:675689..683082:+	ENSSSCG00000021814
ssc_circ_0000913	55.2393	37.0412	21.8204	0	14.6278	0	11:675689..686516:+	ENSSSCG00000021814
ssc_circ_0000914	0	46.3015	0	31.7804	0	29.3815	11:675689..694132:+	ENSSSCG00000021814
ssc_circ_0000915	23.674	0	0	0	0	0	11:675689..700356:+	ENSSSCG00000021814
ssc_circ_0000916	0	0	0	0	21.9417	0	11:67767430..67777056:-	ENSSSCG00000022112
ssc_circ_0000917	31.5653	18.5206	14.5469	0	36.5694	19.5877	11:67767430..67782441:-	ENSSSCG00000022112
ssc_circ_0000918	0	0	14.5469	0	0	0	11:67798520..67827033:-	ENSSSCG00000022112
ssc_circ_0000919	0	0	0	23.8353	0	0	11:67819942..67827033:-	ENSSSCG00000022112
ssc_circ_0000920	0	18.5206	0	0	0	0	11:67822128..67829392:-	ENSSSCG00000022112
ssc_circ_0000921	0	18.5206	14.5469	0	0	0	11:67829259..67836350:-	ENSSSCG00000022112
ssc_circ_0000922	0	0	0	0	14.6278	0	11:67868220..67876147:-	ENSSSCG00000022112
ssc_circ_0000923	0	0	21.8204	15.8902	36.5694	29.3815	11:67876073..67898460:-	ENSSSCG00000022112
ssc_circ_0000924	0	0	0	31.7804	0	0	11:67886566..67898460:-	ENSSSCG00000022112
ssc_circ_0000925	31.5653	37.0412	29.0939	0	51.1972	29.3815	11:67895181..67898460:-	ENSSSCG00000022112
ssc_circ_0000926	31.5653	0	0	0	0	19.5877	11:67895181..67904523:-	ENSSSCG00000022112
ssc_circ_0000927	23.674	0	0	0	0	0	11:67895181..67925050:-	ENSSSCG00000022112
ssc_circ_0000928	0	0	0	0	0	39.1754	11:68173040..68181097:+	ENSSSCG00000009516
ssc_circ_0000929	0	18.5206	0	0	0	0	11:682797..745577:+	Null
ssc_circ_0000930	0	0	0	15.8902	0	0	11:68425981..68431806:+	ENSSSCG00000031808
ssc_circ_0000931	39.4567	55.5618	58.1877	15.8902	21.9417	29.3815	11:68450305..68454998:+	ENSSSCG00000031808
ssc_circ_0000932	0	18.5206	0	0	0	0	11:68454941..68463198:+	ENSSSCG00000031808
ssc_circ_0000933	23.674	46.3015	0	79.451	51.1972	0	11:68458898..68463198:+	ENSSSCG00000031808
ssc_circ_0000934	0	27.7809	21.8204	23.8353	36.5694	29.3815	11:68934898..68943733:+	ENSSSCG00000009522
ssc_circ_0000935	55.2393	64.8221	50.9143	95.3412	65.825	39.1754	11:69067104..69080842:+	ENSSSCG00000009522
ssc_circ_0000936	0	0	0	15.8902	0	0	11:69097872..69131726:+	ENSSSCG00000009522
ssc_circ_0000937	0	0	0	31.7804	0	0	11:69103631..69131726:+	ENSSSCG00000009522
ssc_circ_0000938	110.479	0	14.5469	95.3412	0	0	11:69105921..69131726:+	ENSSSCG00000009522
ssc_circ_0000939	0	0	0	0	14.6278	0	11:69105921..69160671:+	ENSSSCG00000009522
ssc_circ_0000940	0	37.0412	36.3673	39.7255	14.6278	0	11:69792527..69794145:-	ENSSSCG00000038949
ssc_circ_0000941	0	0	0	39.7255	0	0	11:7016916..7032004:-	ENSSSCG00000009326
ssc_circ_0000942	31.5653	0	0	0	0	0	11:7016916..7048569:-	ENSSSCG00000009326
ssc_circ_0000943	23.674	0	0	31.7804	51.1972	0	11:7025145..7025772:-	ENSSSCG00000009326
ssc_circ_0000944	31.5653	0	0	0	0	0	11:7025145..7048569:-	ENSSSCG00000009326
ssc_circ_0000945	0	0	0	23.8353	0	0	11:7025645..7039525:-	ENSSSCG00000009326
ssc_circ_0000946	0	18.5206	21.8204	0	21.9417	0	11:7031836..7048569:-	ENSSSCG00000009326
ssc_circ_0000947	0	18.5206	43.6408	0	0	0	11:7039458..7047232:-	ENSSSCG00000009326
ssc_circ_0000948	0	18.5206	0	0	14.6278	0	11:7044895..7048569:-	ENSSSCG00000009326
ssc_circ_0000949	23.674	0	36.3673	0	0	0	11:70985898..71004248:+	ENSSSCG00000009528
ssc_circ_0000950	23.674	0	21.8204	15.8902	21.9417	19.5877	11:70995656..70999816:+	ENSSSCG00000009528
ssc_circ_0000951	0	27.7809	0	0	0	0	11:70995656..70999827:+	ENSSSCG00000009528
ssc_circ_0000952	0	0	0	15.8902	0	0	11:71103796..71104274:-	ENSSSCG00000009532
ssc_circ_0000953	0	0	0	0	21.9417	0	11:71123648..71126408:+	ENSSSCG00000009534
ssc_circ_0000954	31.5653	0	0	31.7804	36.5694	29.3815	11:71125629..71126408:+	ENSSSCG00000009534
ssc_circ_0000955	55.2393	46.3015	21.8204	23.8353	36.5694	19.5877	11:71125629..71135931:+	ENSSSCG00000009534
ssc_circ_0000956	23.674	0	0	0	0	0	11:71149666..71151608:+	ENSSSCG00000032046
ssc_circ_0000957	39.4567	0	43.6408	0	0	0	11:71158813..71161675:+	ENSSSCG00000032046
ssc_circ_0000958	23.674	55.5618	0	0	14.6278	0	11:71210172..71243879:+	Null
ssc_circ_0000959	0	0	14.5469	0	0	0	11:71210172..71252357:+	Null
ssc_circ_0000960	55.2393	18.5206	36.3673	0	0	0	11:71224938..71243879:+	Null
ssc_circ_0000961	0	0	21.8204	0	0	0	11:71224938..71252357:+	Null
ssc_circ_0000962	0	0	0	15.8902	0	0	11:71224938..71254192:+	Null
ssc_circ_0000963	0	27.7809	0	0	36.5694	0	11:71241169..71252357:+	Null
ssc_circ_0000964	157.827	0	189.11	31.7804	14.6278	0	11:71243696..71252357:+	Null
ssc_circ_0000965	0	0	29.0939	0	0	0	11:71243696..71254192:+	Null
ssc_circ_0000966	0	0	29.0939	0	0	0	11:71359599..71380363:+	Null
ssc_circ_0000967	15.7827	37.0412	0	63.5608	36.5694	78.3508	11:713800..714610:+	ENSSSCG00000021814
ssc_circ_0000968	15.7827	0	0	0	0	0	11:713800..716256:+	ENSSSCG00000021814
ssc_circ_0000969	0	0	0	15.8902	0	0	11:713800..718039:+	ENSSSCG00000021814
ssc_circ_0000970	0	0	0	15.8902	0	0	11:74190461..74209992:-	ENSSSCG00000009535
ssc_circ_0000971	197.283	64.8221	87.2816	119.177	153.592	166.495	11:74209709..74209992:-	ENSSSCG00000009535
ssc_circ_0000972	0	0	0	23.8353	0	0	11:74256035..74258629:-	ENSSSCG00000009536
ssc_circ_0000973	0	0	0	0	0	19.5877	11:7572756..7593058:+	Null
ssc_circ_0000974	0	0	0	31.7804	0	0	11:76895272..76905003:-	Null
ssc_circ_0000975	39.4567	37.0412	36.3673	31.7804	14.6278	48.9692	11:77475172..77478573:+	ENSSSCG00000009551
ssc_circ_0000976	71.022	55.5618	65.4612	47.6706	65.825	58.7631	11:77475172..77489240:+	ENSSSCG00000009551
ssc_circ_0000977	0	0	14.5469	0	29.2555	0	11:77484689..77489240:+	ENSSSCG00000009551
ssc_circ_0000978	31.5653	0	101.829	103.286	65.825	137.114	11:77489152..77510259:+	ENSSSCG00000009551
ssc_circ_0000979	39.4567	0	0	0	0	0	11:77489152..77512780:+	ENSSSCG00000009551
ssc_circ_0000980	0	0	0	0	21.9417	0	11:77489152..77520287:+	ENSSSCG00000009551
ssc_circ_0000981	0	0	0	0	0	19.5877	11:77498616..77499037:+	ENSSSCG00000009551
ssc_circ_0000982	31.5653	64.8221	43.6408	47.6706	14.6278	48.9692	11:77498616..77503607:+	ENSSSCG00000009551
ssc_circ_0000983	0	18.5206	0	0	0	0	11:7750444..7753831:-	ENSSSCG00000009334
ssc_circ_0000984	63.1307	37.0412	14.5469	71.5059	0	0	11:77514922..77517517:+	ENSSSCG00000009551
ssc_circ_0000985	39.4567	18.5206	21.8204	23.8353	95.0805	0	11:78197670..78200703:-	ENSSSCG00000009553
ssc_circ_0000986	0	0	0	47.6706	29.2555	48.9692	11:78343010..78352808:+	Null
ssc_circ_0000987	55.2393	74.0824	50.9143	15.8902	29.2555	107.732	11:78349882..78352808:+	ENSSSCG00000037561
ssc_circ_0000988	39.4567	64.8221	0	63.5608	43.8833	0	11:78349882..78356609:+	ENSSSCG00000037561
ssc_circ_0000989	213.066	120.384	123.649	119.177	73.1389	68.5569	11:78382356..78383968:+	ENSSSCG00000037561
ssc_circ_0000990	0	0	0	63.5608	0	0	11:7841978..7855987:+	ENSSSCG00000009335
ssc_circ_0000991	0	0	0	31.7804	14.6278	0	11:7842819..7855987:+	ENSSSCG00000009335
ssc_circ_0000992	23.674	0	0	23.8353	0	39.1754	11:78543049..78543369:-	ENSSSCG00000009557
ssc_circ_0000993	0	0	0	47.6706	14.6278	0	11:78682007..78684548:-	ENSSSCG00000026536
ssc_circ_0000994	15.7827	27.7809	29.0939	31.7804	0	48.9692	11:78682007..78703726:-	ENSSSCG00000026536
ssc_circ_0000995	0	0	14.5469	23.8353	0	29.3815	11:78693305..78703726:-	ENSSSCG00000026536
ssc_circ_0000996	0	0	21.8204	0	21.9417	0	11:78699696..78701524:-	ENSSSCG00000026536
ssc_circ_0000997	0	0	50.9143	47.6706	0	0	11:78701356..78703726:-	ENSSSCG00000026536
ssc_circ_0000998	0	0	0	0	21.9417	0	11:78703329..78703726:-	ENSSSCG00000026536
ssc_circ_0000999	0	0	0	31.7804	0	0	11:78703337..78703726:-	ENSSSCG00000026536
ssc_circ_0001000	55.2393	18.5206	0	15.8902	14.6278	0	11:78756445..78765451:+	ENSSSCG00000009560
ssc_circ_0001001	0	0	0	0	0	19.5877	11:78762107..78773224:+	ENSSSCG00000009560
ssc_circ_0001002	0	0	29.0939	39.7255	14.6278	0	11:8608726..8619754:+	ENSSSCG00000009338
ssc_circ_0001003	15.7827	18.5206	0	15.8902	73.1389	58.7631	11:8660882..8662015:+	ENSSSCG00000009338
ssc_circ_0001004	0	0	0	39.7255	0	0	11:8661843..8665939:+	ENSSSCG00000009338
ssc_circ_0001005	0	0	0	0	21.9417	0	11:8661843..8670626:+	ENSSSCG00000009338
ssc_circ_0001006	0	0	21.8204	0	0	0	11:8663835..8665939:+	ENSSSCG00000009338
ssc_circ_0001007	15.7827	64.8221	36.3673	47.6706	73.1389	39.1754	11:8663835..8670626:+	ENSSSCG00000009338
ssc_circ_0001008	0	46.3015	0	23.8353	0	0	11:8663835..8679624:+	ENSSSCG00000009338
ssc_circ_0001009	31.5653	0	0	0	21.9417	0	11:8696102..8702554:+	ENSSSCG00000009338
ssc_circ_0001010	15.7827	0	0	0	0	0	11:8891313..8900788:-	Null
ssc_circ_0001011	181.501	138.905	50.9143	111.231	175.533	97.9384	11:8939631..8941243:-	Null
ssc_circ_0001012	39.4567	27.7809	29.0939	71.5059	21.9417	48.9692	11:8940037..8941243:-	Null
ssc_circ_0001013	0	0	0	31.7804	0	0	11:8940037..8974597:-	Null
ssc_circ_0001014	0	0	0	23.8353	0	0	11:8974451..8978895:-	ENSSSCG00000009341
ssc_circ_0001015	110.479	129.644	116.376	158.902	80.4527	97.9384	11:8974451..8982801:-	ENSSSCG00000009341
ssc_circ_0001016	0	0	14.5469	15.8902	0	0	11:9132180..9139476:+	ENSSSCG00000009345
ssc_circ_0001017	0	18.5206	0	0	0	29.3815	11:9132180..9149581:+	ENSSSCG00000009345
ssc_circ_0001018	0	0	29.0939	0	0	0	11:9132180..9187549:+	ENSSSCG00000009345
ssc_circ_0001019	23.674	0	36.3673	23.8353	0	0	11:9145564..9149581:+	ENSSSCG00000009345
ssc_circ_0001020	0	0	14.5469	0	0	0	11:9145564..9170916:+	ENSSSCG00000009345
ssc_circ_0001021	0	0	36.3673	0	14.6278	0	11:9166634..9170916:+	ENSSSCG00000009345
ssc_circ_0001022	0	0	14.5469	0	0	0	11:9185896..9199918:+	ENSSSCG00000009345
ssc_circ_0001023	15.7827	0	0	0	36.5694	0	11:962794..964414:+	ENSSSCG00000009270
ssc_circ_0001024	0	0	0	0	21.9417	0	11:9894098..9895238:-	Null
ssc_circ_0001025	15.7827	0	14.5469	15.8902	36.5694	0	12:10902381..10909521:-	ENSSSCG00000017254
ssc_circ_0001026	31.5653	18.5206	43.6408	15.8902	58.5111	0	12:11025625..11036944:+	ENSSSCG00000017255
ssc_circ_0001027	15.7827	0	0	31.7804	29.2555	39.1754	12:11034812..11036944:+	ENSSSCG00000017255
ssc_circ_0001028	15.7827	0	0	15.8902	21.9417	0	12:11098684..11106997:+	ENSSSCG00000017255
ssc_circ_0001029	55.2393	27.7809	36.3673	39.7255	43.8833	0	12:11098684..11110769:+	ENSSSCG00000017255
ssc_circ_0001030	63.1307	27.7809	80.0081	23.8353	43.8833	29.3815	12:11098684..11115276:+	ENSSSCG00000017255
ssc_circ_0001031	39.4567	18.5206	14.5469	15.8902	51.1972	19.5877	12:11098684..11119957:+	ENSSSCG00000017255
ssc_circ_0001032	31.5653	18.5206	14.5469	55.6157	0	0	12:11098684..11125448:+	ENSSSCG00000017255
ssc_circ_0001033	55.2393	55.5618	21.8204	55.6157	29.2555	0	12:11098684..11139875:+	ENSSSCG00000017255
ssc_circ_0001034	0	37.0412	14.5469	0	29.2555	0	12:11112619..11114129:+	ENSSSCG00000017255
ssc_circ_0001035	0	27.7809	0	0	14.6278	0	12:11205936..11367122:+	Null
ssc_circ_0001036	39.4567	0	43.6408	0	0	0	12:11253178..11259350:+	ENSSSCG00000017256
ssc_circ_0001037	39.4567	18.5206	43.6408	47.6706	65.825	29.3815	12:11253178..11266696:+	ENSSSCG00000017256
ssc_circ_0001038	213.066	64.8221	174.563	238.353	131.65	186.083	12:11253178..11268222:+	ENSSSCG00000017256
ssc_circ_0001039	23.674	0	0	0	0	0	12:11258622..11268222:+	ENSSSCG00000017256
ssc_circ_0001040	0	18.5206	36.3673	15.8902	21.9417	0	12:11281386..11443373:+	Null
ssc_circ_0001041	23.674	0	0	0	0	0	12:11402580..11418177:+	ENSSSCG00000026473
ssc_circ_0001042	0	0	21.8204	0	0	0	12:11406491..11418177:+	ENSSSCG00000026473
ssc_circ_0001043	3740.49	3491.13	3047.58	2995.3	3459.47	3300.53	12:11669306..11671052:-	ENSSSCG00000017259
ssc_circ_0001044	363.001	361.152	290.939	429.036	292.555	372.166	12:11669306..11672541:-	ENSSSCG00000017259
ssc_circ_0001045	15.7827	0	21.8204	47.6706	36.5694	39.1754	12:11721129..11723627:+	ENSSSCG00000017260
ssc_circ_0001046	0	0	0	0	29.2555	0	12:11721129..11728401:+	ENSSSCG00000017260
ssc_circ_0001047	0	0	21.8204	15.8902	0	0	12:11723458..11728401:+	ENSSSCG00000017260
ssc_circ_0001048	0	18.5206	21.8204	47.6706	0	29.3815	12:11723458..11741304:+	ENSSSCG00000017260
ssc_circ_0001049	0	0	0	0	0	19.5877	12:11741197..11748619:+	ENSSSCG00000017260
ssc_circ_0001050	0	0	0	23.8353	0	0	12:11745679..11748619:+	ENSSSCG00000017260
ssc_circ_0001051	15.7827	27.7809	80.0081	71.5059	0	19.5877	12:11892148..11892556:-	ENSSSCG00000017264
ssc_circ_0001052	0	0	0	0	14.6278	0	12:12488604..12495369:-	ENSSSCG00000023992
ssc_circ_0001053	0	0	21.8204	0	0	0	12:1263901..1268147:+	ENSSSCG00000024235
ssc_circ_0001054	39.4567	27.7809	29.0939	23.8353	0	78.3508	12:12704689..12715789:-	ENSSSCG00000023992
ssc_circ_0001055	0	18.5206	43.6408	15.8902	36.5694	39.1754	12:12704689..12748564:-	ENSSSCG00000023992
ssc_circ_0001056	0	0	0	0	14.6278	19.5877	12:12704689..12748607:-	ENSSSCG00000023992
ssc_circ_0001057	0	0	0	15.8902	14.6278	19.5877	12:12704689..12757927:-	ENSSSCG00000023992
ssc_circ_0001058	0	0	14.5469	0	0	0	12:12736751..12748564:-	ENSSSCG00000023992
ssc_circ_0001059	0	27.7809	14.5469	23.8353	14.6278	48.9692	12:12736751..12757927:-	ENSSSCG00000023992
ssc_circ_0001060	0	0	0	0	0	39.1754	12:12742934..12748564:-	ENSSSCG00000023992
ssc_circ_0001061	0	27.7809	0	23.8353	0	0	12:12757544..12771332:-	ENSSSCG00000023992
ssc_circ_0001062	23.674	18.5206	29.0939	0	0	19.5877	12:12801758..12807169:-	ENSSSCG00000023992
ssc_circ_0001063	23.674	0	0	0	0	0	12:13214453..13221925:+	ENSSSCG00000017268
ssc_circ_0001064	0	0	21.8204	0	0	0	12:13501057..13501309:-	ENSSSCG00000017272
ssc_circ_0001065	0	0	14.5469	0	0	0	12:13501057..13590760:-	ENSSSCG00000017272
ssc_circ_0001066	0	18.5206	0	0	0	0	12:13527304..13544791:-	ENSSSCG00000017272
ssc_circ_0001067	0	0	14.5469	0	0	0	12:13534123..13561161:-	ENSSSCG00000017272
ssc_circ_0001068	0	18.5206	0	0	0	0	12:13551887..13605983:-	ENSSSCG00000017272
ssc_circ_0001069	0	0	0	0	14.6278	0	12:13585476..13605983:-	ENSSSCG00000017272
ssc_circ_0001070	31.5653	0	0	0	0	19.5877	12:13713600..13713973:-	ENSSSCG00000017273
ssc_circ_0001071	0	0	0	0	14.6278	0	12:13717754..13719451:-	ENSSSCG00000017273
ssc_circ_0001072	0	18.5206	14.5469	15.8902	14.6278	0	12:14038571..14040563:+	ENSSSCG00000017275
ssc_circ_0001073	0	46.3015	36.3673	0	21.9417	0	12:14049645..14050487:+	ENSSSCG00000017275
ssc_circ_0001074	31.5653	0	0	0	0	0	12:14155982..14163865:+	ENSSSCG00000033528
ssc_circ_0001075	47.348	37.0412	0	23.8353	0	39.1754	12:14178158..14185034:+	ENSSSCG00000033528
ssc_circ_0001076	15.7827	0	0	0	0	0	12:14178158..14208324:+	ENSSSCG00000033528
ssc_circ_0001077	0	0	0	0	0	39.1754	12:14200109..14213128:+	ENSSSCG00000033528
ssc_circ_0001078	102.587	46.3015	29.0939	55.6157	36.5694	78.3508	12:14207097..14208324:+	ENSSSCG00000033528
ssc_circ_0001079	0	0	21.8204	0	21.9417	0	12:14216841..14218889:+	ENSSSCG00000033528
ssc_circ_0001080	0	0	43.6408	0	0	0	12:14430775..14448031:+	ENSSSCG00000032176
ssc_circ_0001081	0	0	0	39.7255	0	0	12:14475484..14479879:+	ENSSSCG00000032176
ssc_circ_0001082	15.7827	0	0	0	0	0	12:14478611..14479879:+	ENSSSCG00000032176
ssc_circ_0001083	0	0	0	31.7804	0	0	12:14479742..14488093:+	ENSSSCG00000032176
ssc_circ_0001084	31.5653	0	0	0	43.8833	0	12:14533441..14538259:-	ENSSSCG00000028925
ssc_circ_0001085	0	18.5206	29.0939	47.6706	43.8833	0	12:14564246..14569779:-	ENSSSCG00000028925
ssc_circ_0001086	0	18.5206	0	0	0	0	12:14606888..14649143:+	Null
ssc_circ_0001087	0	0	0	23.8353	0	0	12:14676938..14681495:+	ENSSSCG00000017277
ssc_circ_0001088	0	0	0	0	14.6278	0	12:14676938..14690514:+	ENSSSCG00000017277
ssc_circ_0001089	15.7827	0	0	0	0	0	12:14685735..14688759:+	ENSSSCG00000017277
ssc_circ_0001090	0	0	0	0	14.6278	0	12:14690239..14696862:+	ENSSSCG00000017277
ssc_circ_0001091	31.5653	0	0	0	0	0	12:14690239..14701482:+	ENSSSCG00000017277
ssc_circ_0001092	102.587	92.603	36.3673	111.231	109.708	127.32	12:14697840..14708065:+	ENSSSCG00000017277
ssc_circ_0001093	0	0	21.8204	0	0	0	12:14697840..14717665:+	ENSSSCG00000017277
ssc_circ_0001094	15.7827	18.5206	50.9143	0	0	0	12:1492107..1494267:+	ENSSSCG00000022317
ssc_circ_0001095	23.674	0	0	15.8902	0	0	12:15148218..15151238:-	ENSSSCG00000017289
ssc_circ_0001096	0	0	21.8204	0	0	0	12:15172136..15175134:+	ENSSSCG00000028698
ssc_circ_0001097	0	0	0	0	21.9417	0	12:15172136..15175779:+	ENSSSCG00000028698
ssc_circ_0001098	0	0	0	15.8902	0	0	12:15181486..15184755:+	ENSSSCG00000028698
ssc_circ_0001099	0	0	0	0	14.6278	0	12:15255206..15269630:-	ENSSSCG00000024813
ssc_circ_0001100	23.674	0	0	0	0	0	12:15255206..15274897:-	ENSSSCG00000024813
ssc_circ_0001101	0	18.5206	21.8204	0	14.6278	0	12:15263850..15276048:-	ENSSSCG00000024813
ssc_circ_0001102	15.7827	18.5206	14.5469	0	51.1972	0	12:15287153..15288986:-	ENSSSCG00000024813
ssc_circ_0001103	15.7827	0	0	0	0	0	12:16140336..16151248:-	ENSSSCG00000017301
ssc_circ_0001104	0	0	0	0	0	19.5877	12:16140336..16174077:-	ENSSSCG00000017301
ssc_circ_0001105	23.674	0	0	0	0	0	12:16145896..16156919:-	ENSSSCG00000017301
ssc_circ_0001106	15.7827	0	36.3673	0	51.1972	19.5877	12:16145896..16159939:-	ENSSSCG00000017301
ssc_circ_0001107	31.5653	0	0	0	0	0	12:16156838..16164359:-	ENSSSCG00000017301
ssc_circ_0001108	23.674	0	0	0	0	19.5877	12:16156838..16174077:-	ENSSSCG00000017301
ssc_circ_0001109	0	0	0	0	0	39.1754	12:16156838..16181569:-	ENSSSCG00000017301
ssc_circ_0001110	31.5653	27.7809	36.3673	87.3961	29.2555	78.3508	12:16158876..16174077:-	ENSSSCG00000017301
ssc_circ_0001111	0	27.7809	43.6408	63.5608	43.8833	0	12:16164207..16174077:-	ENSSSCG00000017301
ssc_circ_0001112	23.674	27.7809	0	0	36.5694	0	12:16172826..16181569:-	ENSSSCG00000017301
ssc_circ_0001113	0	0	0	0	36.5694	0	12:16180053..16181569:-	ENSSSCG00000017301
ssc_circ_0001114	15.7827	55.5618	0	15.8902	14.6278	0	12:16195632..16211961:-	ENSSSCG00000017301
ssc_circ_0001115	615.524	620.44	552.784	309.859	665.564	489.692	12:16209070..16211961:-	ENSSSCG00000017301
ssc_circ_0001116	0	0	21.8204	15.8902	14.6278	0	12:16295480..16299646:-	ENSSSCG00000033421
ssc_circ_0001117	31.5653	18.5206	0	31.7804	51.1972	68.5569	12:16822210..16829262:+	ENSSSCG00000017308
ssc_circ_0001118	0	18.5206	14.5469	0	0	0	12:16822210..16844840:+	ENSSSCG00000017308
ssc_circ_0001119	0	0	0	0	21.9417	0	12:16829137..16839401:+	ENSSSCG00000017308
ssc_circ_0001120	15.7827	0	0	0	0	0	12:16829137..16840988:+	ENSSSCG00000017308
ssc_circ_0001121	15.7827	46.3015	29.0939	0	65.825	0	12:16838068..16844840:+	ENSSSCG00000017308
ssc_circ_0001122	31.5653	0	0	0	0	0	12:16840796..16844840:+	ENSSSCG00000017308
ssc_circ_0001123	0	0	14.5469	0	0	0	12:16844725..16868735:+	ENSSSCG00000017308
ssc_circ_0001124	39.4567	0	0	0	0	0	12:16854484..16855070:+	ENSSSCG00000017308
ssc_circ_0001125	0	0	0	0	14.6278	0	12:16864075..16876342:+	ENSSSCG00000017308
ssc_circ_0001126	126.261	101.863	72.7347	71.5059	65.825	48.9692	12:16953323..16954694:+	ENSSSCG00000017310
ssc_circ_0001127	0	18.5206	0	0	14.6278	0	12:17033862..17060678:+	ENSSSCG00000017310
ssc_circ_0001128	0	0	0	15.8902	0	0	12:17044270..17060678:+	ENSSSCG00000017310
ssc_circ_0001129	39.4567	18.5206	36.3673	0	14.6278	0	12:17112207..17124306:-	ENSSSCG00000017311
ssc_circ_0001130	0	0	0	0	0	29.3815	12:1804301..1838450:-	ENSSSCG00000017139
ssc_circ_0001131	126.261	111.124	203.657	135.067	175.533	156.702	12:1804301..1853441:-	ENSSSCG00000017139
ssc_circ_0001132	0	27.7809	14.5469	0	21.9417	0	12:1804301..1922863:-	ENSSSCG00000017139
ssc_circ_0001133	0	0	14.5469	0	0	0	12:1804301..1923073:-	ENSSSCG00000017139
ssc_circ_0001134	23.674	27.7809	58.1877	79.451	21.9417	78.3508	12:18321661..18326321:-	ENSSSCG00000017339
ssc_circ_0001135	39.4567	18.5206	50.9143	31.7804	51.1972	0	12:1838275..1853441:-	ENSSSCG00000017139
ssc_circ_0001136	15.7827	37.0412	0	0	29.2555	0	12:1838275..1922863:-	ENSSSCG00000017139
ssc_circ_0001137	0	0	0	0	0	19.5877	12:18487310..18488717:+	ENSSSCG00000017346
ssc_circ_0001138	0	0	0	55.6157	21.9417	48.9692	12:18487310..18492129:+	ENSSSCG00000017346
ssc_circ_0001139	0	0	0	0	0	29.3815	12:18487310..18497749:+	ENSSSCG00000017346
ssc_circ_0001140	0	0	0	0	14.6278	0	12:18492047..18495894:+	ENSSSCG00000017346
ssc_circ_0001141	15.7827	0	43.6408	31.7804	80.4527	58.7631	12:18552929..18555766:+	ENSSSCG00000021306
ssc_circ_0001142	0	0	0	15.8902	21.9417	0	12:18794363..18803211:+	ENSSSCG00000017357
ssc_circ_0001143	0	0	0	23.8353	36.5694	0	12:18794363..18821418:+	ENSSSCG00000017357
ssc_circ_0001144	197.283	74.0824	130.922	158.902	160.905	156.702	12:18820583..18832945:+	ENSSSCG00000017357
ssc_circ_0001145	23.674	0	0	0	29.2555	0	12:18832802..18846956:+	ENSSSCG00000017357
ssc_circ_0001146	15.7827	0	0	39.7255	14.6278	29.3815	12:19038434..19038886:-	ENSSSCG00000039673
ssc_circ_0001147	0	27.7809	29.0939	0	36.5694	0	12:1910376..1923073:-	Null
ssc_circ_0001148	15.7827	18.5206	21.8204	15.8902	29.2555	0	12:19572244..19573449:-	ENSSSCG00000017378
ssc_circ_0001149	23.674	0	0	23.8353	0	0	12:19761721..19763707:-	ENSSSCG00000030211
ssc_circ_0001150	0	0	0	23.8353	36.5694	0	12:19773697..19784998:-	ENSSSCG00000030211
ssc_circ_0001151	0	27.7809	0	0	0	0	12:19803980..19806457:+	ENSSSCG00000022101
ssc_circ_0001152	0	37.0412	0	0	21.9417	0	12:19998879..20017269:-	Null
ssc_circ_0001153	31.5653	46.3015	58.1877	55.6157	43.8833	48.9692	12:20118352..20123255:+	Null
ssc_circ_0001154	78.9133	18.5206	36.3673	158.902	131.65	29.3815	12:20126112..20129339:+	ENSSSCG00000017382
ssc_circ_0001155	31.5653	27.7809	21.8204	15.8902	14.6278	29.3815	12:20126112..20136260:+	ENSSSCG00000017382
ssc_circ_0001156	0	0	29.0939	15.8902	0	0	12:20126112..20138168:+	ENSSSCG00000017382
ssc_circ_0001157	0	0	0	23.8353	0	0	12:20133518..20136260:+	ENSSSCG00000017382
ssc_circ_0001158	0	0	0	15.8902	0	0	12:20133518..20138168:+	ENSSSCG00000017382
ssc_circ_0001159	0	0	94.5551	0	0	0	12:20172207..20214644:-	Null,ENSSSCG00000036106
ssc_circ_0001160	23.674	0	0	15.8902	0	29.3815	12:20174290..20217947:-	Null,ENSSSCG00000036106
ssc_circ_0001161	0	0	14.5469	0	0	0	12:20216955..20217947:-	ENSSSCG00000017394
ssc_circ_0001162	15.7827	0	0	0	0	0	12:20307501..20323765:-	ENSSSCG00000017401
ssc_circ_0001163	23.674	0	0	0	0	0	12:20307501..20323786:-	ENSSSCG00000017401
ssc_circ_0001164	0	0	0	15.8902	0	0	12:20312323..20313397:-	ENSSSCG00000017401
ssc_circ_0001165	39.4567	0	14.5469	0	0	0	12:20329572..20332068:-	ENSSSCG00000017401
ssc_circ_0001166	23.674	0	0	0	0	0	12:20389179..20389685:-	ENSSSCG00000035446
ssc_circ_0001167	0	0	0	0	14.6278	0	12:20521284..20548566:+	Null
ssc_circ_0001168	15.7827	46.3015	14.5469	63.5608	14.6278	0	12:20545146..20548566:+	ENSSSCG00000017406
ssc_circ_0001169	0	0	0	0	0	19.5877	12:20548126..20548566:+	Null
ssc_circ_0001170	39.4567	46.3015	29.0939	95.3412	117.022	58.7631	12:20557579..20557867:+	ENSSSCG00000017406
ssc_circ_0001171	78.9133	194.466	58.1877	71.5059	219.417	78.3508	12:20557579..20558813:+	ENSSSCG00000017406
ssc_circ_0001172	0	0	0	0	0	19.5877	12:20557579..20558838:+	ENSSSCG00000017406
ssc_circ_0001173	0	0	0	0	0	29.3815	12:20730842..20741653:+	ENSSSCG00000017419
ssc_circ_0001174	0	0	21.8204	23.8353	29.2555	0	12:20738485..20741653:+	ENSSSCG00000017419
ssc_circ_0001175	0	0	0	71.5059	0	19.5877	12:20739319..20739958:+	ENSSSCG00000017419
ssc_circ_0001176	0	27.7809	21.8204	0	0	68.5569	12:20739319..20741653:+	ENSSSCG00000017419
ssc_circ_0001177	0	0	21.8204	0	14.6278	0	12:20739319..20748017:+	ENSSSCG00000017419
ssc_circ_0001178	0	18.5206	0	23.8353	0	0	12:22053234..22055889:-	ENSSSCG00000017475
ssc_circ_0001179	0	0	14.5469	0	0	0	12:22268627..22269270:+	ENSSSCG00000036933
ssc_circ_0001180	0	0	0	0	0	29.3815	12:22350995..22351458:-	ENSSSCG00000017489
ssc_circ_0001181	94.696	111.124	123.649	63.5608	58.5111	127.32	12:22606823..22607386:-	ENSSSCG00000017497
ssc_circ_0001182	15.7827	0	21.8204	0	0	0	12:22812395..22813863:-	ENSSSCG00000017504
ssc_circ_0001183	63.1307	0	14.5469	0	14.6278	0	12:22853900..22856035:+	ENSSSCG00000017505
ssc_circ_0001184	78.9133	46.3015	72.7347	135.067	146.278	137.114	12:2288303..2292225:+	ENSSSCG00000017155
ssc_circ_0001185	23.674	0	0	15.8902	0	19.5877	12:2288303..2307514:+	ENSSSCG00000017155
ssc_circ_0001186	0	0	0	0	0	29.3815	12:22917702..22936893:+	ENSSSCG00000017506
ssc_circ_0001187	23.674	64.8221	36.3673	39.7255	43.8833	0	12:22917702..22940720:+	ENSSSCG00000017506
ssc_circ_0001188	0	0	0	23.8353	0	0	12:22917702..22948639:+	ENSSSCG00000017506
ssc_circ_0001189	0	0	0	31.7804	14.6278	0	12:22917702..22953012:+	ENSSSCG00000017506
ssc_circ_0001190	0	0	0	0	14.6278	0	12:22935760..22937188:-	Null
ssc_circ_0001191	0	0	0	23.8353	0	0	12:22936839..22948639:+	ENSSSCG00000017506
ssc_circ_0001192	0	0	0	15.8902	0	0	12:22936839..22953012:+	ENSSSCG00000017506
ssc_circ_0001193	15.7827	0	0	0	0	0	12:22940646..22942917:+	ENSSSCG00000017506
ssc_circ_0001194	47.348	0	0	15.8902	29.2555	19.5877	12:22940646..22948639:+	ENSSSCG00000017506
ssc_circ_0001195	15.7827	0	0	0	0	0	12:22942265..22948639:+	ENSSSCG00000017506
ssc_circ_0001196	23.674	18.5206	0	55.6157	51.1972	29.3815	12:22948544..22953012:+	ENSSSCG00000017506
ssc_circ_0001197	0	0	0	0	14.6278	0	12:22952938..22962514:+	ENSSSCG00000017506
ssc_circ_0001198	47.348	0	0	31.7804	0	0	12:23030720..23031831:-	ENSSSCG00000017509
ssc_circ_0001199	126.261	185.206	87.2816	39.7255	73.1389	19.5877	12:2306701..2308584:+	ENSSSCG00000017155
ssc_circ_0001200	31.5653	0	0	0	0	0	12:2308469..2311186:+	ENSSSCG00000017155
ssc_circ_0001201	0	0	0	0	0	48.9692	12:23106467..23107649:+	ENSSSCG00000017511
ssc_circ_0001202	39.4567	27.7809	0	15.8902	51.1972	58.7631	12:23240963..23259162:-	ENSSSCG00000040642
ssc_circ_0001203	0	0	14.5469	0	0	0	12:23310823..23314040:+	ENSSSCG00000021478
ssc_circ_0001204	0	18.5206	0	0	0	0	12:23696798..23697518:-	ENSSSCG00000018057
ssc_circ_0001205	0	0	14.5469	0	0	0	12:23857979..23859066:+	ENSSSCG00000017513
ssc_circ_0001206	39.4567	55.5618	50.9143	79.451	95.0805	68.5569	12:23857979..23859799:+	ENSSSCG00000017513
ssc_circ_0001207	0	18.5206	0	0	0	19.5877	12:23857979..23862768:+	ENSSSCG00000017513
ssc_circ_0001208	0	0	0	15.8902	0	29.3815	12:23859739..23869452:+	ENSSSCG00000017513
ssc_circ_0001209	0	27.7809	0	0	0	0	12:23866934..23874195:+	ENSSSCG00000017513
ssc_circ_0001210	0	18.5206	0	0	21.9417	0	12:23880446..23887038:+	ENSSSCG00000017513
ssc_circ_0001211	0	0	0	15.8902	0	0	12:2401755..2405707:+	Null
ssc_circ_0001212	15.7827	0	0	0	0	19.5877	12:24174093..24180724:-	Null
ssc_circ_0001213	0	37.0412	36.3673	0	0	29.3815	12:24326459..24328063:-	ENSSSCG00000017529
ssc_circ_0001214	0	18.5206	0	0	0	0	12:24327241..24328060:-	ENSSSCG00000017529
ssc_circ_0001215	134.153	157.425	181.837	182.737	190.161	137.114	12:24327241..24328063:-	ENSSSCG00000017529
ssc_circ_0001216	0	0	14.5469	0	0	0	12:25065050..25067640:+	ENSSSCG00000017543
ssc_circ_0001217	86.8047	64.8221	0	63.5608	21.9417	0	12:25066506..25069215:+	ENSSSCG00000017543
ssc_circ_0001218	0	0	0	0	21.9417	0	12:25803228..25811484:-	ENSSSCG00000020796
ssc_circ_0001219	0	0	0	15.8902	0	0	12:26289179..26292910:+	ENSSSCG00000027198
ssc_circ_0001220	0	0	0	0	0	19.5877	12:26325107..26325424:-	ENSSSCG00000017584
ssc_circ_0001221	39.4567	0	0	0	0	0	12:26365289..26366735:-	Null
ssc_circ_0001222	0	0	14.5469	0	0	0	12:26389752..26389991:-	ENSSSCG00000036135
ssc_circ_0001223	0	0	0	23.8353	0	0	12:26595347..26596062:+	ENSSSCG00000028962
ssc_circ_0001224	0	0	0	0	14.6278	0	12:26645497..26645893:-	Null
ssc_circ_0001225	0	27.7809	0	0	0	19.5877	12:27016967..27019992:+	ENSSSCG00000017555
ssc_circ_0001226	0	0	0	0	0	19.5877	12:27016967..27021624:+	ENSSSCG00000017555
ssc_circ_0001227	23.674	0	0	15.8902	21.9417	0	12:27016967..27031728:+	ENSSSCG00000017555
ssc_circ_0001228	0	0	0	0	0	19.5877	12:27021480..27022061:+	ENSSSCG00000017555
ssc_circ_0001229	0	0	14.5469	15.8902	36.5694	39.1754	12:27236642..27250993:-	ENSSSCG00000033228
ssc_circ_0001230	0	0	21.8204	31.7804	21.9417	0	12:27239024..27250993:-	ENSSSCG00000033228
ssc_circ_0001231	0	0	14.5469	0	0	0	12:27239024..27252923:-	ENSSSCG00000033228
ssc_circ_0001232	31.5653	46.3015	0	39.7255	0	0	12:27243217..27245436:-	ENSSSCG00000033228
ssc_circ_0001233	0	0	14.5469	15.8902	0	29.3815	12:27243217..27250993:-	ENSSSCG00000033228
ssc_circ_0001234	0	0	0	0	29.2555	58.7631	12:27247307..27248011:-	ENSSSCG00000033228
ssc_circ_0001235	71.022	74.0824	65.4612	39.7255	131.65	88.1446	12:27249779..27250993:-	ENSSSCG00000033228
ssc_circ_0001236	86.8047	27.7809	72.7347	39.7255	14.6278	48.9692	12:27261000..27274847:-	ENSSSCG00000033228
ssc_circ_0001237	0	0	21.8204	47.6706	0	19.5877	12:27268443..27274847:-	ENSSSCG00000033228
ssc_circ_0001238	0	0	0	15.8902	0	0	12:27268443..27275982:-	ENSSSCG00000033228
ssc_circ_0001239	23.674	0	0	0	0	0	12:27274748..27275982:-	ENSSSCG00000033228
ssc_circ_0001240	189.392	259.288	123.649	222.463	131.65	215.465	12:27298750..27312593:-	ENSSSCG00000033228
ssc_circ_0001241	15.7827	0	0	23.8353	0	0	12:27298750..27340788:-	ENSSSCG00000033228
ssc_circ_0001242	0	0	14.5469	0	0	0	12:27305187..27329947:-	ENSSSCG00000033228
ssc_circ_0001243	0	18.5206	0	0	0	0	12:27474893..27499620:-	ENSSSCG00000017592
ssc_circ_0001244	0	0	14.5469	0	0	19.5877	12:27490741..27494247:-	ENSSSCG00000017592
ssc_circ_0001245	0	0	0	0	0	19.5877	12:27490741..27499620:-	ENSSSCG00000017592
ssc_circ_0001246	0	18.5206	0	0	0	0	12:27492704..27499620:-	ENSSSCG00000017592
ssc_circ_0001247	23.674	0	0	31.7804	29.2555	0	12:27528864..27534535:+	ENSSSCG00000017593
ssc_circ_0001248	0	18.5206	0	0	0	0	12:27528864..27538247:+	ENSSSCG00000017593
ssc_circ_0001249	94.696	46.3015	65.4612	55.6157	58.5111	58.7631	12:27531355..27538247:+	ENSSSCG00000017593
ssc_circ_0001250	0	0	14.5469	0	0	0	12:281249..294687:+	ENSSSCG00000027229
ssc_circ_0001251	0	0	0	0	14.6278	0	12:291763..294687:+	ENSSSCG00000027229
ssc_circ_0001252	15.7827	0	0	0	0	0	12:31337521..31362356:+	ENSSSCG00000017602
ssc_circ_0001253	15.7827	0	0	15.8902	14.6278	0	12:31340245..31362356:+	ENSSSCG00000017602
ssc_circ_0001254	0	0	21.8204	0	0	0	12:31358562..31362356:+	ENSSSCG00000017602
ssc_circ_0001255	23.674	27.7809	0	0	29.2555	19.5877	12:31358562..31368245:+	ENSSSCG00000017602
ssc_circ_0001256	15.7827	37.0412	0	31.7804	0	19.5877	12:31358562..31388511:+	ENSSSCG00000017602
ssc_circ_0001257	31.5653	37.0412	65.4612	15.8902	14.6278	0	12:31358562..31398979:+	ENSSSCG00000017602
ssc_circ_0001258	15.7827	0	0	0	0	0	12:31388335..31398979:+	ENSSSCG00000017602
ssc_circ_0001259	0	0	0	0	14.6278	0	12:32060088..32062771:+	ENSSSCG00000017608
ssc_circ_0001260	71.022	111.124	65.4612	71.5059	51.1972	39.1754	12:32060088..32067455:+	ENSSSCG00000017608
ssc_circ_0001261	0	27.7809	0	0	21.9417	0	12:32060091..32067455:+	ENSSSCG00000017608
ssc_circ_0001262	0	18.5206	0	0	0	0	12:32062618..32067455:+	ENSSSCG00000017608
ssc_circ_0001263	0	0	0	31.7804	0	19.5877	12:33288728..33290715:+	ENSSSCG00000017617
ssc_circ_0001264	0	0	14.5469	0	51.1972	0	12:33289729..33290715:+	ENSSSCG00000017617
ssc_circ_0001265	0	0	0	0	29.2555	0	12:33670458..33817323:+	ENSSSCG00000038505
ssc_circ_0001266	0	0	0	0	0	19.5877	12:33817275..33908460:+	ENSSSCG00000038505
ssc_circ_0001267	0	0	0	15.8902	0	0	12:33817275..33919872:+	ENSSSCG00000038505
ssc_circ_0001268	0	0	0	0	29.2555	0	12:33889820..33919872:+	ENSSSCG00000038505
ssc_circ_0001269	55.2393	55.5618	0	55.6157	51.1972	0	12:34147335..34153299:-	ENSSSCG00000017624
ssc_circ_0001270	0	18.5206	0	0	0	0	12:34155605..34162115:-	ENSSSCG00000017624
ssc_circ_0001271	55.2393	46.3015	58.1877	198.628	29.2555	88.1446	12:34276461..34279927:-	ENSSSCG00000017626
ssc_circ_0001272	15.7827	74.0824	36.3673	39.7255	36.5694	19.5877	12:34278523..34279927:-	ENSSSCG00000017626
ssc_circ_0001273	23.674	0	0	0	0	0	12:34834752..34835918:-	ENSSSCG00000017645
ssc_circ_0001274	0	0	29.0939	0	0	0	12:34883700..34911074:-	ENSSSCG00000017645
ssc_circ_0001275	47.348	64.8221	43.6408	23.8353	131.65	97.9384	12:34980903..35008491:+	ENSSSCG00000023955
ssc_circ_0001276	0	18.5206	0	31.7804	0	19.5877	12:34980903..35015096:+	ENSSSCG00000023955
ssc_circ_0001277	15.7827	0	36.3673	63.5608	21.9417	0	12:34998808..35008491:+	ENSSSCG00000023955
ssc_circ_0001278	0	0	29.0939	0	0	0	12:34998808..35015096:+	ENSSSCG00000023955
ssc_circ_0001279	0	0	0	23.8353	0	0	12:35330612..35356574:-	ENSSSCG00000023727
ssc_circ_0001280	0	0	29.0939	47.6706	0	48.9692	12:35345176..35361801:-	ENSSSCG00000023727
ssc_circ_0001281	0	27.7809	21.8204	0	0	19.5877	12:35369433..35372768:-	ENSSSCG00000023727
ssc_circ_0001282	31.5653	55.5618	36.3673	23.8353	29.2555	68.5569	12:35597421..35597734:+	ENSSSCG00000035400
ssc_circ_0001283	15.7827	0	0	0	0	0	12:35870501..35874776:+	ENSSSCG00000022659
ssc_circ_0001284	0	0	0	15.8902	0	0	12:35886245..35915419:+	ENSSSCG00000022659
ssc_circ_0001285	94.696	46.3015	0	23.8353	43.8833	39.1754	12:35952253..35960199:+	ENSSSCG00000017668
ssc_circ_0001286	15.7827	0	0	0	0	0	12:35952997..35956744:+	ENSSSCG00000017668
ssc_circ_0001287	315.653	203.727	167.29	166.847	329.125	156.702	12:35952997..35960199:+	ENSSSCG00000017668
ssc_circ_0001288	31.5653	0	0	0	0	0	12:35952997..35999542:+	ENSSSCG00000017668
ssc_circ_0001289	23.674	0	0	0	0	0	12:35955224..35956744:+	ENSSSCG00000017668
ssc_circ_0001290	31.5653	27.7809	0	31.7804	14.6278	0	12:35955224..35960199:+	ENSSSCG00000017668
ssc_circ_0001291	0	27.7809	21.8204	0	65.825	29.3815	12:35956654..35960199:+	ENSSSCG00000017668
ssc_circ_0001292	47.348	0	14.5469	31.7804	14.6278	48.9692	12:35991800..35999542:+	ENSSSCG00000017668
ssc_circ_0001293	0	0	0	0	0	19.5877	12:36083086..36105578:-	ENSSSCG00000017669
ssc_circ_0001294	0	27.7809	36.3673	31.7804	36.5694	29.3815	12:36103170..36105578:-	ENSSSCG00000017669
ssc_circ_0001295	0	18.5206	29.0939	0	43.8833	29.3815	12:36103170..36107578:-	ENSSSCG00000017669
ssc_circ_0001296	15.7827	0	0	0	14.6278	0	12:36123743..36124923:+	ENSSSCG00000017670
ssc_circ_0001297	678.655	537.097	494.596	365.475	767.958	479.898	12:36123743..36126760:+	ENSSSCG00000017670
ssc_circ_0001298	0	18.5206	0	0	29.2555	0	12:36123743..36145062:+	ENSSSCG00000017670
ssc_circ_0001299	63.1307	18.5206	0	47.6706	36.5694	29.3815	12:36123743..36154292:+	ENSSSCG00000017670
ssc_circ_0001300	23.674	37.0412	36.3673	0	29.2555	29.3815	12:36144955..36154292:+	ENSSSCG00000017670
ssc_circ_0001301	205.175	138.905	116.376	238.353	255.986	186.083	12:36150268..36154292:+	ENSSSCG00000017670
ssc_circ_0001302	55.2393	64.8221	43.6408	87.3961	58.5111	58.7631	12:36167409..36170928:-	ENSSSCG00000017671
ssc_circ_0001303	31.5653	27.7809	0	0	0	29.3815	12:36346394..36372744:+	ENSSSCG00000017672
ssc_circ_0001304	0	0	14.5469	0	0	0	12:36362691..36367060:+	ENSSSCG00000017672
ssc_circ_0001305	0	27.7809	0	0	0	0	12:36362691..36385530:+	ENSSSCG00000017672
ssc_circ_0001306	31.5653	37.0412	43.6408	15.8902	51.1972	29.3815	12:36372064..36372744:+	ENSSSCG00000017672
ssc_circ_0001307	0	0	0	0	14.6278	0	12:36384264..36385530:+	ENSSSCG00000017672
ssc_circ_0001308	31.5653	46.3015	21.8204	23.8353	65.825	19.5877	12:36391790..36392716:+	ENSSSCG00000017672
ssc_circ_0001309	0	0	0	0	21.9417	0	12:36415178..36415809:+	ENSSSCG00000017672
ssc_circ_0001310	23.674	0	0	0	0	48.9692	12:36418549..36419324:+	ENSSSCG00000017672
ssc_circ_0001311	0	0	14.5469	0	0	0	12:36450740..36464396:+	ENSSSCG00000017673
ssc_circ_0001312	0	0	21.8204	15.8902	0	0	12:36458277..36461144:+	ENSSSCG00000017673
ssc_circ_0001313	23.674	0	21.8204	0	0	0	12:36458277..36464396:+	ENSSSCG00000017673
ssc_circ_0001314	23.674	0	29.0939	55.6157	0	0	12:37178174..37187452:-	ENSSSCG00000017676
ssc_circ_0001315	15.7827	18.5206	0	0	0	0	12:37183370..37187452:-	ENSSSCG00000017676
ssc_circ_0001316	0	0	21.8204	0	0	0	12:37287178..37355669:-	ENSSSCG00000017676
ssc_circ_0001317	0	0	0	0	29.2555	0	12:37325452..37338274:-	ENSSSCG00000017676
ssc_circ_0001318	0	0	14.5469	0	0	0	12:37333486..37355669:-	ENSSSCG00000017676
ssc_circ_0001319	0	0	14.5469	15.8902	0	0	12:37496922..37509574:-	ENSSSCG00000026665
ssc_circ_0001320	15.7827	0	14.5469	0	0	19.5877	12:37496922..37517080:-	ENSSSCG00000026665
ssc_circ_0001321	0	0	0	15.8902	14.6278	19.5877	12:37509450..37517077:-	ENSSSCG00000026665
ssc_circ_0001322	268.305	157.425	203.657	214.518	168.219	146.908	12:37509450..37517080:-	ENSSSCG00000026665
ssc_circ_0001323	23.674	27.7809	0	0	36.5694	0	12:37636936..37641401:+	ENSSSCG00000017678
ssc_circ_0001324	39.4567	0	58.1877	31.7804	51.1972	29.3815	12:37636936..37649220:+	ENSSSCG00000017678
ssc_circ_0001325	0	0	0	31.7804	0	0	12:37636936..37657745:+	ENSSSCG00000017678
ssc_circ_0001326	23.674	0	0	0	0	0	12:37649097..37666314:+	ENSSSCG00000017678
ssc_circ_0001327	78.9133	101.863	0	47.6706	65.825	97.9384	12:37669216..37671584:+	ENSSSCG00000017678
ssc_circ_0001328	0	0	0	0	0	19.5877	12:37785941..37787266:-	Null
ssc_circ_0001329	0	0	0	23.8353	0	0	12:37856184..37858472:+	ENSSSCG00000039473
ssc_circ_0001330	15.7827	0	0	0	0	0	12:37882806..37894479:+	ENSSSCG00000039473
ssc_circ_0001331	15.7827	0	0	0	0	0	12:37892088..37894479:+	ENSSSCG00000039473
ssc_circ_0001332	0	0	0	23.8353	0	29.3815	12:37912180..37914691:+	ENSSSCG00000039473
ssc_circ_0001333	0	0	0	15.8902	0	0	12:37912180..37928284:+	ENSSSCG00000039473
ssc_circ_0001334	15.7827	18.5206	0	0	0	0	12:37921571..37928284:+	ENSSSCG00000039473
ssc_circ_0001335	0	27.7809	29.0939	0	29.2555	0	12:38083733..38093378:+	ENSSSCG00000017688
ssc_circ_0001336	0	27.7809	43.6408	79.451	58.5111	58.7631	12:38103106..38109151:+	ENSSSCG00000017688
ssc_circ_0001337	0	18.5206	0	0	21.9417	0	12:38501975..38506507:+	ENSSSCG00000017693
ssc_circ_0001338	0	0	0	23.8353	0	0	12:38696478..38698505:-	ENSSSCG00000017694
ssc_circ_0001339	15.7827	18.5206	14.5469	47.6706	21.9417	0	12:38711800..38716290:-	ENSSSCG00000017694
ssc_circ_0001340	15.7827	0	0	0	0	0	12:3871333..3880617:-	ENSSSCG00000034373
ssc_circ_0001341	0	18.5206	0	0	0	0	12:38731937..38734742:-	ENSSSCG00000017694
ssc_circ_0001342	0	0	0	23.8353	21.9417	0	12:38741143..38744279:-	ENSSSCG00000017694
ssc_circ_0001343	0	0	0	39.7255	0	0	12:38760072..38765156:-	ENSSSCG00000017694
ssc_circ_0001344	63.1307	240.768	101.829	214.518	153.592	156.702	12:38796303..38800438:-	ENSSSCG00000017694
ssc_circ_0001345	0	0	0	0	14.6278	0	12:38899026..38905086:+	ENSSSCG00000025775
ssc_circ_0001346	0	0	29.0939	0	0	0	12:39024324..39039068:-	ENSSSCG00000026596
ssc_circ_0001347	23.674	18.5206	87.2816	23.8353	21.9417	29.3815	12:39036725..39037930:-	ENSSSCG00000026596
ssc_circ_0001348	63.1307	27.7809	36.3673	79.451	0	0	12:39036725..39039068:-	ENSSSCG00000026596
ssc_circ_0001349	31.5653	0	0	55.6157	29.2555	0	12:39037825..39039068:-	ENSSSCG00000026596
ssc_circ_0001350	23.674	0	0	0	0	0	12:3910376..3935423:-	Null
ssc_circ_0001351	134.153	120.384	36.3673	111.231	182.847	29.3815	12:39310277..39311632:-	ENSSSCG00000038478
ssc_circ_0001352	0	0	14.5469	0	14.6278	0	12:39332965..39337757:-	ENSSSCG00000038478
ssc_circ_0001353	0	0	0	23.8353	0	0	12:39398633..39411199:-	Null
ssc_circ_0001354	15.7827	0	0	0	0	0	12:39398633..39428231:-	Null
ssc_circ_0001355	0	0	0	0	14.6278	0	12:39399145..39411193:-	Null
ssc_circ_0001356	0	18.5206	0	0	0	0	12:39399145..39419906:-	Null
ssc_circ_0001357	0	0	21.8204	0	0	19.5877	12:39399145..39428225:-	Null
ssc_circ_0001358	31.5653	18.5206	0	23.8353	14.6278	68.5569	12:39408156..39428225:-	Null
ssc_circ_0001359	2777.75	1833.54	1752.91	1358.61	1236.05	1645.37	12:39408156..39428231:-	Null
ssc_circ_0001360	94.696	83.3427	87.2816	87.3961	58.5111	107.732	12:39411092..39425513:-	Null
ssc_circ_0001361	15.7827	0	43.6408	15.8902	0	0	12:39416686..39428225:-	Null
ssc_circ_0001362	860.155	768.605	770.987	627.663	482.716	558.249	12:39416686..39428231:-	Null
ssc_circ_0001363	0	0	0	0	29.2555	0	12:39419806..39425513:-	Null
ssc_circ_0001364	0	0	0	63.5608	0	68.5569	12:39419806..39428231:-	Null
ssc_circ_0001365	39.4567	0	21.8204	0	0	0	12:39425412..39428225:-	Null
ssc_circ_0001366	0	685.262	756.441	0	614.366	607.218	12:39425412..39428231:-	Null
ssc_circ_0001367	23.674	18.5206	0	0	0	0	12:39433499..39552581:-	Null
ssc_circ_0001368	0	0	14.5469	15.8902	0	0	12:39690279..39714949:-	ENSSSCG00000017707
ssc_circ_0001369	0	0	0	15.8902	0	0	12:39690279..39716761:-	ENSSSCG00000017707
ssc_circ_0001370	0	0	50.9143	0	21.9417	0	12:39707294..39716761:-	ENSSSCG00000017707
ssc_circ_0001371	55.2393	55.5618	50.9143	95.3412	65.825	117.526	12:39714543..39716761:-	ENSSSCG00000017707
ssc_circ_0001372	0	0	0	0	14.6278	0	12:39840857..39847346:-	ENSSSCG00000017712
ssc_circ_0001373	15.7827	0	0	0	14.6278	0	12:39840857..39850021:-	ENSSSCG00000017712
ssc_circ_0001374	0	0	0	15.8902	0	0	12:39886339..39890043:-	ENSSSCG00000017712
ssc_circ_0001375	15.7827	0	0	0	14.6278	0	12:40005876..40006957:-	ENSSSCG00000017717
ssc_circ_0001376	0	0	0	15.8902	0	0	12:40012476..40013602:-	ENSSSCG00000017717
ssc_circ_0001377	15.7827	37.0412	36.3673	39.7255	51.1972	39.1754	12:413917..422053:-	ENSSSCG00000017136
ssc_circ_0001378	0	0	0	0	29.2555	0	12:42503871..42507244:-	ENSSSCG00000017731
ssc_circ_0001379	0	18.5206	0	0	0	0	12:42511930..42514666:-	ENSSSCG00000017731
ssc_circ_0001380	0	0	21.8204	0	0	0	12:42578863..42586386:-	ENSSSCG00000017732
ssc_circ_0001381	23.674	0	36.3673	0	0	0	12:42582814..42596350:-	ENSSSCG00000017732
ssc_circ_0001382	55.2393	37.0412	21.8204	0	0	39.1754	12:42587230..42590132:-	ENSSSCG00000017732
ssc_circ_0001383	15.7827	27.7809	21.8204	79.451	0	48.9692	12:42587230..42596350:-	ENSSSCG00000017732
ssc_circ_0001384	31.5653	55.5618	80.0081	39.7255	95.0805	78.3508	12:42589975..42596350:-	ENSSSCG00000017732
ssc_circ_0001385	0	0	0	0	14.6278	0	12:42592878..42594909:-	ENSSSCG00000017732
ssc_circ_0001386	0	27.7809	0	31.7804	0	48.9692	12:42592878..42596350:-	ENSSSCG00000017732
ssc_circ_0001387	0	0	21.8204	0	0	0	12:42733164..42736849:-	ENSSSCG00000017735
ssc_circ_0001388	63.1307	46.3015	0	55.6157	58.5111	19.5877	12:42741473..42758003:-	ENSSSCG00000017735
ssc_circ_0001389	63.1307	55.5618	50.9143	143.012	153.592	58.7631	12:42750233..42758003:-	ENSSSCG00000017735
ssc_circ_0001390	15.7827	0	0	0	0	0	12:42750233..42762924:-	ENSSSCG00000017735
ssc_circ_0001391	110.479	166.685	87.2816	166.847	197.475	215.465	12:42750233..42762928:-	ENSSSCG00000017735
ssc_circ_0001392	0	37.0412	36.3673	31.7804	80.4527	48.9692	12:42757754..42761179:-	ENSSSCG00000017735
ssc_circ_0001393	0	0	0	0	21.9417	0	12:42757754..42762924:-	ENSSSCG00000017735
ssc_circ_0001394	749.677	592.659	509.143	643.553	811.841	695.363	12:42757754..42762928:-	ENSSSCG00000017735
ssc_circ_0001395	15.7827	27.7809	0	15.8902	0	0	12:42758822..42762928:-	ENSSSCG00000017735
ssc_circ_0001396	0	0	14.5469	0	0	0	12:42866516..42866976:+	ENSSSCG00000017741
ssc_circ_0001397	0	18.5206	0	0	0	19.5877	12:42949250..42949457:+	ENSSSCG00000017743
ssc_circ_0001398	0	0	0	15.8902	29.2555	0	12:42993597..42998085:-	ENSSSCG00000017744
ssc_circ_0001399	0	0	0	0	14.6278	0	12:43006733..43024106:-	ENSSSCG00000017744
ssc_circ_0001400	31.5653	74.0824	94.5551	39.7255	29.2555	48.9692	12:43006733..43029509:-	ENSSSCG00000017744
ssc_circ_0001401	0	0	14.5469	0	0	0	12:43013261..43029509:-	ENSSSCG00000017744
ssc_circ_0001402	0	0	29.0939	23.8353	0	0	12:43070860..43073836:+	ENSSSCG00000017745
ssc_circ_0001403	0	0	0	15.8902	0	48.9692	12:43070860..43074243:+	ENSSSCG00000017745
ssc_circ_0001404	15.7827	18.5206	58.1877	55.6157	0	78.3508	12:43096806..43097800:+	ENSSSCG00000017745
ssc_circ_0001405	15.7827	0	0	0	0	0	12:43344730..43344939:-	Null
ssc_circ_0001406	0	27.7809	0	0	0	0	12:43508452..43509462:-	ENSSSCG00000017748
ssc_circ_0001407	23.674	0	0	0	14.6278	0	12:43516178..43526438:-	ENSSSCG00000017748
ssc_circ_0001408	15.7827	0	0	15.8902	0	0	12:43595390..43598007:-	ENSSSCG00000017748
ssc_circ_0001409	0	0	0	15.8902	0	0	12:43595390..43602727:-	ENSSSCG00000017748
ssc_circ_0001410	0	0	0	0	21.9417	0	12:43595390..43607668:-	ENSSSCG00000017748
ssc_circ_0001411	0	0	14.5469	0	0	0	12:43595390..43611935:-	ENSSSCG00000017748
ssc_circ_0001412	0	0	0	0	14.6278	0	12:43602569..43611935:-	ENSSSCG00000017748
ssc_circ_0001413	23.674	18.5206	0	0	21.9417	0	12:43624629..43653547:-	ENSSSCG00000017748
ssc_circ_0001414	15.7827	0	0	0	0	0	12:43650050..43653547:-	ENSSSCG00000017748
ssc_circ_0001415	0	0	14.5469	0	0	0	12:43657652..43660876:-	ENSSSCG00000017748
ssc_circ_0001416	0	0	0	0	14.6278	0	12:43659209..43677207:-	ENSSSCG00000017748
ssc_circ_0001417	47.348	64.8221	21.8204	15.8902	21.9417	39.1754	12:43673069..43691261:-	ENSSSCG00000017748
ssc_circ_0001418	0	0	0	15.8902	0	0	12:43684482..43688068:-	ENSSSCG00000017748
ssc_circ_0001419	0	0	0	31.7804	21.9417	0	12:43684482..43691261:-	ENSSSCG00000017748
ssc_circ_0001420	0	0	21.8204	0	0	0	12:44101345..44108967:+	ENSSSCG00000017753
ssc_circ_0001421	47.348	27.7809	29.0939	71.5059	21.9417	48.9692	12:44106975..44108967:+	ENSSSCG00000017753
ssc_circ_0001422	0	0	0	15.8902	0	0	12:44187262..44187797:-	ENSSSCG00000017755
ssc_circ_0001423	0	0	0	31.7804	0	0	12:44273593..44277243:-	ENSSSCG00000032450
ssc_circ_0001424	55.2393	37.0412	21.8204	31.7804	14.6278	0	12:44919705..44920437:+	ENSSSCG00000017773
ssc_circ_0001425	0	0	0	15.8902	0	0	12:451972..458987:-	ENSSSCG00000017131
ssc_circ_0001426	0	0	14.5469	15.8902	0	0	12:45499045..45500775:-	ENSSSCG00000017785
ssc_circ_0001427	31.5653	0	21.8204	23.8353	29.2555	19.5877	12:45688138..45690878:+	ENSSSCG00000017790
ssc_circ_0001428	71.022	18.5206	29.0939	63.5608	58.5111	19.5877	12:45688138..45693388:+	ENSSSCG00000017790
ssc_circ_0001429	0	0	21.8204	0	0	0	12:45688138..45694249:+	ENSSSCG00000017790
ssc_circ_0001430	0	18.5206	29.0939	23.8353	14.6278	58.7631	12:45694158..45704923:+	ENSSSCG00000017790
ssc_circ_0001431	0	0	0	39.7255	21.9417	0	12:45694158..45708241:+	ENSSSCG00000017790
ssc_circ_0001432	15.7827	27.7809	0	0	0	0	12:45694158..45710855:+	ENSSSCG00000017790
ssc_circ_0001433	0	27.7809	29.0939	0	0	29.3815	12:45694158..45712669:+	ENSSSCG00000017790
ssc_circ_0001434	0	0	29.0939	0	0	0	12:45702501..45712669:+	ENSSSCG00000017790
ssc_circ_0001435	0	0	0	0	21.9417	0	12:45719853..45724256:+	ENSSSCG00000017790
ssc_circ_0001436	55.2393	0	21.8204	0	0	0	12:45828227..45829061:-	ENSSSCG00000017791
ssc_circ_0001437	0	0	14.5469	0	0	0	12:45828227..45913679:-	Null
ssc_circ_0001438	0	0	0	47.6706	14.6278	0	12:45838804..45843266:-	ENSSSCG00000017791
ssc_circ_0001439	0	0	0	0	0	29.3815	12:45838804..45847806:-	ENSSSCG00000017791
ssc_circ_0001440	0	0	0	15.8902	0	0	12:45838804..45887992:-	ENSSSCG00000017791
ssc_circ_0001441	23.674	0	0	0	0	0	12:45843120..45913679:-	Null
ssc_circ_0001442	0	0	21.8204	0	0	0	12:45847761..45887992:-	ENSSSCG00000017791
ssc_circ_0001443	15.7827	0	0	0	0	0	12:45856452..45870929:-	ENSSSCG00000017791
ssc_circ_0001444	55.2393	55.5618	50.9143	71.5059	51.1972	58.7631	12:45856452..45887992:-	ENSSSCG00000017791
ssc_circ_0001445	0	18.5206	0	0	0	0	12:45860862..45887992:-	ENSSSCG00000017791
ssc_circ_0001446	0	18.5206	0	0	21.9417	0	12:45864299..45887992:-	ENSSSCG00000017791
ssc_circ_0001447	1065.33	703.783	494.596	1533.4	1067.83	822.683	12:45870808..45887992:-	ENSSSCG00000017791
ssc_circ_0001448	0	0	21.8204	23.8353	21.9417	0	12:45881323..45904373:-	Null
ssc_circ_0001449	47.348	74.0824	101.829	55.6157	73.1389	78.3508	12:45881323..45913679:-	Null
ssc_circ_0001450	0	0	0	0	21.9417	0	12:46098911..46100753:+	ENSSSCG00000017794
ssc_circ_0001451	0	37.0412	0	0	0	0	12:46098911..46135882:+	Null,ENSSSCG00000017794
ssc_circ_0001452	0	0	14.5469	0	0	0	12:46127973..46135882:+	ENSSSCG00000017794
ssc_circ_0001453	0	0	14.5469	0	14.6278	19.5877	12:46265797..46267356:+	ENSSSCG00000017795
ssc_circ_0001454	0	0	0	15.8902	0	0	12:46286402..46290744:+	ENSSSCG00000017797
ssc_circ_0001455	0	0	0	0	14.6278	0	12:46286402..46299080:+	ENSSSCG00000017797
ssc_circ_0001456	0	0	0	0	14.6278	0	12:46360269..46367116:-	ENSSSCG00000017796
ssc_circ_0001457	15.7827	0	0	15.8902	0	0	12:46853006..46854128:+	ENSSSCG00000017804
ssc_circ_0001458	15.7827	0	0	23.8353	0	0	12:47197656..47204903:+	ENSSSCG00000017812
ssc_circ_0001459	0	18.5206	0	0	14.6278	0	12:47612008..47612968:-	ENSSSCG00000038989
ssc_circ_0001460	39.4567	0	0	0	36.5694	0	12:47612008..47615439:-	ENSSSCG00000038989
ssc_circ_0001461	0	0	0	23.8353	0	0	12:47758313..47760212:-	ENSSSCG00000025248
ssc_circ_0001462	0	0	0	0	14.6278	0	12:47769865..47775095:-	ENSSSCG00000025248
ssc_circ_0001463	0	0	0	31.7804	21.9417	0	12:47769865..47779955:-	ENSSSCG00000025248
ssc_circ_0001464	31.5653	0	0	0	0	0	12:47824734..47828717:-	ENSSSCG00000024108
ssc_circ_0001465	0	0	0	0	21.9417	0	12:4782949..4784906:-	ENSSSCG00000029343
ssc_circ_0001466	0	0	0	39.7255	0	0	12:47863875..47864637:-	ENSSSCG00000017817
ssc_circ_0001467	0	0	0	31.7804	0	0	12:4792015..4796795:-	ENSSSCG00000029343
ssc_circ_0001468	23.674	18.5206	43.6408	0	21.9417	0	12:4792743..4796795:-	ENSSSCG00000029343
ssc_circ_0001469	0	18.5206	0	0	0	0	12:4794671..4796795:-	ENSSSCG00000029343
ssc_circ_0001470	0	0	0	0	21.9417	0	12:47980914..47982078:-	ENSSSCG00000017819
ssc_circ_0001471	15.7827	0	0	0	0	0	12:48015122..48022505:+	ENSSSCG00000017822
ssc_circ_0001472	0	0	0	15.8902	0	0	12:48369268..48369964:-	ENSSSCG00000017826
ssc_circ_0001473	15.7827	0	14.5469	71.5059	87.7666	68.5569	12:48377167..48381478:-	ENSSSCG00000017826
ssc_circ_0001474	0	18.5206	0	0	0	0	12:48377612..48381478:-	ENSSSCG00000017826
ssc_circ_0001475	71.022	55.5618	80.0081	95.3412	0	0	12:48503094..48503900:-	ENSSSCG00000017832
ssc_circ_0001476	0	0	0	47.6706	0	0	12:48532439..48543642:-	ENSSSCG00000017832
ssc_circ_0001477	0	0	0	15.8902	0	0	12:48536985..48543642:-	ENSSSCG00000017832
ssc_circ_0001478	0	0	0	39.7255	43.8833	0	12:48687014..48687418:+	ENSSSCG00000017836
ssc_circ_0001479	149.935	129.644	101.829	71.5059	182.847	68.5569	12:48687199..48712536:+	ENSSSCG00000017836
ssc_circ_0001480	39.4567	0	36.3673	0	21.9417	58.7631	12:48710747..48712536:+	ENSSSCG00000017836
ssc_circ_0001481	0	0	0	39.7255	0	0	12:48753502..48755352:-	ENSSSCG00000017835
ssc_circ_0001482	23.674	0	0	15.8902	0	0	12:4952452..4954220:+	ENSSSCG00000017177
ssc_circ_0001483	63.1307	0	0	55.6157	0	19.5877	12:49783641..49784721:-	ENSSSCG00000017868
ssc_circ_0001484	15.7827	37.0412	0	31.7804	73.1389	29.3815	12:49892777..49895944:-	ENSSSCG00000017870,ENSSSCG00000017869
ssc_circ_0001485	0	0	0	0	0	19.5877	12:49898944..49916345:-	ENSSSCG00000017870
ssc_circ_0001486	15.7827	0	58.1877	55.6157	29.2555	48.9692	12:49900701..49916345:-	ENSSSCG00000017870
ssc_circ_0001487	23.674	0	14.5469	0	0	19.5877	12:49912798..49916345:-	ENSSSCG00000017870
ssc_circ_0001488	0	0	0	39.7255	0	0	12:50056028..50056931:-	ENSSSCG00000032049
ssc_circ_0001489	15.7827	0	0	0	0	0	12:50072236..50073570:-	ENSSSCG00000032049
ssc_circ_0001490	0	0	14.5469	0	0	0	12:50098720..50099073:-	ENSSSCG00000032049
ssc_circ_0001491	0	0	0	15.8902	0	0	12:50176410..50177450:+	Null
ssc_circ_0001492	31.5653	0	0	0	0	0	12:50185929..50195014:-	ENSSSCG00000017877
ssc_circ_0001493	0	0	0	23.8353	0	0	12:50206420..50209164:-	ENSSSCG00000017877
ssc_circ_0001494	63.1307	18.5206	58.1877	31.7804	80.4527	97.9384	12:50206420..50213931:-	ENSSSCG00000017877
ssc_circ_0001495	0	0	21.8204	0	29.2555	0	12:50206420..50226240:-	ENSSSCG00000017877
ssc_circ_0001496	110.479	120.384	65.4612	23.8353	102.394	117.526	12:50266696..50270301:-	ENSSSCG00000017878
ssc_circ_0001497	39.4567	37.0412	29.0939	23.8353	0	29.3815	12:50266696..50273912:-	ENSSSCG00000017878
ssc_circ_0001498	31.5653	37.0412	50.9143	71.5059	65.825	39.1754	12:50266696..50282622:-	ENSSSCG00000017878
ssc_circ_0001499	31.5653	37.0412	14.5469	71.5059	43.8833	19.5877	12:50266696..50305019:-	ENSSSCG00000017878
ssc_circ_0001500	0	0	36.3673	39.7255	43.8833	0	12:50270123..50282622:-	ENSSSCG00000017878
ssc_circ_0001501	0	0	14.5469	15.8902	0	0	12:50270123..50305019:-	ENSSSCG00000017878
ssc_circ_0001502	23.674	0	36.3673	15.8902	29.2555	29.3815	12:50273815..50305019:-	ENSSSCG00000017878
ssc_circ_0001503	0	0	14.5469	0	0	0	12:50278635..50328907:+	Null
ssc_circ_0001504	47.348	55.5618	14.5469	39.7255	21.9417	97.9384	12:50282520..50305019:-	ENSSSCG00000017878
ssc_circ_0001505	23.674	0	0	23.8353	0	0	12:50764871..50783029:+	ENSSSCG00000017890
ssc_circ_0001506	23.674	0	0	0	0	48.9692	12:51182192..51182821:-	ENSSSCG00000017894
ssc_circ_0001507	0	0	21.8204	0	0	0	12:51511965..51514543:+	ENSSSCG00000031530
ssc_circ_0001508	0	0	0	47.6706	21.9417	0	12:51585494..51595080:+	ENSSSCG00000033706
ssc_circ_0001509	0	18.5206	0	0	0	0	12:5159731..5163734:+	ENSSSCG00000017184
ssc_circ_0001510	23.674	0	0	0	0	0	12:51619119..51629888:-	ENSSSCG00000017895
ssc_circ_0001511	0	0	0	0	14.6278	0	12:51619119..51636844:-	ENSSSCG00000017895
ssc_circ_0001512	0	0	0	0	0	29.3815	12:51619119..51680596:-	ENSSSCG00000017895
ssc_circ_0001513	0	0	0	15.8902	14.6278	0	12:51625930..51629888:-	ENSSSCG00000017895
ssc_circ_0001514	0	18.5206	21.8204	23.8353	0	0	12:51625930..51636844:-	ENSSSCG00000017895
ssc_circ_0001515	15.7827	0	0	0	0	0	12:51625930..51680596:-	ENSSSCG00000017895
ssc_circ_0001516	31.5653	37.0412	43.6408	47.6706	29.2555	0	12:51636713..51642686:-	ENSSSCG00000017895
ssc_circ_0001517	15.7827	0	0	0	0	0	12:51636713..51658146:-	ENSSSCG00000017895
ssc_circ_0001518	126.261	166.685	87.2816	143.012	138.964	58.7631	12:51636713..51680596:-	ENSSSCG00000017895
ssc_circ_0001519	23.674	0	14.5469	0	43.8833	0	12:51640771..51680596:-	ENSSSCG00000017895
ssc_circ_0001520	31.5653	0	21.8204	0	29.2555	0	12:51651445..51654962:-	ENSSSCG00000017895
ssc_circ_0001521	0	18.5206	0	0	14.6278	0	12:51651445..51658146:-	ENSSSCG00000017895
ssc_circ_0001522	15.7827	27.7809	0	0	21.9417	0	12:51651445..51680596:-	ENSSSCG00000017895
ssc_circ_0001523	0	18.5206	43.6408	39.7255	0	0	12:51657943..51680596:-	ENSSSCG00000017895
ssc_circ_0001524	0	0	43.6408	0	0	0	12:51954844..51955683:-	ENSSSCG00000017904
ssc_circ_0001525	15.7827	0	0	0	0	0	12:51955635..51956392:-	ENSSSCG00000017904
ssc_circ_0001526	0	37.0412	0	0	0	0	12:51958393..51958971:-	ENSSSCG00000017904
ssc_circ_0001527	0	0	0	0	14.6278	0	12:52188457..52193341:+	ENSSSCG00000017924
ssc_circ_0001528	0	0	0	15.8902	0	0	12:52373102..52376066:-	Null
ssc_circ_0001529	0	27.7809	0	0	0	0	12:5248565..5265032:+	ENSSSCG00000017186
ssc_circ_0001530	23.674	0	0	0	0	0	12:52596222..52596502:+	Null,ENSSSCG00000017936
ssc_circ_0001531	0	0	0	0	0	19.5877	12:52888361..52889289:-	ENSSSCG00000017953
ssc_circ_0001532	39.4567	55.5618	0	0	29.2555	58.7631	12:5288901..5289968:+	ENSSSCG00000017186
ssc_circ_0001533	15.7827	0	0	15.8902	0	19.5877	12:5339687..5342855:+	ENSSSCG00000017190
ssc_circ_0001534	15.7827	0	0	15.8902	29.2555	19.5877	12:53607452..53607938:-	Null
ssc_circ_0001535	0	0	14.5469	0	0	0	12:53612425..53633146:+	ENSSSCG00000017986
ssc_circ_0001536	0	0	0	0	21.9417	0	12:53615200..53618612:+	ENSSSCG00000017986
ssc_circ_0001537	23.674	18.5206	21.8204	47.6706	14.6278	0	12:53615200..53633146:+	ENSSSCG00000017986
ssc_circ_0001538	0	0	21.8204	0	0	0	12:53692465..53708100:-	Null
ssc_circ_0001539	0	0	0	0	36.5694	0	12:54477951..54492240:-	ENSSSCG00000034964
ssc_circ_0001540	118.37	64.8221	160.016	95.3412	204.789	137.114	12:54651213..54655388:-	ENSSSCG00000017996
ssc_circ_0001541	15.7827	37.0412	58.1877	23.8353	36.5694	29.3815	12:5471981..5473179:+	ENSSSCG00000017198
ssc_circ_0001542	23.674	0	14.5469	0	21.9417	0	12:5471981..5474791:+	ENSSSCG00000017198
ssc_circ_0001543	15.7827	0	0	0	0	0	12:55052408..55192119:-	Null
ssc_circ_0001544	0	0	0	0	0	19.5877	12:55052408..55228540:-	Null
ssc_circ_0001545	0	0	0	0	0	29.3815	12:55060553..55230565:-	Null
ssc_circ_0001546	0	0	29.0939	0	0	0	12:55060553..55258688:-	Null
ssc_circ_0001547	0	0	0	0	0	19.5877	12:55136919..55254153:-	Null
ssc_circ_0001548	0	0	29.0939	0	0	0	12:55137855..55256184:-	Null
ssc_circ_0001549	59477	0	56471.2	0	0	0	12:55138145..55191862:-	Null
ssc_circ_0001550	0	0	14.5469	0	14.6278	0	12:55138145..55228102:-	Null
ssc_circ_0001551	0	0	0	0	0	48.9692	12:55138407..55256659:-	Null
ssc_circ_0001552	0	157.425	0	0	58.5111	0	12:55139512..55228755:-	Null
ssc_circ_0001553	0	0	0	1199.71	0	0	12:55139512..55256874:-	Null
ssc_circ_0001554	0	64.8221	94.5551	0	0	0	12:55141567..55195060:-	Null
ssc_circ_0001555	31.5653	0	0	0	0	0	12:55143614..55195977:-	Null
ssc_circ_0001556	13999.2	12825.5	11746.6	143.012	9135.04	5748.99	12:55146715..55200244:-	Null
ssc_circ_0001557	0	0	0	0	0	29.3815	12:55160451..55245559:-	Null
ssc_circ_0001558	23.674	0	29.0939	0	0	0	12:55191758..55192334:-	ENSSSCG00000018003
ssc_circ_0001559	0	0	14.5469	0	0	39.1754	12:55191758..55256184:-	Null
ssc_circ_0001560	0	74.0824	0	0	0	0	12:55191949..55195617:-	ENSSSCG00000018003
ssc_circ_0001561	0	0	1614.71	0	0	0	12:55191949..55228102:-	Null
ssc_circ_0001562	0	0	21.8204	0	0	0	12:55192015..55256608:+	Null
ssc_circ_0001563	205.175	129.644	0	0	87.7666	68.5569	12:55192209..55228540:-	Null
ssc_circ_0001564	0	0	0	55.6157	0	0	12:55192209..55256659:-	Null
ssc_circ_0001565	0	0	0	63.5608	0	0	12:55192209..55352727:-	Null
ssc_circ_0001566	15.7827	0	0	0	0	0	12:55193900..55194103:-	ENSSSCG00000018003
ssc_circ_0001567	84816	79527.5	87.2816	0	71039.8	0	12:55193900..55228755:-	Null
ssc_circ_0001568	23.674	0	0	0	0	39.1754	12:55194059..55257919:+	Null
ssc_circ_0001569	47.348	0	0	0	0	0	12:55194752..55195041:-	ENSSSCG00000018003
ssc_circ_0001570	55.2393	18.5206	0	0	36.5694	0	12:55194752..55228513:-	Null
ssc_circ_0001571	15.7827	0	0	0	0	0	12:55195004..55195444:-	ENSSSCG00000018003
ssc_circ_0001572	0	0	21.8204	0	0	0	12:55195794..55195977:-	ENSSSCG00000018003
ssc_circ_0001573	165.718	0	58.1877	0	0	0	12:55195794..55230565:-	Null
ssc_circ_0001574	23.674	0	0	0	0	0	12:55195846..55232224:-	Null
ssc_circ_0001575	0	0	14.5469	0	0	0	12:55195929..55197788:-	ENSSSCG00000018003
ssc_circ_0001576	10243	8889.89	7106.18	0	6918.94	3868.57	12:55199495..55262682:-	Null
ssc_circ_0001577	23.674	0	36.3673	0	14.6278	0	12:55201308..55202218:-	ENSSSCG00000018003
ssc_circ_0001578	15.7827	18.5206	0	0	14.6278	0	12:55201308..55239304:-	Null
ssc_circ_0001579	1120.57	1037.15	989.192	0	753.33	0	12:55202084..55236652:-	Null
ssc_circ_0001580	0	0	581.877	0	0	156.702	12:55202468..55239425:-	Null
ssc_circ_0001581	0	0	14.5469	0	0	0	12:55202468..55265474:-	Null
ssc_circ_0001582	0	0	0	0	21.9417	0	12:55202468..55360449:-	Null
ssc_circ_0001583	0	0	36.3673	0	58.5111	0	12:55202698..55239653:-	Null
ssc_circ_0001584	23.674	0	0	0	0	0	12:55205535..55362959:+	Null
ssc_circ_0001585	0	0	0	0	21.9417	0	12:55206380..55362835:-	Null
ssc_circ_0001586	0	0	0	0	14.6278	0	12:55210806..55274020:-	Null
ssc_circ_0001587	0	0	21.8204	0	0	0	12:55225624..55239856:-	Null
ssc_circ_0001588	0	0	0	0	21.9417	0	12:55225702..55227815:-	ENSSSCG00000029441
ssc_circ_0001589	0	0	0	47.6706	0	0	12:55227783..55254153:-	ENSSSCG00000029441
ssc_circ_0001590	0	0	0	47.6706	0	48.9692	12:55228370..55256405:-	Null
ssc_circ_0001591	15.7827	0	0	0	0	0	12:55228412..55352359:+	Null
ssc_circ_0001592	0	0	116.376	0	131.65	156.702	12:55230185..55258138:-	Null,ENSSSCG00000029441
ssc_circ_0001593	0	0	0	0	14.6278	0	12:55230847..55258688:-	Null,ENSSSCG00000029441
ssc_circ_0001594	173.609	0	400.041	0	658.25	0	12:55235089..55260920:-	Null,ENSSSCG00000029441
ssc_circ_0001595	0	64.8221	0	63.5608	0	48.9692	12:55235568..55262682:-	Null,ENSSSCG00000029441
ssc_circ_0001596	0	0	400.041	0	0	0	12:55239517..55265474:-	Null,ENSSSCG00000029441
ssc_circ_0001597	31.5653	37.0412	87.2816	71.5059	73.1389	244.846	12:55241826..55268188:-	Null,ENSSSCG00000029441
ssc_circ_0001598	0	0	0	0	0	19.5877	12:55242946..55270270:-	Null,ENSSSCG00000029441
ssc_circ_0001599	15.7827	0	0	0	0	48.9692	12:55246427..55273306:-	ENSSSCG00000029441
ssc_circ_0001600	0	0	0	47.6706	0	0	12:55256749..55352727:-	Null
ssc_circ_0001601	0	18.5206	0	0	0	0	12:55260103..55260914:+	ENSSSCG00000029441
ssc_circ_0001602	0	0	14.5469	0	0	0	12:55262942..55263681:-	ENSSSCG00000029441
ssc_circ_0001603	86.8047	0	0	0	21.9417	0	12:55270376..55362835:-	Null
ssc_circ_0001604	15.7827	0	0	0	0	0	12:55333951..55338354:+	Null
ssc_circ_0001605	15.7827	0	0	0	0	0	12:55430702..55432289:+	ENSSSCG00000018009
ssc_circ_0001606	23.674	0	0	15.8902	21.9417	19.5877	12:55430702..55432293:+	ENSSSCG00000018009
ssc_circ_0001607	71.022	37.0412	29.0939	31.7804	43.8833	0	12:55430883..55432293:+	ENSSSCG00000018009
ssc_circ_0001608	15.7827	0	0	0	0	0	12:5569430..5570562:+	ENSSSCG00000021672
ssc_circ_0001609	0	0	0	47.6706	0	19.5877	12:56438413..56473522:+	ENSSSCG00000018016
ssc_circ_0001610	0	18.5206	0	0	0	0	12:56438413..56490424:+	ENSSSCG00000018016
ssc_circ_0001611	0	0	0	15.8902	21.9417	0	12:56464310..56473522:+	ENSSSCG00000018016
ssc_circ_0001612	0	0	0	0	0	29.3815	12:56464312..56473522:+	ENSSSCG00000018016
ssc_circ_0001613	31.5653	0	0	0	0	0	12:568688..569329:+	Null
ssc_circ_0001614	71.022	92.603	50.9143	31.7804	182.847	0	12:57219146..57220106:-	ENSSSCG00000028465
ssc_circ_0001615	63.1307	120.384	72.7347	119.177	51.1972	58.7631	12:573171..585916:-	ENSSSCG00000017125
ssc_circ_0001616	110.479	120.384	189.11	119.177	95.0805	29.3815	12:580548..585916:-	ENSSSCG00000017125
ssc_circ_0001617	15.7827	0	0	0	0	0	12:58997803..58998753:+	ENSSSCG00000025254
ssc_circ_0001618	339.327	203.727	167.29	119.177	255.986	19.5877	12:59273100..59283672:+	Null
ssc_circ_0001619	23.674	37.0412	0	31.7804	29.2555	0	12:59273100..59291841:+	Null
ssc_circ_0001620	134.153	46.3015	50.9143	87.3961	95.0805	68.5569	12:59273100..59296987:+	Null
ssc_circ_0001621	31.5653	27.7809	36.3673	0	36.5694	48.9692	12:59273100..59308104:+	Null
ssc_circ_0001622	0	0	21.8204	0	0	0	12:59273100..59314349:+	Null
ssc_circ_0001623	15.7827	0	0	0	0	0	12:59273100..59316741:+	Null
ssc_circ_0001624	23.674	0	0	0	0	0	12:59273100..59320524:+	Null
ssc_circ_0001625	39.4567	0	21.8204	0	0	0	12:59273100..59323398:+	Null
ssc_circ_0001626	47.348	0	21.8204	23.8353	0	0	12:59273100..59338842:+	Null
ssc_circ_0001627	0	0	21.8204	39.7255	14.6278	58.7631	12:59273100..59342844:+	Null
ssc_circ_0001628	23.674	0	0	0	0	0	12:59273100..59353890:+	Null
ssc_circ_0001629	15.7827	18.5206	0	15.8902	0	0	12:59283539..59296987:+	ENSSSCG00000018039
ssc_circ_0001630	0	0	29.0939	0	0	0	12:59296805..59316741:+	ENSSSCG00000018039
ssc_circ_0001631	0	0	14.5469	0	0	0	12:59313685..59319344:+	ENSSSCG00000018039
ssc_circ_0001632	0	0	43.6408	23.8353	36.5694	0	12:59313685..59320524:+	ENSSSCG00000018039
ssc_circ_0001633	31.5653	27.7809	21.8204	15.8902	0	0	12:59313685..59338842:+	ENSSSCG00000018039
ssc_circ_0001634	749.677	694.523	632.792	977.248	753.33	548.455	12:59319172..59323398:+	ENSSSCG00000018039
ssc_circ_0001635	149.935	212.987	254.571	174.792	248.672	205.671	12:59319172..59331703:+	ENSSSCG00000018039
ssc_circ_0001636	252.523	314.85	276.392	365.475	292.555	244.846	12:59320434..59323398:+	ENSSSCG00000018039
ssc_circ_0001637	47.348	120.384	101.829	87.3961	65.825	117.526	12:59320434..59331703:+	ENSSSCG00000018039
ssc_circ_0001638	31.5653	18.5206	43.6408	0	29.2555	29.3815	12:59321588..59323398:+	ENSSSCG00000018039
ssc_circ_0001639	0	0	0	23.8353	0	0	12:59321588..59331703:+	ENSSSCG00000018039
ssc_circ_0001640	23.674	0	0	0	0	0	12:59322533..59331703:+	ENSSSCG00000018039
ssc_circ_0001641	0	27.7809	0	15.8902	0	0	12:59331576..59335721:+	ENSSSCG00000018039
ssc_circ_0001642	31.5653	37.0412	21.8204	39.7255	14.6278	0	12:59331576..59338842:+	ENSSSCG00000018039
ssc_circ_0001643	23.674	27.7809	0	0	0	0	12:59331576..59342844:+	ENSSSCG00000018039
ssc_circ_0001644	15.7827	37.0412	0	23.8353	0	0	12:59331579..59338842:+	ENSSSCG00000018039
ssc_circ_0001645	0	27.7809	29.0939	0	0	0	12:59331579..59342844:+	ENSSSCG00000018039
ssc_circ_0001646	31.5653	46.3015	0	15.8902	21.9417	19.5877	12:59351567..59353890:+	ENSSSCG00000018039
ssc_circ_0001647	39.4567	27.7809	0	0	43.8833	0	12:59351567..59360421:+	ENSSSCG00000018039
ssc_circ_0001648	39.4567	0	21.8204	15.8902	29.2555	29.3815	12:59541641..59546736:-	ENSSSCG00000034364
ssc_circ_0001649	15.7827	0	0	0	0	0	12:59740751..59748725:+	ENSSSCG00000024030
ssc_circ_0001650	31.5653	0	14.5469	39.7255	21.9417	19.5877	12:59744649..59748725:+	ENSSSCG00000024030
ssc_circ_0001651	15.7827	0	0	0	14.6278	0	12:59744649..59758151:+	ENSSSCG00000024030
ssc_circ_0001652	0	0	0	15.8902	0	0	12:59744649..59773763:+	ENSSSCG00000024030
ssc_circ_0001653	0	0	0	23.8353	0	0	12:59758053..59768376:+	ENSSSCG00000024030
ssc_circ_0001654	0	37.0412	36.3673	15.8902	0	0	12:59758053..59777382:+	ENSSSCG00000024030
ssc_circ_0001655	0	0	21.8204	0	0	0	12:59773654..59777382:+	ENSSSCG00000024030
ssc_circ_0001656	94.696	55.5618	130.922	127.122	80.4527	78.3508	12:59821853..59822490:+	ENSSSCG00000018045
ssc_circ_0001657	0	0	0	31.7804	0	0	12:59821853..59824629:+	ENSSSCG00000018045
ssc_circ_0001658	71.022	55.5618	43.6408	63.5608	21.9417	39.1754	12:59821853..59830584:+	ENSSSCG00000018045
ssc_circ_0001659	39.4567	0	0	0	0	0	12:59821853..59834568:+	ENSSSCG00000018045
ssc_circ_0001660	15.7827	46.3015	21.8204	31.7804	0	39.1754	12:59821853..59839936:+	ENSSSCG00000018045
ssc_circ_0001661	0	0	0	15.8902	0	0	12:59827745..59830584:+	ENSSSCG00000018045
ssc_circ_0001662	0	0	0	47.6706	0	19.5877	12:59827745..59839936:+	ENSSSCG00000018045
ssc_circ_0001663	15.7827	0	0	0	0	0	12:59827745..59846613:+	ENSSSCG00000018045
ssc_circ_0001664	23.674	0	0	15.8902	21.9417	0	12:59834074..59839936:+	ENSSSCG00000018045
ssc_circ_0001665	0	0	21.8204	0	0	29.3815	12:59958537..59960150:+	Null
ssc_circ_0001666	55.2393	37.0412	36.3673	0	14.6278	0	12:60175882..60184718:-	ENSSSCG00000040457
ssc_circ_0001667	31.5653	0	87.2816	23.8353	21.9417	0	12:60182783..60184718:-	ENSSSCG00000040457
ssc_circ_0001668	39.4567	0	0	31.7804	0	19.5877	12:60348042..60361193:-	ENSSSCG00000018049
ssc_circ_0001669	23.674	0	0	0	0	0	12:60348042..60373400:-	ENSSSCG00000018049
ssc_circ_0001670	23.674	18.5206	0	0	0	19.5877	12:60348042..60376568:-	ENSSSCG00000018049
ssc_circ_0001671	165.718	101.863	152.743	87.3961	80.4527	29.3815	12:60348042..60376920:-	ENSSSCG00000018049
ssc_circ_0001672	31.5653	0	21.8204	0	0	0	12:60361138..60370222:-	ENSSSCG00000018049
ssc_circ_0001673	23.674	0	50.9143	0	0	0	12:60361138..60373400:-	ENSSSCG00000018049
ssc_circ_0001674	39.4567	27.7809	29.0939	23.8353	21.9417	0	12:60361138..60376568:-	ENSSSCG00000018049
ssc_circ_0001675	63.1307	120.384	101.829	31.7804	117.022	107.732	12:60361138..60376920:-	ENSSSCG00000018049
ssc_circ_0001676	23.674	0	0	15.8902	21.9417	0	12:60366858..60373400:-	ENSSSCG00000018049
ssc_circ_0001677	0	27.7809	0	23.8353	0	39.1754	12:60366858..60376568:-	ENSSSCG00000018049
ssc_circ_0001678	189.392	92.603	152.743	79.451	146.278	88.1446	12:60366858..60376920:-	ENSSSCG00000018049
ssc_circ_0001679	23.674	0	0	23.8353	0	0	12:60370050..60376568:-	ENSSSCG00000018049
ssc_circ_0001680	0	18.5206	14.5469	23.8353	36.5694	39.1754	12:60370050..60376920:-	ENSSSCG00000018049
ssc_circ_0001681	0	0	14.5469	0	0	0	12:60373334..60376568:-	ENSSSCG00000018049
ssc_circ_0001682	102.587	120.384	87.2816	15.8902	0	88.1446	12:60373334..60376920:-	ENSSSCG00000018049
ssc_circ_0001683	71.022	64.8221	65.4612	63.5608	29.2555	127.32	12:60375325..60376920:-	ENSSSCG00000018049
ssc_circ_0001684	15.7827	37.0412	29.0939	0	14.6278	29.3815	12:60376419..60376920:-	ENSSSCG00000018049
ssc_circ_0001685	0	0	0	15.8902	21.9417	0	12:60449991..60453315:+	ENSSSCG00000035839
ssc_circ_0001686	0	0	0	23.8353	0	0	12:60451834..60453315:+	ENSSSCG00000035839
ssc_circ_0001687	0	0	0	15.8902	29.2555	0	12:60626545..60629150:+	ENSSSCG00000028712
ssc_circ_0001688	0	0	0	0	0	19.5877	12:6073486..6074110:-	ENSSSCG00000017207
ssc_circ_0001689	15.7827	0	29.0939	0	0	19.5877	12:6094989..6097800:-	ENSSSCG00000017207
ssc_circ_0001690	0	0	29.0939	0	0	0	12:6094989..6101624:-	ENSSSCG00000017207
ssc_circ_0001691	0	0	0	0	21.9417	0	12:61078088..61108353:-	ENSSSCG00000036812
ssc_circ_0001692	0	0	14.5469	0	0	0	12:61081538..61083056:-	ENSSSCG00000036812
ssc_circ_0001693	0	0	0	0	21.9417	0	12:61082894..61084292:-	ENSSSCG00000036812
ssc_circ_0001694	0	0	14.5469	0	0	0	12:61112763..61118003:-	ENSSSCG00000036812
ssc_circ_0001695	0	0	0	0	14.6278	0	12:61129366..61134655:-	Null
ssc_circ_0001696	0	0	0	31.7804	0	48.9692	12:61283968..61286652:-	ENSSSCG00000035671
ssc_circ_0001697	31.5653	27.7809	21.8204	0	80.4527	88.1446	12:6149239..6151143:+	ENSSSCG00000028210,ENSSSCG00000017213
ssc_circ_0001698	23.674	0	21.8204	39.7255	21.9417	19.5877	12:6460664..6462407:+	ENSSSCG00000017231
ssc_circ_0001699	0	0	0	23.8353	21.9417	0	12:7756469..7757319:-	ENSSSCG00000017248
ssc_circ_0001700	0	0	0	0	14.6278	19.5877	13:100034974..100054982:-	ENSSSCG00000011733
ssc_circ_0001701	0	27.7809	43.6408	23.8353	0	29.3815	13:100053038..100066548:-	ENSSSCG00000011733
ssc_circ_0001702	63.1307	46.3015	50.9143	31.7804	95.0805	48.9692	13:100090255..100090810:+	ENSSSCG00000011731
ssc_circ_0001703	0	0	0	15.8902	0	0	13:100090255..100094389:+	ENSSSCG00000011731
ssc_circ_0001704	55.2393	64.8221	65.4612	55.6157	36.5694	29.3815	13:100108435..100110232:+	ENSSSCG00000011731
ssc_circ_0001705	15.7827	0	0	23.8353	0	0	13:100189066..100191961:-	ENSSSCG00000031077
ssc_circ_0001706	0	0	0	0	0	19.5877	13:100191799..100193314:-	ENSSSCG00000031077
ssc_circ_0001707	15.7827	0	0	0	14.6278	0	13:100198122..100198301:-	ENSSSCG00000038447
ssc_circ_0001708	23.674	64.8221	58.1877	71.5059	73.1389	0	13:100210494..100215346:-	ENSSSCG00000031077
ssc_circ_0001709	39.4567	27.7809	43.6408	63.5608	65.825	39.1754	13:100211386..100215346:-	ENSSSCG00000031077
ssc_circ_0001710	15.7827	0	0	15.8902	0	0	13:100211386..100216874:-	ENSSSCG00000031077
ssc_circ_0001711	0	0	0	0	36.5694	0	13:100214973..100215346:-	ENSSSCG00000031077
ssc_circ_0001712	149.935	83.3427	130.922	190.683	0	176.289	13:100214973..100216874:-	ENSSSCG00000031077
ssc_circ_0001713	0	0	0	0	21.9417	0	13:100517571..100519943:+	Null
ssc_circ_0001714	0	0	0	31.7804	0	0	13:100517571..100528450:+	Null
ssc_circ_0001715	0	37.0412	0	23.8353	36.5694	29.3815	13:100517571..100559022:+	Null
ssc_circ_0001716	0	0	0	0	29.2555	0	13:100517571..100578852:+	Null
ssc_circ_0001717	39.4567	0	0	55.6157	0	0	13:100517571..100654981:+	Null
ssc_circ_0001718	0	18.5206	0	23.8353	0	0	13:100558908..100654981:+	Null
ssc_circ_0001719	0	0	0	0	0	19.5877	13:100970118..100970359:-	Null
ssc_circ_0001720	0	0	0	0	0	58.7631	13:10289379..10332426:+	ENSSSCG00000011209
ssc_circ_0001721	15.7827	0	43.6408	23.8353	0	0	13:10700223..10708328:-	ENSSSCG00000024296
ssc_circ_0001722	0	0	0	31.7804	0	0	13:10700223..10710044:-	ENSSSCG00000024296
ssc_circ_0001723	0	0	14.5469	23.8353	0	0	13:107080757..107085025:+	ENSSSCG00000035525
ssc_circ_0001724	0	18.5206	0	0	0	0	13:10765898..10778469:+	ENSSSCG00000027017
ssc_circ_0001725	0	0	0	0	14.6278	0	13:108048554..108048891:-	ENSSSCG00000011744
ssc_circ_0001726	31.5653	0	0	0	21.9417	29.3815	13:108669556..108671108:+	ENSSSCG00000029608
ssc_circ_0001727	47.348	55.5618	0	31.7804	21.9417	29.3815	13:108669556..108677607:+	ENSSSCG00000029608
ssc_circ_0001728	276.197	388.933	276.392	238.353	234.044	362.372	13:108671003..108676745:+	ENSSSCG00000029608
ssc_circ_0001729	197.283	250.028	196.384	198.628	197.475	176.289	13:108671003..108677607:+	ENSSSCG00000029608
ssc_circ_0001730	0	0	21.8204	0	21.9417	29.3815	13:108671003..108683011:+	ENSSSCG00000029608
ssc_circ_0001731	0	0	21.8204	23.8353	0	0	13:108676541..108677607:+	ENSSSCG00000029608
ssc_circ_0001732	0	0	0	15.8902	0	0	13:108800991..108820326:-	ENSSSCG00000030467
ssc_circ_0001733	0	0	0	0	14.6278	0	13:108800991..108854260:-	ENSSSCG00000030467
ssc_circ_0001734	0	18.5206	0	0	14.6278	0	13:108810158..108829633:-	ENSSSCG00000030467
ssc_circ_0001735	39.4567	27.7809	36.3673	87.3961	36.5694	29.3815	13:108816286..108820326:-	ENSSSCG00000030467
ssc_circ_0001736	31.5653	27.7809	0	95.3412	117.022	39.1754	13:108816286..108829633:-	ENSSSCG00000030467
ssc_circ_0001737	78.9133	74.0824	94.5551	47.6706	21.9417	58.7631	13:108816286..108854260:-	ENSSSCG00000030467
ssc_circ_0001738	0	0	0	39.7255	0	39.1754	13:108816286..108880840:-	ENSSSCG00000030467
ssc_circ_0001739	39.4567	37.0412	0	0	0	0	13:108820076..108829633:-	ENSSSCG00000030467
ssc_circ_0001740	0	0	14.5469	0	0	0	13:108829483..108835817:-	ENSSSCG00000030467
ssc_circ_0001741	0	18.5206	0	0	0	0	13:108829483..108842855:-	ENSSSCG00000030467
ssc_circ_0001742	0	46.3015	36.3673	0	0	29.3815	13:108829483..108854260:-	ENSSSCG00000030467
ssc_circ_0001743	15.7827	0	0	0	0	0	13:108834608..108854260:-	ENSSSCG00000030467
ssc_circ_0001744	0	0	0	0	0	39.1754	13:108834946..108854260:-	ENSSSCG00000030467
ssc_circ_0001745	39.4567	0	14.5469	0	0	0	13:108842609..108851599:-	ENSSSCG00000030467
ssc_circ_0001746	165.718	157.425	232.751	119.177	131.65	156.702	13:108842609..108854260:-	ENSSSCG00000030467
ssc_circ_0001747	0	0	0	0	14.6278	0	13:108845780..108847419:+	Null
ssc_circ_0001748	181.501	138.905	240.024	119.177	277.928	313.403	13:108851501..108854260:-	ENSSSCG00000030467
ssc_circ_0001749	0	0	29.0939	0	0	0	13:108851501..108880840:-	ENSSSCG00000030467
ssc_circ_0001750	47.348	27.7809	29.0939	55.6157	65.825	0	13:108873722..108880840:-	ENSSSCG00000030467
ssc_circ_0001751	315.653	203.727	232.751	230.408	175.533	264.434	13:108874660..108880840:-	ENSSSCG00000030467
ssc_circ_0001752	0	0	0	0	14.6278	0	13:108876124..108880840:-	ENSSSCG00000030467
ssc_circ_0001753	0	0	0	0	21.9417	0	13:108951348..108963151:+	ENSSSCG00000011745
ssc_circ_0001754	0	37.0412	0	0	0	0	13:108953914..108962028:+	ENSSSCG00000011745
ssc_circ_0001755	15.7827	0	0	0	0	0	13:108958194..108962028:+	ENSSSCG00000011745
ssc_circ_0001756	0	0	36.3673	15.8902	14.6278	0	13:108958194..108963151:+	ENSSSCG00000011745
ssc_circ_0001757	0	0	0	0	14.6278	0	13:108973992..108978979:+	ENSSSCG00000011745
ssc_circ_0001758	0	0	0	15.8902	0	0	13:108987477..108990498:+	ENSSSCG00000011745
ssc_circ_0001759	0	37.0412	0	0	0	19.5877	13:10934458..10943848:-	ENSSSCG00000036033
ssc_circ_0001760	55.2393	64.8221	36.3673	103.286	29.2555	88.1446	13:109772484..109778778:-	ENSSSCG00000028905
ssc_circ_0001761	0	0	14.5469	0	0	0	13:109772484..109801337:-	ENSSSCG00000028905
ssc_circ_0001762	0	0	0	15.8902	36.5694	0	13:110054195..110059566:+	Null
ssc_circ_0001763	15.7827	18.5206	14.5469	23.8353	21.9417	0	13:110657082..110681603:+	ENSSSCG00000011752
ssc_circ_0001764	39.4567	0	50.9143	23.8353	29.2555	0	13:110657082..110789120:+	ENSSSCG00000011752
ssc_circ_0001765	15.7827	0	21.8204	0	0	0	13:110681528..110789120:+	ENSSSCG00000011752
ssc_circ_0001766	23.674	0	0	15.8902	0	0	13:110770451..110784858:+	ENSSSCG00000011752
ssc_circ_0001767	39.4567	74.0824	50.9143	0	58.5111	48.9692	13:110770451..110789120:+	ENSSSCG00000011752
ssc_circ_0001768	55.2393	64.8221	65.4612	39.7255	73.1389	48.9692	13:110784615..110789120:+	ENSSSCG00000011752
ssc_circ_0001769	15.7827	0	29.0939	0	0	0	13:110784615..110827514:+	ENSSSCG00000011752
ssc_circ_0001770	0	0	0	0	0	19.5877	13:110788830..110840910:+	ENSSSCG00000011752
ssc_circ_0001771	0	0	0	15.8902	0	0	13:110811400..110840910:+	Null
ssc_circ_0001772	0	18.5206	0	0	0	0	13:110811400..110853978:+	ENSSSCG00000011752
ssc_circ_0001773	23.674	0	0	0	0	0	13:110827456..110840910:+	ENSSSCG00000011752
ssc_circ_0001774	23.674	27.7809	0	0	0	0	13:110827456..110853978:+	ENSSSCG00000011752
ssc_circ_0001775	0	0	14.5469	23.8353	0	0	13:110835616..110840910:+	ENSSSCG00000011752
ssc_circ_0001776	15.7827	0	0	0	0	0	13:110835616..110850407:+	ENSSSCG00000011752
ssc_circ_0001777	0	18.5206	0	0	0	0	13:110878088..110881455:+	ENSSSCG00000011752
ssc_circ_0001778	0	0	0	47.6706	29.2555	29.3815	13:110913572..110916337:+	ENSSSCG00000011752
ssc_circ_0001779	0	27.7809	14.5469	23.8353	0	0	13:111254637..111262085:+	ENSSSCG00000035746
ssc_circ_0001780	39.4567	0	0	0	0	0	13:111274393..111286180:+	ENSSSCG00000035746
ssc_circ_0001781	0	27.7809	0	0	21.9417	0	13:11164591..11209734:-	ENSSSCG00000036033
ssc_circ_0001782	0	0	0	23.8353	0	0	13:11335021..11337900:-	Null
ssc_circ_0001783	0	0	0	0	0	29.3815	13:115336229..115345354:-	ENSSSCG00000011760
ssc_circ_0001784	15.7827	0	0	0	0	0	13:115356056..115402388:-	ENSSSCG00000011760
ssc_circ_0001785	15.7827	0	0	0	0	29.3815	13:115385728..115402388:-	ENSSSCG00000011760
ssc_circ_0001786	0	0	0	15.8902	0	0	13:115397796..115398016:-	Null
ssc_circ_0001787	0	0	29.0939	23.8353	0	0	13:117240823..117241978:+	ENSSSCG00000030413
ssc_circ_0001788	47.348	18.5206	29.0939	39.7255	0	19.5877	13:117240823..117247185:+	ENSSSCG00000030413
ssc_circ_0001789	0	0	21.8204	15.8902	0	0	13:117240823..117252995:+	ENSSSCG00000030413
ssc_circ_0001790	0	0	14.5469	0	0	0	13:117240823..117266971:+	ENSSSCG00000030413
ssc_circ_0001791	0	0	0	31.7804	0	0	13:117374444..117376882:+	Null
ssc_circ_0001792	0	0	0	0	14.6278	0	13:117406033..117410775:+	ENSSSCG00000039285
ssc_circ_0001793	0	0	0	15.8902	0	0	13:117607040..117607463:+	ENSSSCG00000011762
ssc_circ_0001794	0	0	0	15.8902	0	0	13:117610942..117618249:+	ENSSSCG00000011762
ssc_circ_0001795	0	0	0	23.8353	0	19.5877	13:117643455..117649071:-	ENSSSCG00000011763
ssc_circ_0001796	0	0	0	0	0	39.1754	13:117703190..117704671:+	Null
ssc_circ_0001797	0	0	0	39.7255	0	0	13:117726317..117742266:+	ENSSSCG00000011765
ssc_circ_0001798	23.674	37.0412	14.5469	0	0	0	13:117726317..117751433:+	ENSSSCG00000011765
ssc_circ_0001799	0	0	0	0	21.9417	0	13:117734205..117742266:+	ENSSSCG00000011765
ssc_circ_0001800	0	0	14.5469	15.8902	0	0	13:117734205..117751433:+	ENSSSCG00000011765
ssc_circ_0001801	363.001	250.028	123.649	341.639	292.555	205.671	13:117742145..117749582:+	ENSSSCG00000011765
ssc_circ_0001802	0	0	14.5469	47.6706	0	0	13:117742145..117751433:+	ENSSSCG00000011765
ssc_circ_0001803	0	0	0	15.8902	0	0	13:117742145..117785797:+	ENSSSCG00000011765
ssc_circ_0001804	86.8047	27.7809	14.5469	47.6706	14.6278	68.5569	13:117749440..117751433:+	ENSSSCG00000011765
ssc_circ_0001805	0	0	14.5469	0	0	0	13:117762403..117785797:+	ENSSSCG00000011765
ssc_circ_0001806	0	0	29.0939	31.7804	0	0	13:117762403..117804298:+	ENSSSCG00000011765
ssc_circ_0001807	23.674	0	0	23.8353	0	0	13:117771074..117785797:+	ENSSSCG00000011765
ssc_circ_0001808	0	0	0	15.8902	0	0	13:117771074..117804298:+	ENSSSCG00000011765
ssc_circ_0001809	0	0	0	23.8353	0	0	13:117785623..117804298:+	ENSSSCG00000011765
ssc_circ_0001810	0	0	58.1877	119.177	21.9417	78.3508	13:117794365..117804298:+	ENSSSCG00000011765
ssc_circ_0001811	55.2393	46.3015	36.3673	31.7804	73.1389	29.3815	13:117801686..117802401:+	ENSSSCG00000011765
ssc_circ_0001812	39.4567	46.3015	36.3673	47.6706	43.8833	39.1754	13:117801686..117804298:+	ENSSSCG00000011765
ssc_circ_0001813	0	18.5206	0	0	58.5111	29.3815	13:118870363..118871314:+	ENSSSCG00000011769
ssc_circ_0001814	0	0	0	0	21.9417	0	13:118870363..118891037:+	ENSSSCG00000011769
ssc_circ_0001815	0	0	0	15.8902	0	0	13:118870848..118874998:+	ENSSSCG00000011769
ssc_circ_0001816	0	0	14.5469	0	0	0	13:118870848..118893405:+	ENSSSCG00000011769
ssc_circ_0001817	0	0	0	0	0	19.5877	13:118871221..118874998:+	ENSSSCG00000011769
ssc_circ_0001818	0	0	29.0939	0	0	0	13:118871953..118878818:+	ENSSSCG00000011769
ssc_circ_0001819	0	0	0	23.8353	0	29.3815	13:118884334..118891037:+	ENSSSCG00000011769
ssc_circ_0001820	15.7827	120.384	43.6408	150.957	58.5111	39.1754	13:118890834..118894230:+	ENSSSCG00000011769
ssc_circ_0001821	0	0	0	47.6706	36.5694	0	13:118893205..118894230:+	ENSSSCG00000011769
ssc_circ_0001822	47.348	37.0412	101.829	111.231	29.2555	39.1754	13:120756800..120765156:+	ENSSSCG00000011772
ssc_circ_0001823	31.5653	0	14.5469	47.6706	43.8833	0	13:120756800..120779879:+	ENSSSCG00000011772
ssc_circ_0001824	0	0	21.8204	0	0	0	13:120762855..120778323:+	ENSSSCG00000011772
ssc_circ_0001825	0	27.7809	0	0	0	19.5877	13:120762855..120779879:+	ENSSSCG00000011772
ssc_circ_0001826	31.5653	18.5206	0	47.6706	0	39.1754	13:120765076..120779879:+	ENSSSCG00000011772
ssc_circ_0001827	213.066	259.288	203.657	436.981	394.95	430.929	13:120778216..120779879:+	ENSSSCG00000011772
ssc_circ_0001828	0	18.5206	0	0	0	0	13:120778216..120788611:+	ENSSSCG00000011772
ssc_circ_0001829	0	0	0	0	14.6278	0	13:120778216..120791264:+	ENSSSCG00000011772
ssc_circ_0001830	15.7827	0	21.8204	71.5059	14.6278	0	13:120778216..120795359:+	ENSSSCG00000011772
ssc_circ_0001831	15.7827	0	0	0	29.2555	0	13:120788564..120795359:+	ENSSSCG00000011772
ssc_circ_0001832	0	0	0	0	14.6278	0	13:120795278..120810310:+	ENSSSCG00000011772
ssc_circ_0001833	0	0	0	23.8353	0	0	13:120795278..120824864:+	ENSSSCG00000011772
ssc_circ_0001834	0	0	0	15.8902	0	0	13:120795278..120835829:+	ENSSSCG00000011772
ssc_circ_0001835	0	0	0	0	14.6278	0	13:120795278..120850194:+	ENSSSCG00000011772
ssc_circ_0001836	0	0	0	15.8902	0	0	13:120803874..120812263:+	ENSSSCG00000011772
ssc_circ_0001837	0	0	0	23.8353	0	0	13:120807611..120810310:+	ENSSSCG00000011772
ssc_circ_0001838	0	0	0	0	21.9417	0	13:120810086..120810310:+	ENSSSCG00000011772
ssc_circ_0001839	39.4567	37.0412	101.829	111.231	36.5694	48.9692	13:120819011..120850194:+	ENSSSCG00000011772
ssc_circ_0001840	15.7827	27.7809	21.8204	0	21.9417	19.5877	13:120831733..120850194:+	ENSSSCG00000011772
ssc_circ_0001841	0	0	0	0	29.2555	0	13:120834591..120848493:+	ENSSSCG00000011772
ssc_circ_0001842	0	0	0	0	36.5694	0	13:120847774..120850194:+	ENSSSCG00000011772
ssc_circ_0001843	544.502	435.234	494.596	436.981	731.389	714.951	13:120919103..120935351:-	ENSSSCG00000022783
ssc_circ_0001844	94.696	111.124	160.016	79.451	146.278	254.64	13:120931036..120933597:-	ENSSSCG00000022783
ssc_circ_0001845	1136.35	1240.88	952.824	977.248	1279.93	1155.67	13:120931036..120935351:-	ENSSSCG00000022783
ssc_circ_0001846	23.674	0	0	0	14.6278	0	13:120933429..120935351:-	ENSSSCG00000022783
ssc_circ_0001847	23.674	18.5206	0	0	14.6278	0	13:120987445..121006776:-	ENSSSCG00000025942
ssc_circ_0001848	0	18.5206	0	0	0	0	13:120987445..121017783:-	ENSSSCG00000025942
ssc_circ_0001849	0	0	21.8204	0	14.6278	0	13:120998390..121006776:-	ENSSSCG00000025942
ssc_circ_0001850	0	0	0	0	21.9417	0	13:121001092..121006776:-	ENSSSCG00000025942
ssc_circ_0001851	39.4567	55.5618	29.0939	71.5059	65.825	97.9384	13:121003053..121006776:-	ENSSSCG00000025942
ssc_circ_0001852	0	18.5206	0	31.7804	36.5694	0	13:121035546..121036441:-	ENSSSCG00000025942
ssc_circ_0001853	39.4567	55.5618	116.376	111.231	131.65	88.1446	13:121052113..121059064:-	ENSSSCG00000025942
ssc_circ_0001854	47.348	0	21.8204	23.8353	0	0	13:121056218..121059064:-	ENSSSCG00000025942
ssc_circ_0001855	31.5653	0	43.6408	0	36.5694	0	13:121161976..121163467:-	ENSSSCG00000021749
ssc_circ_0001856	0	0	14.5469	0	0	0	13:121183046..121191958:-	ENSSSCG00000021749
ssc_circ_0001857	0	0	14.5469	31.7804	0	19.5877	13:121393206..121398502:+	Null
ssc_circ_0001858	0	0	0	15.8902	0	0	13:121447748..121448196:-	ENSSSCG00000031476
ssc_circ_0001859	0	0	14.5469	0	0	29.3815	13:121570082..121570785:+	Null
ssc_circ_0001860	55.2393	37.0412	36.3673	15.8902	29.2555	29.3815	13:121570082..121572035:+	ENSSSCG00000011775
ssc_circ_0001861	47.348	0	21.8204	0	14.6278	58.7631	13:121570082..121577363:+	ENSSSCG00000011775
ssc_circ_0001862	0	0	0	23.8353	0	0	13:121570082..121589673:+	ENSSSCG00000011775
ssc_circ_0001863	0	0	36.3673	23.8353	14.6278	0	13:121570082..121596427:+	ENSSSCG00000011775
ssc_circ_0001864	126.261	92.603	174.563	174.792	146.278	156.702	13:121571994..121577363:+	ENSSSCG00000011775
ssc_circ_0001865	0	0	29.0939	15.8902	0	0	13:121572490..121574037:-	Null
ssc_circ_0001866	0	0	0	23.8353	0	0	13:121574169..121575007:+	Null
ssc_circ_0001867	15.7827	0	0	55.6157	43.8833	97.9384	13:121576383..121577363:+	ENSSSCG00000011775
ssc_circ_0001868	0	0	0	15.8902	0	19.5877	13:121576383..121589673:+	ENSSSCG00000011775
ssc_circ_0001869	23.674	101.863	0	79.451	43.8833	19.5877	13:121576383..121596427:+	ENSSSCG00000011775
ssc_circ_0001870	418.241	268.549	261.845	262.188	255.986	235.052	13:121588580..121596427:+	ENSSSCG00000011775
ssc_circ_0001871	0	0	0	15.8902	0	0	13:121670507..121682565:+	ENSSSCG00000011776
ssc_circ_0001872	15.7827	18.5206	14.5469	23.8353	14.6278	29.3815	13:121699729..121700467:+	ENSSSCG00000011776
ssc_circ_0001873	0	0	14.5469	0	0	0	13:121768233..121771595:-	ENSSSCG00000033424
ssc_circ_0001874	0	0	0	15.8902	0	0	13:121768233..121801113:-	ENSSSCG00000033424
ssc_circ_0001875	0	0	0	0	0	19.5877	13:121798403..121802974:-	ENSSSCG00000033424
ssc_circ_0001876	126.261	175.946	87.2816	182.737	124.336	166.495	13:121798856..121802974:-	ENSSSCG00000033424
ssc_circ_0001877	0	27.7809	36.3673	119.177	29.2555	29.3815	13:121801041..121802974:-	ENSSSCG00000033424
ssc_circ_0001878	39.4567	0	14.5469	15.8902	36.5694	107.732	13:121802237..121802974:-	ENSSSCG00000033424
ssc_circ_0001879	31.5653	0	0	0	21.9417	29.3815	13:121882226..121886954:-	ENSSSCG00000011782
ssc_circ_0001880	39.4567	27.7809	14.5469	0	51.1972	0	13:121908445..121911725:-	ENSSSCG00000011782
ssc_circ_0001881	63.1307	18.5206	0	31.7804	14.6278	39.1754	13:122190540..122191051:+	ENSSSCG00000023998
ssc_circ_0001882	0	0	14.5469	23.8353	0	29.3815	13:122190540..122192108:+	ENSSSCG00000023998
ssc_circ_0001883	15.7827	46.3015	87.2816	71.5059	43.8833	19.5877	13:122727540..122750151:+	ENSSSCG00000011788
ssc_circ_0001884	0	0	14.5469	0	0	0	13:122727540..122835708:+	ENSSSCG00000011788
ssc_circ_0001885	0	0	0	0	29.2555	0	13:122746508..122750151:+	ENSSSCG00000011788
ssc_circ_0001886	0	37.0412	0	0	0	0	13:122788149..122799645:+	ENSSSCG00000011788
ssc_circ_0001887	0	0	0	0	14.6278	0	13:122788149..122802413:+	ENSSSCG00000011788
ssc_circ_0001888	0	0	14.5469	0	14.6278	29.3815	13:122802362..122815400:+	ENSSSCG00000011788
ssc_circ_0001889	0	0	0	0	0	19.5877	13:122822180..122835708:+	ENSSSCG00000011788
ssc_circ_0001890	0	27.7809	0	0	0	0	13:122846614..122873288:+	ENSSSCG00000011788
ssc_circ_0001891	31.5653	18.5206	72.7347	0	36.5694	0	13:123437550..123438399:+	ENSSSCG00000011794
ssc_circ_0001892	0	18.5206	0	31.7804	0	19.5877	13:123437550..123447842:+	ENSSSCG00000011794
ssc_circ_0001893	0	0	0	0	0	19.5877	13:123440897..123447842:+	ENSSSCG00000011794
ssc_circ_0001894	0	0	0	15.8902	0	0	13:123440897..123463017:+	ENSSSCG00000011794
ssc_circ_0001895	55.2393	55.5618	36.3673	174.792	80.4527	68.5569	13:123445565..123447842:+	ENSSSCG00000011794
ssc_circ_0001896	0	0	14.5469	0	0	0	13:123445565..123450518:+	ENSSSCG00000011794
ssc_circ_0001897	0	0	0	0	0	19.5877	13:123446426..123447842:+	ENSSSCG00000011794
ssc_circ_0001898	31.5653	0	0	31.7804	21.9417	0	13:123716429..123737809:+	Null
ssc_circ_0001899	0	0	0	31.7804	0	0	13:123761745..123764219:-	ENSSSCG00000030225
ssc_circ_0001900	23.674	27.7809	14.5469	15.8902	14.6278	0	13:124586483..124586947:+	ENSSSCG00000011803
ssc_circ_0001901	0	0	14.5469	0	0	0	13:12522001..12544500:-	ENSSSCG00000011213
ssc_circ_0001902	0	0	21.8204	0	0	48.9692	13:12528540..12529463:-	ENSSSCG00000011213
ssc_circ_0001903	23.674	0	0	0	0	0	13:12535873..12536617:-	ENSSSCG00000011213
ssc_circ_0001904	39.4567	0	65.4612	63.5608	51.1972	29.3815	13:12542442..12548099:-	ENSSSCG00000011213
ssc_circ_0001905	0	0	14.5469	0	0	0	13:12547887..12556359:-	ENSSSCG00000011213
ssc_circ_0001906	0	27.7809	0	0	0	0	13:12547887..12562815:-	ENSSSCG00000011213
ssc_circ_0001907	0	0	14.5469	0	0	0	13:12547887..12562830:-	ENSSSCG00000011213
ssc_circ_0001908	220.957	166.685	232.751	182.737	197.475	244.846	13:12556296..12562815:-	ENSSSCG00000011213
ssc_circ_0001909	55.2393	46.3015	29.0939	127.122	131.65	58.7631	13:12556296..12562830:-	ENSSSCG00000011213
ssc_circ_0001910	0	0	21.8204	0	21.9417	0	13:125959242..126013836:+	ENSSSCG00000011811
ssc_circ_0001911	0	37.0412	0	0	0	0	13:125972284..126013836:+	ENSSSCG00000011811
ssc_circ_0001912	0	0	0	0	29.2555	0	13:126012285..126013836:+	ENSSSCG00000011811
ssc_circ_0001913	0	0	36.3673	15.8902	14.6278	0	13:126013636..126013836:+	ENSSSCG00000011811
ssc_circ_0001914	0	0	21.8204	15.8902	0	19.5877	13:126247601..126248494:+	Null
ssc_circ_0001915	0	18.5206	0	31.7804	0	0	13:126248161..126248494:+	Null
ssc_circ_0001916	0	18.5206	0	0	0	0	13:12626206..12633500:-	ENSSSCG00000011214
ssc_circ_0001917	0	37.0412	29.0939	0	43.8833	0	13:12631992..12633500:-	ENSSSCG00000011214
ssc_circ_0001918	0	0	0	31.7804	0	0	13:12631992..12635895:-	ENSSSCG00000011214
ssc_circ_0001919	15.7827	0	0	0	0	0	13:126350075..126358403:+	ENSSSCG00000011811
ssc_circ_0001920	55.2393	18.5206	21.8204	0	0	78.3508	13:12666411..12670563:-	ENSSSCG00000011214
ssc_circ_0001921	0	0	0	15.8902	0	0	13:12699049..12720413:+	Null
ssc_circ_0001922	39.4567	27.7809	0	0	73.1389	0	13:127136021..127202743:+	ENSSSCG00000025592
ssc_circ_0001923	173.609	101.863	72.7347	63.5608	146.278	88.1446	13:127201706..127202743:+	ENSSSCG00000025592
ssc_circ_0001924	0	0	0	0	21.9417	0	13:127201706..127204485:+	ENSSSCG00000025592
ssc_circ_0001925	0	0	0	0	0	29.3815	13:127230519..127262728:+	Null,ENSSSCG00000025592
ssc_circ_0001926	31.5653	27.7809	36.3673	0	14.6278	0	13:127262474..127262728:+	ENSSSCG00000025592
ssc_circ_0001927	15.7827	0	0	0	0	0	13:127313285..127319958:+	ENSSSCG00000025592
ssc_circ_0001928	0	0	0	0	29.2555	0	13:127317771..127322568:+	ENSSSCG00000025592
ssc_circ_0001929	0	0	21.8204	0	0	0	13:127442412..127456347:-	ENSSSCG00000011813
ssc_circ_0001930	0	0	0	0	0	19.5877	13:127446430..127456347:-	ENSSSCG00000011813
ssc_circ_0001931	0	0	0	0	0	29.3815	13:128651749..128674583:+	ENSSSCG00000036423
ssc_circ_0001932	0	18.5206	0	0	14.6278	0	13:128673790..128690839:+	Null
ssc_circ_0001933	0	18.5206	21.8204	0	0	58.7631	13:130651629..130657123:+	ENSSSCG00000011822
ssc_circ_0001934	0	27.7809	0	0	0	0	13:131431707..131452941:-	ENSSSCG00000011825
ssc_circ_0001935	0	0	21.8204	0	0	0	13:131438786..131452941:-	ENSSSCG00000011825
ssc_circ_0001936	23.674	37.0412	0	0	0	0	13:131590495..131596912:-	ENSSSCG00000011826
ssc_circ_0001937	0	0	0	0	14.6278	88.1446	13:131641552..131642260:-	ENSSSCG00000011827
ssc_circ_0001938	39.4567	0	21.8204	0	14.6278	29.3815	13:131641552..131642810:-	ENSSSCG00000011827
ssc_circ_0001939	0	0	0	23.8353	29.2555	0	13:132302321..132314552:-	ENSSSCG00000031147
ssc_circ_0001940	23.674	0	0	23.8353	21.9417	39.1754	13:132321056..132329285:-	ENSSSCG00000031147
ssc_circ_0001941	0	0	21.8204	0	0	0	13:132321056..132335952:-	ENSSSCG00000031147
ssc_circ_0001942	102.587	46.3015	123.649	31.7804	43.8833	78.3508	13:132321056..132337788:-	ENSSSCG00000031147
ssc_circ_0001943	0	18.5206	29.0939	23.8353	51.1972	0	13:132325910..132337788:-	ENSSSCG00000031147
ssc_circ_0001944	39.4567	138.905	65.4612	71.5059	73.1389	19.5877	13:132335769..132337788:-	ENSSSCG00000031147
ssc_circ_0001945	0	18.5206	14.5469	0	0	0	13:132335769..132367470:-	ENSSSCG00000031147
ssc_circ_0001946	55.2393	27.7809	65.4612	0	51.1972	48.9692	13:132831927..132837247:+	Null,ENSSSCG00000011833
ssc_circ_0001947	0	0	0	0	0	29.3815	13:132844321..132915226:+	Null,ENSSSCG00000011833
ssc_circ_0001948	39.4567	0	0	0	0	0	13:132882245..132915226:+	ENSSSCG00000011833
ssc_circ_0001949	0	0	14.5469	0	0	0	13:132915062..132960807:+	ENSSSCG00000011833
ssc_circ_0001950	23.674	0	0	0	0	39.1754	13:132915062..132975398:+	ENSSSCG00000011833
ssc_circ_0001951	15.7827	0	0	23.8353	0	0	13:132945576..132960807:+	ENSSSCG00000011833
ssc_circ_0001952	15.7827	0	0	0	29.2555	0	13:132945576..132975398:+	ENSSSCG00000011833
ssc_circ_0001953	0	0	29.0939	0	0	0	13:132945576..132991254:+	ENSSSCG00000011833
ssc_circ_0001954	94.696	148.165	167.29	63.5608	87.7666	78.3508	13:132960754..132975398:+	ENSSSCG00000011833
ssc_circ_0001955	15.7827	0	0	23.8353	0	0	13:132960754..132991254:+	ENSSSCG00000011833
ssc_circ_0001956	31.5653	46.3015	29.0939	0	0	0	13:132967130..132975398:+	ENSSSCG00000011833
ssc_circ_0001957	23.674	18.5206	14.5469	39.7255	0	0	13:132971833..132973078:+	ENSSSCG00000011833
ssc_circ_0001958	0	0	36.3673	23.8353	29.2555	0	13:132971833..132975398:+	ENSSSCG00000011833
ssc_circ_0001959	276.197	305.59	181.837	31.7804	255.986	137.114	13:132986164..132991254:+	ENSSSCG00000011833
ssc_circ_0001960	23.674	74.0824	109.102	47.6706	73.1389	0	13:132986164..132995932:+	ENSSSCG00000011833
ssc_circ_0001961	0	64.8221	36.3673	31.7804	29.2555	68.5569	13:132986164..133007560:+	ENSSSCG00000011833
ssc_circ_0001962	0	18.5206	0	0	0	0	13:132986164..133023430:+	ENSSSCG00000011833
ssc_circ_0001963	0	0	21.8204	0	0	0	13:132995856..133023430:+	ENSSSCG00000011833
ssc_circ_0001964	15.7827	0	0	0	0	0	13:133033025..133036076:+	ENSSSCG00000011833
ssc_circ_0001965	15.7827	0	0	0	0	0	13:133033025..133052271:+	ENSSSCG00000011833
ssc_circ_0001966	197.283	287.069	269.118	135.067	241.358	323.197	13:133048338..133052271:+	ENSSSCG00000011833
ssc_circ_0001967	55.2393	46.3015	0	0	14.6278	19.5877	13:133050539..133052271:+	ENSSSCG00000011833
ssc_circ_0001968	78.9133	111.124	225.477	190.683	204.789	78.3508	13:133225592..133229104:-	ENSSSCG00000011841
ssc_circ_0001969	0	0	0	15.8902	21.9417	0	13:133225592..133230015:-	Null
ssc_circ_0001970	0	18.5206	43.6408	0	29.2555	0	13:133228405..133229104:-	ENSSSCG00000011841
ssc_circ_0001971	0	0	0	0	0	19.5877	13:133247004..133248538:-	ENSSSCG00000011841
ssc_circ_0001972	0	0	0	15.8902	0	0	13:133296684..133304898:-	ENSSSCG00000011843
ssc_circ_0001973	55.2393	74.0824	43.6408	79.451	36.5694	48.9692	13:133296684..133305955:-	ENSSSCG00000011843
ssc_circ_0001974	39.4567	37.0412	0	0	21.9417	29.3815	13:133296684..133312344:-	ENSSSCG00000011843
ssc_circ_0001975	31.5653	18.5206	0	79.451	51.1972	58.7631	13:133302378..133305955:-	ENSSSCG00000011843
ssc_circ_0001976	86.8047	18.5206	36.3673	23.8353	87.7666	0	13:133304786..133312344:-	ENSSSCG00000011843
ssc_circ_0001977	173.609	148.165	160.016	166.847	182.847	156.702	13:133308842..133312344:-	ENSSSCG00000011843
ssc_circ_0001978	0	0	0	23.8353	0	0	13:133308842..133314578:-	ENSSSCG00000011843
ssc_circ_0001979	0	0	0	15.8902	0	0	13:133310321..133312344:-	ENSSSCG00000011843
ssc_circ_0001980	15.7827	27.7809	58.1877	0	43.8833	0	13:133397387..133404400:-	ENSSSCG00000026934
ssc_circ_0001981	63.1307	46.3015	14.5469	47.6706	73.1389	48.9692	13:133636397..133637263:+	ENSSSCG00000034711
ssc_circ_0001982	0	0	36.3673	23.8353	43.8833	29.3815	13:133636397..133640271:+	ENSSSCG00000034711
ssc_circ_0001983	39.4567	0	21.8204	0	21.9417	0	13:133710723..133715585:+	ENSSSCG00000021380
ssc_circ_0001984	0	18.5206	0	0	21.9417	0	13:133710723..133727006:+	ENSSSCG00000021380
ssc_circ_0001985	197.283	27.7809	109.102	150.957	197.475	78.3508	13:133715518..133727006:+	ENSSSCG00000021380
ssc_circ_0001986	0	0	0	0	21.9417	0	13:133734322..133738261:+	ENSSSCG00000021380
ssc_circ_0001987	15.7827	0	0	0	0	0	13:133794325..133818887:+	Null
ssc_circ_0001988	0	18.5206	0	0	0	0	13:133840281..133844358:+	ENSSSCG00000011845
ssc_circ_0001989	0	0	21.8204	0	0	0	13:133841436..133844358:+	ENSSSCG00000011845
ssc_circ_0001990	0	0	0	0	14.6278	0	13:133843699..133844358:+	ENSSSCG00000011845
ssc_circ_0001991	0	27.7809	0	31.7804	0	0	13:133976765..133979478:+	ENSSSCG00000011848
ssc_circ_0001992	15.7827	27.7809	0	15.8902	29.2555	0	13:133976765..133981842:+	ENSSSCG00000011848
ssc_circ_0001993	23.674	0	0	0	0	0	13:133984022..133987630:+	ENSSSCG00000011848
ssc_circ_0001994	0	0	0	0	0	39.1754	13:134233747..134234461:+	ENSSSCG00000011850
ssc_circ_0001995	31.5653	0	0	0	21.9417	0	13:134308298..134309219:-	ENSSSCG00000011853
ssc_circ_0001996	0	0	0	0	14.6278	0	13:134368710..134379384:+	ENSSSCG00000027139
ssc_circ_0001997	0	0	14.5469	0	0	0	13:134375416..134379384:+	ENSSSCG00000027139
ssc_circ_0001998	47.348	0	0	31.7804	0	39.1754	13:134379236..134384091:+	ENSSSCG00000027139
[truncated: 14,344 more rows]
