# Supplementary material for: Profiling and Functional Analysis of Circular RNAs in Porcine Fast and Slow Muscles
Source: Front Cell Dev Biol. 2020 May 26;8:322. doi: 10.3389/fcell.2020.00322 (PMC7264268; doi:10.3389/fcell.2020.00322)
Supplement: Supplementary file 1 [file Data_Sheet_1.zip › Supplementary Materials/Supplementary Table S5 Differentially expressed circRNAs.xls]

## Sheet: Supplementary Table S5
Supplementary Table S5 Differentially expressed circRNAs
Gene	Gene	Bf28_count	Bf35_count	Bf36_count	baseMean	Sol28_count	Sol35_count	Sol36_count	Log2FoldChange	pval	Up/Down	Significant	Location	Source_Gene	NR:Seq-id	NR:Score	NR:Evalue	NR:Description	NT:Seq-id	NT:Score	NT:Evalue	NT:Description	Uniprot:UniProtKB-AC	Uniprot:Score	Uniprot:Evalue	Uniprot:Description	COG:gene	COG:Score	COG:Eval	COG:num	Pfam:pfam_ID	Pfam:pfam_Name	Pfam:pfam_Description	GO:biological_process	GO:cellular_component	GO:molecular_function	KEGG:KO	KEGG:Description
ssc_circ_0000017	ssc_circ_0000017	0	0	0	2.07542	2	3	7	-3.71761	0.0220584	down	yes	10:11818651..11823816:-	ENSSSCG00000010839	gi|927184206|ref|XP_013833601.1|	1514	0	PREDICTED: WD repeat-containing protein 64 isoform X3 [Sus scrofa]	gi|927184213|ref|XM_005653765.2|	903	0	PREDICTED: Sus scrofa WD repeat domain 64 (WDR64), transcript variant X5, mRNA	Q9D565	517	1e-171	WD repeat-containing protein 64	.	.	.	.	pfam07713	DUF1604	Protein of unknown function (DUF1604). This family is found at the N-terminus of several eukaryotic RNA processing proteins.	.	GO:0070062|extracellular exosome;GO:0016020|membrane;	.	.	.
ssc_circ_0000215	ssc_circ_0000215	3	5	5	2.1806	0	0	0	3.85942	0.0165553	up	yes	10:31295417..31303258:+	ENSSSCG00000021005	gi|958799790|ref|XP_014684005.1|	2183	0	PREDICTED: ubiquilin-1 isoform X1 [Equus asinus]	gi|927185784|ref|XM_013980156.1|	3741	0	PREDICTED: Sus scrofa ubiquilin 1 (UBQLN1), mRNA	Q9UMX0	706	0	Ubiquilin-1	ECU10g1730	75.1	1e-13	COG5272	pfam00240	ubiquitin	Ubiquitin family. This family contains a number of ubiquitin-like proteins: SUMO (smt3 homologue) Nedd8, Elongin B, Rub1, and Parkin. A number of them are thought to carry a distinctive five-residue motif termed the proteasome-interacting motif (PIM), which may have a biologically significant role in protein delivery to proteasomes and recruitment of proteasomes to transcription sites.	GO:0035973|aggrephagy;GO:0000045|autophagosome assembly;GO:0097352|autophagosome maturation;GO:0071456|cellular response to hypoxia;GO:0030433|ER-associated ubiquitin-dependent protein catabolic process;GO:0016236|macroautophagy;GO:1901340|negative regulation of store-operated calcium channel activity;GO:0034140|negative regulation of toll-like receptor 3 signaling pathway;GO:1903071|positive reg…	GO:0016235|aggresome;GO:0005776|autophagosome;GO:0005737|cytoplasm;GO:0031410|cytoplasmic vesicle;GO:0005783|endoplasmic reticulum;GO:0005654|nucleoplasm;GO:0048471|perinuclear region of cytoplasm;GO:0005886|plasma membrane;GO:0000502|proteasome complex;GO:0043234|protein complex;	GO:0019900|kinase binding;GO:0031593|polyubiquitin binding;	K04523	UBQLN, DSK2; ubiquilin
ssc_circ_0000525	ssc_circ_0000525	5	4	3	1.99548	0	0	0	3.73233	0.0214188	up	yes	10:68491183..68499831:-	ENSSSCG00000029602	gi|545854128|ref|XP_005668307.1|	2525	0	PREDICTED: WD repeat-containing protein 37 isoform X1 [Sus scrofa]	gi|927188105|ref|XM_005668250.2|	3711	0	PREDICTED: Sus scrofa WD repeat-containing protein 37 (LOC102160244), transcript variant X1, mRNA	Q5R650	89	5e-17	WD repeat-containing protein 37	.	.	.	.	pfam00400	WD40	WD domain, G-beta repeat.	GO:0006355|regulation of transcription, DNA-templated;GO:0006351|transcription, DNA-templated;	GO:0005634|nucleus;	GO:0003677|DNA binding;GO:0046872|metal ion binding;GO:0003700|transcription factor activity, sequence-specific DNA binding;	.	.
ssc_circ_0000528	ssc_circ_0000528	3	0	9	1.86572	0	0	0	3.43809	0.0379152	up	yes	10:68491183..68518239:-	ENSSSCG00000029602	gi|545854128|ref|XP_005668307.1|	2525	0	PREDICTED: WD repeat-containing protein 37 isoform X1 [Sus scrofa]	gi|927188105|ref|XM_005668250.2|	3711	0	PREDICTED: Sus scrofa WD repeat-containing protein 37 (LOC102160244), transcript variant X1, mRNA	Q5R650	89	5e-17	WD repeat-containing protein 37	.	.	.	.	pfam00400	WD40	WD domain, G-beta repeat.	GO:0006355|regulation of transcription, DNA-templated;GO:0006351|transcription, DNA-templated;	GO:0005634|nucleus;	GO:0003677|DNA binding;GO:0046872|metal ion binding;GO:0003700|transcription factor activity, sequence-specific DNA binding;	.	.
ssc_circ_0000543	ssc_circ_0000543	0	0	0	2.06175	3	6	4	-3.75391	0.0204081	down	yes	10:6899420..6899835:-	ENSSSCG00000010814	gi|6753774|ref|NP_036065.1|	2372	0	estrogen-related receptor gamma isoform1 [Mus musculus]	gi|560924062|ref|XM_006188160.1|	3976	0	PREDICTED: Camelus ferus estrogen-related receptor gamma (ESRRG), transcript variant X1, mRNA	P62510	874	0	Estrogen-related receptor gamma	.	.	.	.	pfam00105	zf-C4	Zinc finger, C4 type (two domains). In nearly all cases, this is the DNA binding domain of a nuclear hormone receptor. The alignment contains two Zinc finger domains that are too dissimilar to be aligned with each other.	GO:0045893|positive regulation of transcription, DNA-templated;GO:0006355|regulation of transcription, DNA-templated;	GO:0005634|nucleus;	GO:0050682|AF-2 domain binding;GO:0003708|retinoic acid receptor activity;GO:0000977|RNA polymerase II regulatory region sequence-specific DNA binding;GO:0005496|steroid binding;GO:0003707|steroid hormone receptor activity;GO:0001228|transcriptional activator activity, RNA polymerase II transcription regulatory region sequence-specific binding;GO:0008270|zinc ion binding;	K08554	NR3B3, ESRRG; estrogen-related receptor gamma
ssc_circ_0000552	ssc_circ_0000552	0	0	0	1.86921	4	2	5	-3.58438	0.0283695	down	yes	10:69233682..69235186:-	ENSSSCG00000011166	gi|311265948|ref|XP_003130898.1|	3000	0	PREDICTED: zinc finger MYND domain-containing protein 11 isoform X3 [Sus scrofa]	gi|545854155|ref|XM_005668261.1|	4103	0	PREDICTED: Sus scrofa zinc finger, MYND-type containing 11 (ZMYND11), transcript variant X5, mRNA	Q15326	997	0	Zinc finger MYND domain-containing protein 11	.	.	.	.	pfam00855	PWWP	PWWP domain. The PWWP domain is named after a conserved Pro-Trp-Trp-Pro motif. The domain binds to Histone-4 methylated at lysine-20, H4K20me, suggesting that it is methyl-lysine recognition motif. Removal of two conserved aromatic residues in a hydrophobic cavity created by this domain within the full-length protein, Pdp1, abolishes the interaction o f the protein with H4K20me3. In fission yeast…	GO:0007049|cell cycle;GO:0008283|cell proliferation;GO:0016569|covalent chromatin modification;GO:2001237|negative regulation of extrinsic apoptotic signaling pathway;GO:0043124|negative regulation of I-kappaB kinase/NF-kappaB signaling;GO:0046329|negative regulation of JNK cascade;GO:0000122|negative regulation of transcription from RNA polymerase II promoter;GO:0034243|regulation of transcripti…	GO:0005694|chromosome;GO:0005654|nucleoplasm;GO:0005634|nucleus;	GO:0003682|chromatin binding;GO:0042393|histone binding;GO:0035064|methylated histone binding;GO:0000977|RNA polymerase II regulatory region sequence-specific DNA binding;GO:0003712|transcription cofactor activity;GO:0003714|transcription corepressor activity;GO:0008270|zinc ion binding;	.	.
ssc_circ_0000557	ssc_circ_0000557	0	6	16	25.3003	24	55	54	-2.29461	0.0328352	down	yes	10:7247065..7247588:-	Null	.	.	.	.	.	.	.	.	.	.	.	.	.	.	.	.	.	.	.	.	.	.	.	.
ssc_circ_0000855	ssc_circ_0000855	42	35	49	28.9206	9	30	14	1.29662	0.0126246	up	yes	11:51531489..51540684:+	ENSSSCG00000009480	gi|194040754|ref|XP_001926612.1|	1193	6e-147	PREDICTED: NEDD4 family-interacting protein 2 [Sus scrofa]	gi|927190826|ref|XM_001926577.4|	2624	0	PREDICTED: Sus scrofa Nedd4 family interacting protein 2 (NDFIP2), mRNA	Q9NV92	419	6e-132	NEDD4 family-interacting protein 2	.	.	.	.	pfam10176	DUF2370	Protein of unknown function (DUF2370). This family is conserved from fungi to humans. The human member is annotated as a Golgi-associated protein-Nedd4 WW domain-binding protein but this could not be confirmed.	GO:0010629|negative regulation of gene expression;GO:0051224|negative regulation of protein transport;GO:0032410|negative regulation of transporter activity;GO:0043123|positive regulation of I-kappaB kinase/NF-kappaB signaling;GO:0031398|positive regulation of protein ubiquitination;	GO:0005737|cytoplasm;GO:0005783|endoplasmic reticulum;GO:0005794|Golgi apparatus;GO:0000139|Golgi membrane;GO:0016021|integral component of membrane;GO:0043231|intracellular membrane-bounded organelle;GO:0005739|mitochondrion;GO:0032585|multivesicular body membrane;GO:0048471|perinuclear region of cytoplasm;	GO:0004871|signal transducer activity;GO:0050699|WW domain binding;	.	.
ssc_circ_0000957	ssc_circ_0000957	5	0	6	1.71253	0	0	0	3.32974	0.0453562	up	yes	11:71158813..71161675:+	ENSSSCG00000032046	gi|593723553|ref|XP_007107963.1|	3517	0	PREDICTED: DNA repair protein complementing XP-G cells isoform X1 [Physeter catodon]	gi|594699534|ref|XM_007196798.1|	1766	0	PREDICTED: Balaenoptera acutorostrata scammoni excision repair cross-complementation group 5 (ERCC5), transcript variant X3, mRNA	P28715	179	4e-44	DNA repair protein complementing XP-G cells	SPBC3E7.08c	218	1e-56	COG0258	pfam00752	XPG_N	XPG N-terminal domain.	GO:0043066|negative regulation of apoptotic process;GO:0033683|nucleotide-excision repair, DNA incision;GO:0006295|nucleotide-excision repair, DNA incision, 3'-to lesion;GO:0006296|nucleotide-excision repair, DNA incision, 5'-to lesion;GO:0006294|nucleotide-excision repair, preincision complex assembly;GO:0006293|nucleotide-excision repair, preincision complex stabilization;GO:0009411|response to…	GO:0005654|nucleoplasm;GO:0005634|nucleus;	GO:0000405|bubble DNA binding;GO:0003690|double-stranded DNA binding;GO:0004520|endodeoxyribonuclease activity;GO:0046872|metal ion binding;GO:0042803|protein homodimerization activity;GO:0047485|protein N-terminus binding;GO:0003697|single-stranded DNA binding;	K10846	ERCC5, XPG, RAD2; DNA excision repair protein ERCC-5
ssc_circ_0000960	ssc_circ_0000960	7	2	5	2.2441	0	0	0	3.89599	0.0153892	up	yes	11:71224938..71243879:+	Null	.	.	.	.	.	.	.	.	.	.	.	.	.	.	.	.	.	.	.	.	.	.	.	.
ssc_circ_0000986	ssc_circ_0000986	0	0	0	2.45694	6	4	5	-4.0069	0.011965	down	yes	11:78343010..78352808:+	Null	.	.	.	.	.	.	.	.	.	.	.	.	.	.	.	.	.	.	.	.	.	.	.	.
ssc_circ_0001036	ssc_circ_0001036	5	0	6	1.71253	0	0	0	3.32974	0.0453562	up	yes	12:11253178..11259350:+	ENSSSCG00000017256	gi|594675622|ref|XP_007185636.1|	7092	0	PREDICTED: ATP-binding cassette sub-family A member 6 isoform X1 [Balaenoptera acutorostrata scammoni]	gi|927193886|ref|XM_005668660.2|	3887	0	PREDICTED: Sus scrofa ATP-binding cassette sub-family A member 6 (LOC100520861), transcript variant X2, mRNA	Q8N139	150	7e-35	ATP-binding cassette sub-family A member 6	BS_yfiL	146	1e-36	COG1131	pfam00005	ABC_tran	ABC transporter. ABC transporters for a large family of proteins responsible for translocation of a variety of compounds across biological membranes. ABC transporters are the largest family of proteins in many completely sequenced bacteria. ABC transporters are composed of two copies of this domain and two copies of a transmembrane domain pfam00664. These four domains may belong to a single polyp…	GO:0006869|lipid transport;	GO:0016021|integral component of membrane;GO:0043231|intracellular membrane-bounded organelle;	GO:0005524|ATP binding;GO:0042626|ATPase activity, coupled to transmembrane movement of substances;	K05649	ABCA6; ATP-binding cassette, subfamily A (ABC1), member 6
ssc_circ_0001094	ssc_circ_0001094	2	2	7	1.77334	0	0	0	3.53452	0.0313085	up	yes	12:1492107..1494267:+	ENSSSCG00000022317	gi|545856290|ref|XP_005668632.1|	4343	0	PREDICTED: putative sodium-coupled neutral amino acid transporter 10 isoform X4 [Sus scrofa]	gi|545856285|ref|XM_003482939.2|	3695	0	PREDICTED: Sus scrofa solute carrier family 38, member 10 (SLC38A10), transcript variant X2, mRNA	Q5RC98	75.1	2e-12	Putative sodium-coupled neutral amino acid transporter 10	YEL064c	74.3	5e-13	COG0814	pfam01490	Aa_trans	Transmembrane amino acid transporter protein. This transmembrane region is found in many amino acid transporters including UNC-47 and MTR. UNC-47 encodes a vesicular amino butyric acid (GABA) transporter, (VGAT). UNC-47 is predicted to have 10 transmembrane domains. MTR is a N system amino acid transporter system protein involved in methyltryptophan resistance. Other members of this family includ…	GO:0006865|amino acid transport;GO:0006814|sodium ion transport;	GO:0016021|integral component of membrane;	.	K14996	SLC38A10; solute carrier family 38 (sodium-coupled neutral amino acid transporter), member 10
ssc_circ_0001138	ssc_circ_0001138	0	0	0	2.479	7	3	5	-4.00785	0.0119768	down	yes	12:18487310..18492129:+	ENSSSCG00000017346	gi|562885184|ref|XP_006170054.1|	4972	0	PREDICTED: 116 kDa U5 small nuclear ribonucleoprotein component isoform X1 [Tupaia chinensis]	gi|927194822|ref|XM_003131332.3|	3406	0	PREDICTED: Sus scrofa elongation factor Tu GTP binding domain containing 2 (EFTUD2), mRNA	Q15029	1919	0	116 kDa U5 small nuclear ribonucleoprotein component	SPBC215.12	1080	0	COG0480	pfam00009	GTP_EFTU	Elongation factor Tu GTP binding domain. This domain contains a P-loop motif, also found in several other families such as pfam00071, pfam00025 and pfam00063. Elongation factor Tu consists of three structural domains, this plus two C-terminal beta barrel domains.	GO:0035690|cellular response to drug;GO:0006397|mRNA processing;GO:0000398|mRNA splicing, via spliceosome;GO:0042220|response to cocaine;GO:0008380|RNA splicing;	GO:0015030|Cajal body;GO:0071013|catalytic step 2 spliceosome;GO:0005737|cytoplasm;GO:0031012|extracellular matrix;GO:0016020|membrane;GO:0016607|nuclear speck;GO:0005654|nucleoplasm;GO:0005681|spliceosomal complex;	GO:0005525|GTP binding;GO:0003924|GTPase activity;GO:0044822|poly(A) RNA binding;	K12852	EFTUD2; 116 kDa U5 small nuclear ribonucleoprotein component
ssc_circ_0001175	ssc_circ_0001175	0	0	0	1.80787	9	0	2	-3.33674	0.0448517	down	yes	12:20739319..20739958:+	ENSSSCG00000017419	gi|311267211|ref|XP_003131457.1|	2309	0	PREDICTED: dnaJ homolog subfamily C member 7 isoform X1 [Sus scrofa]	gi|927195476|ref|XM_003131409.4|	1384	0	PREDICTED: Sus scrofa DnaJ (Hsp40) homolog, subfamily C, member 7 (DNAJC7), transcript variant X1, mRNA	Q99615	868	0	DnaJ homolog subfamily C member 7	.	.	.	.	pfam00226	DnaJ	DnaJ domain. DnaJ domains (J-domains) are associated with hsp70 heat-shock system and it is thought that this domain mediates the interaction. DnaJ-domain is therefore part of a chaperone (protein folding) system. The T-antigens, although not in Prosite are confirmed as DnaJ containing domains from literature.	GO:0070389|chaperone cofactor-dependent protein refolding;GO:0006457|protein folding;GO:1900034|regulation of cellular response to heat;	GO:0005737|cytoplasm;GO:0005856|cytoskeleton;GO:0005829|cytosol;GO:0070062|extracellular exosome;GO:0016020|membrane;GO:0005654|nucleoplasm;	GO:0001671|ATPase activator activity;GO:0031072|heat shock protein binding;	K09527	DNAJC7; DnaJ homolog subfamily C member 7
ssc_circ_0001234	ssc_circ_0001234	0	0	0	1.70229	0	4	6	-3.26993	0.0498336	down	yes	12:27247307..27248011:-	ENSSSCG00000033228	gi|694968580|ref|XP_009431112.1|	6184	0	PREDICTED: C-Jun-amino-terminal kinase-interacting protein 4 isoform X3 [Pan troglodytes]	gi|955526448|ref|XM_014790841.1|	5204	0	PREDICTED: Ceratotherium simum simum sperm associated antigen 9 (LOC101395607), transcript variant X5, mRNA	O60271	94.7	9e-18	C-Jun-amino-terminal kinase-interacting protein 4	.	.	.	.	pfam09744	Jnk-SapK_ap_N	JNK_SAPK-associated protein-1. This is the N-terminal 200 residues of a set of proteins conserved from yeasts to humans. Most of the proteins in this entry have an RhoGEF pfam00621 domain at their C-terminal end.	GO:0007257|activation of JUN kinase activity;GO:0090074|negative regulation of protein homodimerization activity;GO:0030335|positive regulation of cell migration;GO:0051149|positive regulation of muscle cell differentiation;GO:0045666|positive regulation of neuron differentiation;GO:0051260|protein homooligomerization;GO:0042147|retrograde transport, endosome to Golgi;GO:0007283|spermatogenesis;G…	GO:0001669|acrosomal vesicle;GO:0005737|cytoplasm;GO:0005829|cytosol;GO:0070062|extracellular exosome;GO:0016021|integral component of membrane;GO:0005815|microtubule organizing center;GO:0048471|perinuclear region of cytoplasm;	GO:0008432|JUN kinase binding;GO:0019894|kinesin binding;GO:0005078|MAP-kinase scaffold activity;GO:0030159|receptor signaling complex scaffold activity;	.	.
ssc_circ_0001364	ssc_circ_0001364	0	0	0	2.61547	8	0	7	-3.88899	0.0161836	down	yes	12:39419806..39428231:-	Null	.	.	.	.	.	.	.	.	.	.	.	.	.	.	.	.	.	.	.	.	.	.	.	.
ssc_circ_0001473	ssc_circ_0001473	2	0	2	5.0272	9	12	7	-2.42545	0.0316148	down	yes	12:48377167..48381478:-	ENSSSCG00000017826	gi|560984607|ref|XP_006214516.1|	6415	0	PREDICTED: telomerase-binding protein EST1A isoform X1 [Vicugna pacos]	gi|970738465|ref|XM_006214454.2|	4855	0	PREDICTED: Vicugna pacos SMG6 nonsense mediated mRNA decay factor (SMG6), transcript variant X1, mRNA	Q5RAK6	2171	0	Telomerase-binding protein EST1A	.	.	.	.	pfam10373	EST1_DNA_bind	Est1 DNA/RNA binding domain. Est1 is a protein which recruits or activates telomerase at the site of polymerization. This is the DNA/RNA binding domain of EST1.	GO:0000184|nuclear-transcribed mRNA catabolic process, nonsense-mediated decay;	GO:0000781|chromosome, telomeric region;GO:0005829|cytosol;GO:0005730|nucleolus;	GO:0003677|DNA binding;GO:0004521|endoribonuclease activity;GO:0046872|metal ion binding;	K11124	SMG6, EST1A; protein SMG6 [EC:3.1.-.-]
ssc_circ_0001554	ssc_circ_0001554	0	7	13	3.32797	0	0	0	4.27461	0.00693968	up	yes	12:55141567..55195060:-	Null	.	.	.	.	.	.	.	.	.	.	.	.	.	.	.	.	.	.	.	.	.	.	.	.
ssc_circ_0001573	ssc_circ_0001573	21	0	8	4.52281	0	0	0	3.76975	0.0232067	up	yes	12:55195794..55230565:-	Null	.	.	.	.	.	.	.	.	.	.	.	.	.	.	.	.	.	.	.	.	.	.	.	.
ssc_circ_0001590	ssc_circ_0001590	0	0	0	1.91333	6	0	5	-3.43817	0.0377343	down	yes	12:55228370..55256405:-	Null	.	.	.	.	.	.	.	.	.	.	.	.	.	.	.	.	.	.	.	.	.	.	.	.
ssc_circ_0001778	ssc_circ_0001778	0	0	0	2.07071	6	4	3	-3.75957	0.0201823	down	yes	13:110913572..110916337:+	ENSSSCG00000011752	gi|927201548|ref|XP_013845590.1|	6085	0	PREDICTED: fibronectin type III domain-containing protein 3B [Sus scrofa]	gi|927201547|ref|XM_013990136.1|	6976	0	PREDICTED: Sus scrofa fibronectin type III domain-containing protein 3B (LOC100153395), transcript variant X1, mRNA	Q53EP0	621	0	Fibronectin type III domain-containing protein 3B	.	.	.	.	pfam00041	fn3	Fibronectin type III domain.	.	GO:0016021|integral component of membrane;	GO:0044822|poly(A) RNA binding;	.	.
ssc_circ_0001798	ssc_circ_0001798	3	4	2	1.52778	0	0	0	3.32907	0.0445978	up	yes	13:117726317..117751433:+	ENSSSCG00000011765	gi|927201607|ref|XP_013837678.1|	4306	0	PREDICTED: ubiquitin carboxyl-terminal hydrolase 13-like [Sus scrofa]	gi|927201614|ref|XM_013982225.1|	7576	0	PREDICTED: Sus scrofa ubiquitin specific peptidase 13 (isopeptidase T-3) (USP13), mRNA	E1BMF7	1514	0	Ubiquitin carboxyl-terminal hydrolase 13	SPBC6B1.06c	361	6e-105	COG5207	pfam00443	UCH	Ubiquitin carboxyl-terminal hydrolase.	GO:0006914|autophagy;GO:0008283|cell proliferation;GO:1904378|maintenance of unfolded protein involved in ERAD pathway;GO:0070536|protein K63-linked deubiquitination;GO:0050821|protein stabilization;GO:0010506|regulation of autophagy;GO:0006355|regulation of transcription, DNA-templated;GO:0006511|ubiquitin-dependent protein catabolic process;	.	GO:0004197|cysteine-type endopeptidase activity;GO:0004843|ubiquitin-specific protease activity;GO:0043130|ubiquitin binding;GO:1904454|ubiquitin-specific protease activity involved in positive regulation of ERAD pathway;GO:0008270|zinc ion binding;	K11836	USP5_13, UBP14; ubiquitin carboxyl-terminal hydrolase 5/13 [EC:3.4.19.12]
ssc_circ_0001867	ssc_circ_0001867	2	0	0	4.16475	7	6	10	-2.91994	0.0230284	down	yes	13:121576383..121577363:+	ENSSSCG00000011775	gi|26381170|dbj|BAB29759.2|	3213	0	unnamed protein product [Mus musculus]	gi|927201712|ref|XM_005652345.2|	7220	0	PREDICTED: Sus scrofa kelch-like family member 24 (KLHL24), transcript variant X2, mRNA	Q6TFL4	1214	0	Kelch-like protein 24	.	.	.	.	pfam07707	BACK	BTB And C-terminal Kelch. This domain is found associated with pfam00651 and pfam01344. The BACK domain is found juxtaposed to the BTB domain; they are separated by as little as two residues. This family appears to be closely related to the BTB domain (Finn RD, personal observation).	GO:0016567|protein ubiquitination;GO:2000312|regulation of kainate selective glutamate receptor activity;	GO:0030424|axon;GO:0031463|Cul3-RING ubiquitin ligase complex;GO:0005737|cytoplasm;GO:0043204|perikaryon;	.	K10461	KLHL24_35; kelch-like protein 24/35
ssc_circ_0001937	ssc_circ_0001937	0	0	0	2.00982	0	2	9	-3.46674	0.0360647	down	yes	13:131641552..131642260:-	ENSSSCG00000011827	gi|194041035|ref|XP_001928271.1|	3224	0	PREDICTED: large subunit GTPase 1 homolog [Sus scrofa]	gi|927202038|ref|XM_001928236.4|	1867	0	PREDICTED: Sus scrofa large 60S subunit nuclear export GTPase 1 (LSG1), mRNA	Q2YDM7	1092	0	Large subunit GTPase 1 homolog	SPAC3F10.16c	222	2e-62	COG1161	pfam01926	MMR_HSR1	50S ribosome-binding GTPase. The full-length GTPase protein is required for the complete activity of the protein of interacting with the 50S ribosome and binding of both adenine and guanine nucleotides, with a preference for guanine nucleotide.	GO:0051168|nuclear export;GO:0015031|protein transport;GO:0042254|ribosome biogenesis;	GO:0015030|Cajal body;GO:0005829|cytosol;GO:0005783|endoplasmic reticulum;	GO:0005525|GTP binding;GO:0003924|GTPase activity;	K14539	LSG1; large subunit GTPase 1 [EC:3.6.1.-]
ssc_circ_0001956	ssc_circ_0001956	4	5	4	2.18161	0	0	0	3.86445	0.0163655	up	yes	13:132967130..132975398:+	ENSSSCG00000011833	gi|927202069|ref|XP_003358811.4|	4689	0	PREDICTED: disks large homolog 1 isoform X3 [Sus scrofa]	gi|926683351|ref|XM_005675082.2|	3839	0	PREDICTED: Capra hircus discs, large homolog 1 (Drosophila) (DLG1), transcript variant X3, mRNA	Q12959	1642	0	Disks large homolog 1	YDR454c	103	4e-23	COG0194	pfam00625	Guanylate_kin	Guanylate kinase.	GO:0007015|actin filament organization;GO:0032147|activation of protein kinase activity;GO:0042982|amyloid precursor protein metabolic process;GO:0030953|astral microtubule organization;GO:0070830|bicellular tight junction assembly;GO:0001658|branching involved in ureteric bud morphogenesis;GO:0034629|cellular protein complex localization;GO:0007268|synaptic transmission;GO:0030866|cortical actin…	GO:0005605|basal lamina;GO:0016323|basolateral plasma membrane;GO:0005923|bicellular tight junction;GO:0030054|cell junction;GO:0031253|cell projection membrane;GO:0005913|cell-cell adherens junction;GO:0005911|cell-cell junction;GO:0005737|cytoplasm;GO:0009898|cytoplasmic side of plasma membrane;GO:0005829|cytosol;GO:0005783|endoplasmic reticulum;GO:0005789|endoplasmic reticulum membrane;GO:0070…	GO:0098641|cadherin binding involved in cell-cell adhesion;GO:0008092|cytoskeletal protein binding;GO:0004385|guanylate kinase activity;GO:0044325|ion channel binding;GO:0035255|ionotropic glutamate receptor binding;GO:0097016|L27 domain binding;GO:0015276|ligand-gated ion channel activity;GO:0031434|mitogen-activated protein kinase kinase binding;GO:0019902|phosphatase binding;GO:0004721|phospho…	K12076	DLG1; disks large protein 1
ssc_circ_0002005	ssc_circ_0002005	0	0	0	1.61889	4	3	3	-3.39981	0.0393861	down	yes	13:134463716..134471156:+	ENSSSCG00000011854	gi|545865644|ref|XP_005670199.1|	3696	0	PREDICTED: leucine-rich repeat and calponin homology domain-containing protein 3 isoform X1 [Sus scrofa]	gi|927202207|ref|XM_005670142.2|	3812	0	PREDICTED: Sus scrofa leucine-rich repeats and calponin homology (CH) domain containing 3 (LRCH3), transcript variant X1, mRNA	Q96II8	1024	0	Leucine-rich repeat and calponin homology domain-containing protein 3	MA2301_1	109	8e-25	COG4886	pfam13855	LRR_8	Leucine rich repeat.	.	GO:0005737|cytoplasm;GO:0005576|extracellular region;	.	.	.
ssc_circ_0002245	ssc_circ_0002245	0	0	0	1.9479	4	4	4	-3.67198	0.0239504	down	yes	13:180591411..180606922:+	ENSSSCG00000024623	gi|821384269|ref|XP_012394959.1|	5756	0	PREDICTED: ubiquitin carboxyl-terminal hydrolase 25 isoform X1 [Orcinus orca]	gi|821384268|ref|XM_012539505.1|	4359	0	PREDICTED: Orcinus orca ubiquitin specific peptidase 25 (USP25), transcript variant X1, mRNA	Q9UHP3	541	7e-164	Ubiquitin carboxyl-terminal hydrolase 25	SPCC188.08c	76.3	9e-13	COG5077	pfam00443	UCH	Ubiquitin carboxyl-terminal hydrolase.	GO:0006464|cellular protein modification process;GO:1904293|negative regulation of ERAD pathway;GO:0016579|protein deubiquitination;GO:0071108|protein K48-linked deubiquitination;GO:0070536|protein K63-linked deubiquitination;GO:0006508|proteolysis;GO:0006511|ubiquitin-dependent protein catabolic process;	GO:0005737|cytoplasm;GO:0005783|endoplasmic reticulum;GO:0005634|nucleus;	GO:0051117|ATPase binding;GO:0008233|peptidase activity;GO:0032183|SUMO binding;GO:0004843|ubiquitin-specific protease activity;GO:0043130|ubiquitin binding;GO:0031625|ubiquitin protein ligase binding;GO:1904455|ubiquitin-specific protease activity involved in negative regulation of ERAD pathway;	K11849	USP25_28, UBP2; ubiquitin carboxyl-terminal hydrolase 25/28 [EC:3.4.19.12]
ssc_circ_0002298	ssc_circ_0002298	0	0	0	2.85569	3	9	6	-4.21812	0.00736928	down	yes	13:192411506..192412196:-	ENSSSCG00000026761	gi|335300581|ref|XP_003358947.1|	2673	0	PREDICTED: T-complex protein 1 subunit theta isoform X2 [Sus scrofa]	gi|927203127|ref|XM_003358899.3|	1633	0	PREDICTED: Sus scrofa chaperonin containing TCP1, subunit 8 (theta) (CCT8), transcript variant X2, mRNA	Q3ZCI9	1014	0	T-complex protein 1 subunit theta	.	.	.	.	pfam00118	Cpn60_TCP1	TCP-1/cpn60 chaperonin family. This family includes members from the HSP60 chaperone family and the TCP-1 (T-complex protein) family.	GO:0006457|protein folding;	GO:0005832|chaperonin-containing T-complex;GO:0005929|cilium;GO:0005815|microtubule organizing center;	GO:0005524|ATP binding;	K09500	CCT8; T-complex protein 1 subunit theta
ssc_circ_0002505	ssc_circ_0002505	3	3	3	1.49585	0	0	0	3.31121	0.0458982	up	yes	13:25822232..25831236:+	ENSSSCG00000011278	gi|731474287|ref|XP_010588451.1|	4623	0	PREDICTED: trafficking kinesin-binding protein 1 [Loxodonta africana]	gi|927199051|ref|XM_003358385.3|	3761	0	PREDICTED: Sus scrofa trafficking kinesin-binding protein 1 (LOC100522277), transcript variant X2, mRNA	Q9UPV9	1214	0	Trafficking kinesin-binding protein 1	.	.	.	.	pfam04849	HAP1_N	HAP1 N-terminal conserved region. This family represents an N-terminal conserved region found in several huntingtin-associated protein 1 (HAP1) homologues. HAP1 binds to huntingtin in a polyglutamine repeat-length-dependent manner. However, its possible role in the pathogenesis of Huntington's disease is unclear. This family also includes a similar N-terminal conserved region from hypothetical pr…	GO:0008333|endosome to lysosome transport;GO:0006493|protein O-linked glycosylation;GO:0006605|protein targeting;GO:0006357|regulation of transcription from RNA polymerase II promoter;	GO:0005737|cytoplasm;GO:0005769|early endosome;GO:0005739|mitochondrion;GO:0005634|nucleus;	.	K15369	TRAK1; trafficking kinesin-binding protein 1
ssc_circ_0002551	ssc_circ_0002551	0	0	0	1.76318	6	6	0	-3.35351	0.043489	down	yes	13:29504071..29509375:-	ENSSSCG00000026945	gi|190360677|ref|NP_001121956.1|	1818	0	leucine-rich repeat-containing protein 2 [Sus scrofa]	gi|41688294|dbj|AP006185.1|	2031	0	Sus scrofa CC chemokine receptor genes (CCR2, CCR5, CCRL2, LTF, TMEM7, LRRC2), complete cds, clone: 0475A03	Q9BYS8	672	0	Leucine-rich repeat-containing protein 2	MA2301_1	95.1	4e-20	COG4886	pfam13855	LRR_8	Leucine rich repeat.	GO:0097009|energy homeostasis;GO:0006112|energy reserve metabolic process;GO:0007631|feeding behavior;GO:0030819|positive regulation of cAMP biosynthetic process;GO:0034394|protein localization to cell surface;	GO:0005783|endoplasmic reticulum;GO:0005789|endoplasmic reticulum membrane;GO:0016021|integral component of membrane;GO:0005886|plasma membrane;	GO:0031780|corticotropin hormone receptor binding;GO:0070996|type 1 melanocortin receptor binding;GO:0031781|type 3 melanocortin receptor binding;GO:0031782|type 4 melanocortin receptor binding;GO:0031783|type 5 melanocortin receptor binding;	.	.
ssc_circ_0002557	ssc_circ_0002557	0	0	0	2.43914	12	4	0	-3.79818	0.0194795	down	yes	13:29698069..29708083:-	Null	.	.	.	.	.	.	.	.	.	.	.	.	.	.	.	.	.	.	.	.	.	.	.	.
ssc_circ_0002808	ssc_circ_0002808	7	4	5	11.0181	16	29	10	-1.59326	0.0398046	down	yes	13:50714324..50742186:-	ENSSSCG00000011511	gi|311269152|ref|XP_003132364.1|	4822	0	PREDICTED: FERM domain-containing protein 4B isoform X1 [Sus scrofa]	gi|927200211|ref|XM_003132316.3|	4806	0	PREDICTED: Sus scrofa FERM domain containing 4B (FRMD4B), transcript variant X1, mRNA	Q9Y2L6	79.7	3e-13	FERM domain-containing protein 4B	.	.	.	.	pfam11819	DUF3338	Domain of unknown function (DUF3338). This family of proteins are functionally uncharacterized. This family is found in eukaryotes. This presumed domain is about 130 amino acids in length.	GO:0090162|establishment of epithelial cell polarity;	GO:0005737|cytoplasm;GO:0005856|cytoskeleton;GO:0005615|extracellular space;GO:0001726|ruffle;	.	.	.
ssc_circ_0002893	ssc_circ_0002893	0	0	0	2.61547	8	0	7	-3.88899	0.0161836	down	yes	13:71719658..71720414:+	ENSSSCG00000011616	gi|927200691|ref|XP_013836118.1|	4331	0	PREDICTED: coatomer subunit gamma-1 [Sus scrofa]	gi|955543477|ref|XM_004442923.2|	1875	0	PREDICTED: Ceratotherium simum simum coatomer protein complex subunit gamma 1 (LOC101408708), mRNA	P53620	1647	0	Coatomer subunit gamma-1	SPAC57A7.10c	545	6e-179	COG5240	pfam01602	Adaptin_N	Adaptin N terminal region. This family consists of the N terminal region of various alpha, beta and gamma subunits of the AP-1, AP-2 and AP-3 adaptor protein complexes. The adaptor protein (AP) complexes are involved in the formation of clathrin-coated pits and vesicles. The N-terminal region of the various adaptor proteins (APs) is constant by comparison to the C-terminal which is variable withi…	GO:0006891|intra-Golgi vesicle-mediated transport;GO:0006886|intracellular protein transport;GO:0006890|retrograde vesicle-mediated transport, Golgi to ER;	GO:0030126|COPI vesicle coat;GO:0005829|cytosol;GO:0000139|Golgi membrane;	GO:0005198|structural molecule activity;	K17267	COPG; coatomer protein complex, subunit gamma
ssc_circ_0003169	ssc_circ_0003169	0	0	0	1.57477	2	5	3	-3.35541	0.0425293	down	yes	14:106927163..106936726:-	ENSSSCG00000010494	gi|927207615|ref|XP_013839067.1|	6363	0	PREDICTED: sorbin and SH3 domain-containing protein 1 isoform X14 [Sus scrofa]	gi|927207600|ref|XM_013983606.1|	6722	0	PREDICTED: Sus scrofa sorbin and SH3 domain containing 1 (SORBS1), transcript variant X7, mRNA	Q62417	1954	0	Sorbin and SH3 domain-containing protein 1	.	.	.	.	pfam02208	Sorb	Sorbin homologous domain.	GO:0007160|cell-matrix adhesion;GO:0032869|cellular response to insulin stimulus;GO:0048041|focal adhesion assembly;GO:0015758|glucose transport;GO:0008286|insulin receptor signaling pathway;GO:0006936|muscle contraction;GO:0090004|positive regulation of establishment of protein localization to plasma membrane;GO:0046326|positive regulation of glucose import;GO:0045725|positive regulation of glyc…	GO:0005913|cell-cell adherens junction;GO:0005924|cell-substrate adherens junction;GO:0005813|centrosome;GO:0005737|cytoplasm;GO:0005829|cytosol;GO:0005925|focal adhesion;GO:0045121|membrane raft;GO:0016363|nuclear matrix;GO:0005654|nucleoplasm;GO:0005634|nucleus;GO:0005886|plasma membrane;GO:0001725|stress fiber;GO:0005915|zonula adherens;	GO:0003779|actin binding;GO:0008092|cytoskeletal protein binding;GO:0005158|insulin receptor binding;GO:0005070|SH3/SH2 adaptor activity;	K06086	SORBS1, SH3D5, PONSIN, CAP; sorbin and SH3 domain containing 1
ssc_circ_0003189	ssc_circ_0003189	10	6	8	22.5207	66	26	24	-2.16022	0.000554039	down	yes	14:108951534..108951917:+	ENSSSCG00000010522	gi|545871514|ref|XP_003133207.3|	1499	0	PREDICTED: LOW QUALITY PROTEIN: ankyrin repeat domain-containing protein 2 [Sus scrofa]	gi|927207742|ref|XM_003133159.4|	841	0	PREDICTED: Sus scrofa ankyrin repeat domain 2 (stretch responsive muscle) (ANKRD2), mRNA	Q9GZV1	70.9	3e-11	Ankyrin repeat domain-containing protein 2	all2748	92.8	8e-20	COG0666	pfam12796	Ank_2	Ankyrin repeats (3 copies).	GO:0045662|negative regulation of myoblast differentiation;GO:0010832|negative regulation of myotube differentiation;GO:0000122|negative regulation of transcription from RNA polymerase II promoter;GO:0001817|regulation of cytokine production;GO:1902253|regulation of intrinsic apoptotic signaling pathway by p53 class mediator;GO:2000291|regulation of myoblast proliferation;GO:0043619|regulation of…	GO:0005737|cytoplasm;GO:0005829|cytosol;GO:0000791|euchromatin;GO:0031674|I band;GO:0043231|intracellular membrane-bounded organelle;GO:0030016|myofibril;GO:0005634|nucleus;GO:0016605|PML body;GO:0030017|sarcomere;	GO:0003682|chromatin binding;GO:0043422|protein kinase B binding;GO:0061629|RNA polymerase II sequence-specific DNA binding transcription factor binding;GO:0031432|titin binding;	.	.
ssc_circ_0003200	ssc_circ_0003200	0	0	0	1.65404	3	3	4	-3.42489	0.0377186	down	yes	14:111326577..111340111:-	ENSSSCG00000010548	gi|166796051|ref|NP_001107751.1|	3032	0	inhibitor of nuclear factor kappa-B kinase subunit alpha [Sus scrofa]	gi|166796050|ref|NM_001114279.1|	1726	0	Sus scrofa conserved helix-loop-helix ubiquitous kinase (CHUK), mRNA	Q95KV1	1164	0	Inhibitor of nuclear factor kappa-B kinase subunit alpha	.	.	.	.	pfam00069	Pkinase	Protein kinase domain.	GO:0071356|cellular response to tumor necrosis factor;GO:0045944|positive regulation of transcription from RNA polymerase II promoter;	GO:0005737|cytoplasm;GO:0005654|nucleoplasm;	GO:0005524|ATP binding;GO:0008384|IkappaB kinase activity;GO:0046982|protein heterodimerization activity;GO:0042803|protein homodimerization activity;GO:0004672|protein kinase activity;	K04467	IKBKA, IKKA, CHUK; inhibitor of nuclear factor kappa-B kinase subunit alpha [EC:2.7.11.10]
ssc_circ_0003263	ssc_circ_0003263	5	5	5	2.49308	0	0	0	4.06577	0.0105479	up	yes	14:12140805..12143946:-	ENSSSCG00000009676	gi|347300228|ref|NP_001231424.1|	1908	0	zinc finger protein 395 isoform 1 [Sus scrofa]	gi|347300229|ref|NM_001244496.1|	2138	0	Sus scrofa zinc finger protein 395 (ZNF395), transcript variant 2, mRNA	Q9H8N7	607	0	Zinc finger protein 395	.	.	.	.	pfam06566	Chon_Sulph_att	Chondroitin sulphate attachment domain. This family represents the chondroitin sulphate attachment domain of vertebrate neural transmembrane proteoglycans that contain EGF modules. Evidence has been accumulated to support the idea that neural proteoglycans are involved in various cellular events including mitogenesis, differentiation, axonal outgrowth and synaptogenesis. This domain contains seve…	GO:0006357|regulation of transcription from RNA polymerase II promoter;GO:0006355|regulation of transcription, DNA-templated;GO:0006351|transcription, DNA-templated;	GO:0005737|cytoplasm;GO:0005634|nucleus;	GO:0003677|DNA binding;GO:0001158|enhancer sequence-specific DNA binding;GO:0046872|metal ion binding;GO:0000978|RNA polymerase II core promoter proximal region sequence-specific DNA binding;	.	.
ssc_circ_0003264	ssc_circ_0003264	0	0	0	2.10644	6	0	6	-3.57597	0.0296053	down	yes	14:122553097..122558010:-	ENSSSCG00000010631	gi|194042025|ref|XP_001927910.1|	4271	0	PREDICTED: glycerol-3-phosphate acyltransferase 1, mitochondrial [Sus scrofa]	gi|927208149|ref|XM_005671463.2|	2458	0	PREDICTED: Sus scrofa glycerol-3-phosphate acyltransferase, mitochondrial (GPAM), transcript variant X3, mRNA	F1S5L4	1644	0	Glycerol-3-phosphate acyltransferase 1, mitochondrial	XF1031	163	1e-40	COG2937	pfam01553	Acyltransferase	Acyltransferase. This family contains acyltransferases involved in phospholipid biosynthesis and other proteins of unknown function. This family also includes tafazzin, the Barth syndrome gene.	GO:0006637|acyl-CoA metabolic process;GO:0016024|CDP-diacylglycerol biosynthetic process;GO:0051607|defense response to virus;GO:0055089|fatty acid homeostasis;GO:0006631|fatty acid metabolic process;GO:0070970|interleukin-2 secretion;GO:0070236|negative regulation of activation-induced cell death of T cells;GO:0055091|phospholipid homeostasis;GO:0042104|positive regulation of activated T cell pr…	GO:0016021|integral component of membrane;GO:0005743|mitochondrial inner membrane;GO:0005741|mitochondrial outer membrane;GO:0005886|plasma membrane;	GO:0004366|glycerol-3-phosphate O-acyltransferase activity;	K00629	GPAT1_2; glycerol-3-phosphate O-acyltransferase 1/2 [EC:2.3.1.15]
ssc_circ_0003379	ssc_circ_0003379	48	41	41	31.7228	13	30	21	1.05879	0.0276264	up	yes	14:135073714..135075325:+	ENSSSCG00000010741	gi|335302364|ref|XP_003359444.1|	5857	0	PREDICTED: erythroid differentiation-related factor 1 isoform X1 [Sus scrofa]	gi|927208685|ref|XM_003359396.3|	4492	0	PREDICTED: Sus scrofa erythroid differentiation regulatory factor 1 (EDRF1), transcript variant X1, mRNA	Q6GQV7	2028	0	Erythroid differentiation-related factor 1	.	.	.	.	pfam15449	Retinal	Retinal protein. This family of proteins is found in the photoreceptor cells of the retina. Mutations of the gene encoding this protein have been associated with retinal disorders such as retinitis pigmentosa and late-onset progressive retinal atrophy. The function of this family of proteins is unknown, but it is likely to be important in the development and function of the retina.	GO:0006355|regulation of transcription, DNA-templated;GO:0006351|transcription, DNA-templated;	GO:0005634|nucleus;	.	.	.
ssc_circ_0003408	ssc_circ_0003408	0	0	0	1.60579	6	2	2	-3.36555	0.0418852	down	yes	14:20168415..20178440:+	ENSSSCG00000009714	gi|927204249|ref|XP_013838172.1|	6080	0	PREDICTED: serine/threonine-protein kinase Nek1 isoform X4 [Sus scrofa]	gi|927204248|ref|XM_013982718.1|	5426	0	PREDICTED: Sus scrofa NIMA-related kinase 1 (NEK1), transcript variant X5, mRNA	Q96PY6	629	0	Serine/threonine-protein kinase Nek1	.	.	.	.	pfam00069	Pkinase	Protein kinase domain.	GO:0051301|cell division;GO:0042384|cilium assembly;GO:0007067|mitotic nuclear division;GO:0006468|protein phosphorylation;	GO:0005813|centrosome;GO:0005737|cytoplasm;GO:0005634|nucleus;GO:0000242|pericentriolar material;	GO:0005524|ATP binding;GO:0016301|kinase activity;GO:0046872|metal ion binding;GO:0004672|protein kinase activity;GO:0004713|protein tyrosine kinase activity;GO:0004702|receptor signaling protein serine/threonine kinase activity;	K08857	NEK; NIMA (never in mitosis gene a)-related kinase [EC:2.7.11.1]
ssc_circ_0003484	ssc_circ_0003484	0	0	0	1.83819	0	5	6	-3.38643	0.0411801	down	yes	14:29764024..29769272:+	ENSSSCG00000009781	gi|545868722|ref|XP_005670658.1|	6422	0	PREDICTED: membrane-associated phosphatidylinositol transfer protein 2 isoform X3 [Sus scrofa]	gi|927204576|ref|XM_005670601.2|	6846	0	PREDICTED: Sus scrofa phosphatidylinositol transfer protein, membrane-associated 2 (PITPNM2), transcript variant X8, mRNA	Q9BZ72	2192	0	Membrane-associated phosphatidylinositol transfer protein 2	CAC2938	107	2e-23	COG5083	pfam02121	IP_trans	Phosphatidylinositol transfer protein. Along with the structurally unrelated Sec14p family (found in pfam00650), this family can bind/exchange one molecule of phosphatidylinositol (PI) or phosphatidylcholine (PC) and thus aids their transfer between different membrane compartments. There are three sub-families - all share an N-terminal PITP-like domain, whose sequence is highly conserved. It is d…	GO:0008152|metabolic process;GO:0006810|transport;	GO:0012505|endomembrane system;GO:0016021|integral component of membrane;GO:0043231|intracellular membrane-bounded organelle;	GO:0005509|calcium ion binding;GO:0008289|lipid binding;	.	.
ssc_circ_0003493	ssc_circ_0003493	0	0	0	2.16307	5	3	5	-3.81272	0.0181278	down	yes	14:30398665..30413591:+	ENSSSCG00000009793	gi|560974488|ref|XP_006209564.1|	6191	0	PREDICTED: CAP-Gly domain-containing linker protein 1 isoform X2 [Vicugna pacos]	gi|470602179|ref|XM_004312749.1|	4672	0	PREDICTED: Tursiops truncatus CAP-GLY domain containing linker protein 1, transcript variant 2 (CLIP1), mRNA	P30622	617	0	CAP-Gly domain-containing linker protein 1	ECU06g0410	73.6	6e-13	COG5244	pfam01576	Myosin_tail_1	Myosin tail. The myosin molecule is a multi-subunit complex made up of two heavy chains and four light chains it is a fundamental contractile protein found in all eukaryote cell types. This family consists of the coiled-coil myosin heavy chain tail region. The coiled-coil is composed of the tail from two molecules of myosin. These can then assemble into the macromolecular thick filament. The coil…	GO:0001578|microtubule bundle formation;GO:0007067|mitotic nuclear division;GO:1900006|positive regulation of dendrite development;GO:0031116|positive regulation of microtubule polymerization;GO:0044861|protein transport into plasma membrane raft;GO:0007062|sister chromatid cohesion;	GO:0005813|centrosome;GO:0005737|cytoplasm;GO:0005881|cytoplasmic microtubule;GO:0030659|cytoplasmic vesicle membrane;GO:0005829|cytosol;GO:0005768|endosome;GO:0005882|intermediate filament;GO:0000776|kinetochore;GO:0005874|microtubule;GO:0015630|microtubule cytoskeleton;GO:1990752|microtubule end;GO:0035371|microtubule plus-end;GO:0005635|nuclear envelope;GO:0001726|ruffle;	GO:0046872|metal ion binding;GO:0008017|microtubule binding;GO:0051010|microtubule plus-end binding;GO:0042803|protein homodimerization activity;GO:0015631|tubulin binding;GO:0008270|zinc ion binding;	K10421	CLIP1, RSN; CAP-Gly domain-containing linker protein 1
ssc_circ_0003523	ssc_circ_0003523	0	9	7	16.5923	40	14	29	-2.19705	0.00605112	down	yes	14:31685025..31693023:+	ENSSSCG00000034386	gi|47523128|ref|NP_999030.1|	5450	0	sarcoplasmic/endoplasmic reticulum calcium ATPase 2 [Sus scrofa]	gi|1917|emb|X53754.1|	4311	0	Porcine sarcoplasmic/endoplasmic-reticulum Ca(2+) pump gene 2 3'-end region	P11607	2103	0	Sarcoplasmic/endoplasmic reticulum calcium ATPase 2	BH2515	544	7e-167	COG0474	pfam00122	E1-E2_ATPase	E1-E2 ATPase.	GO:0006874|cellular calcium ion homeostasis;GO:0010882|regulation of cardiac muscle contraction by calcium ion signaling;	GO:0005887|integral component of plasma membrane;GO:0033017|sarcoplasmic reticulum membrane;	GO:0005524|ATP binding;GO:0086039|calcium-transporting ATPase activity involved in regulation of cardiac muscle cell membrane potential;GO:0046872|metal ion binding;	K05853	ATP2A; Ca2+ transporting ATPase, sarcoplasmic/endoplasmic reticulum [EC:3.6.3.8]
ssc_circ_0003527	ssc_circ_0003527	0	0	0	2.53563	6	6	4	-4.06286	0.0105405	down	yes	14:31692885..31718390:+	ENSSSCG00000034386	gi|47523128|ref|NP_999030.1|	5450	0	sarcoplasmic/endoplasmic reticulum calcium ATPase 2 [Sus scrofa]	gi|1917|emb|X53754.1|	4311	0	Porcine sarcoplasmic/endoplasmic-reticulum Ca(2+) pump gene 2 3'-end region	P11607	2103	0	Sarcoplasmic/endoplasmic reticulum calcium ATPase 2	BH2515	544	7e-167	COG0474	pfam00122	E1-E2_ATPase	E1-E2 ATPase.	GO:0006874|cellular calcium ion homeostasis;GO:0010882|regulation of cardiac muscle contraction by calcium ion signaling;	GO:0005887|integral component of plasma membrane;GO:0033017|sarcoplasmic reticulum membrane;	GO:0005524|ATP binding;GO:0086039|calcium-transporting ATPase activity involved in regulation of cardiac muscle cell membrane potential;GO:0046872|metal ion binding;	K05853	ATP2A; Ca2+ transporting ATPase, sarcoplasmic/endoplasmic reticulum [EC:3.6.3.8]
ssc_circ_0003528	ssc_circ_0003528	0	0	0	3.844	17	0	6	-3.58132	0.0319459	down	yes	14:31692885..31720137:+	ENSSSCG00000034386	gi|47523128|ref|NP_999030.1|	5450	0	sarcoplasmic/endoplasmic reticulum calcium ATPase 2 [Sus scrofa]	gi|1917|emb|X53754.1|	4311	0	Porcine sarcoplasmic/endoplasmic-reticulum Ca(2+) pump gene 2 3'-end region	P11607	2103	0	Sarcoplasmic/endoplasmic reticulum calcium ATPase 2	BH2515	544	7e-167	COG0474	pfam00122	E1-E2_ATPase	E1-E2 ATPase.	GO:0006874|cellular calcium ion homeostasis;GO:0010882|regulation of cardiac muscle contraction by calcium ion signaling;	GO:0005887|integral component of plasma membrane;GO:0033017|sarcoplasmic reticulum membrane;	GO:0005524|ATP binding;GO:0086039|calcium-transporting ATPase activity involved in regulation of cardiac muscle cell membrane potential;GO:0046872|metal ion binding;	K05853	ATP2A; Ca2+ transporting ATPase, sarcoplasmic/endoplasmic reticulum [EC:3.6.3.8]
ssc_circ_0003532	ssc_circ_0003532	4	0	4	10.9253	39	6	14	-2.6712	0.0047626	down	yes	14:31715996..31720137:+	ENSSSCG00000034386	gi|47523128|ref|NP_999030.1|	5450	0	sarcoplasmic/endoplasmic reticulum calcium ATPase 2 [Sus scrofa]	gi|1917|emb|X53754.1|	4311	0	Porcine sarcoplasmic/endoplasmic-reticulum Ca(2+) pump gene 2 3'-end region	P11607	2103	0	Sarcoplasmic/endoplasmic reticulum calcium ATPase 2	BH2515	544	7e-167	COG0474	pfam00122	E1-E2_ATPase	E1-E2 ATPase.	GO:0006874|cellular calcium ion homeostasis;GO:0010882|regulation of cardiac muscle contraction by calcium ion signaling;	GO:0005887|integral component of plasma membrane;GO:0033017|sarcoplasmic reticulum membrane;	GO:0005524|ATP binding;GO:0086039|calcium-transporting ATPase activity involved in regulation of cardiac muscle cell membrane potential;GO:0046872|metal ion binding;	K05853	ATP2A; Ca2+ transporting ATPase, sarcoplasmic/endoplasmic reticulum [EC:3.6.3.8]
ssc_circ_0003582	ssc_circ_0003582	4	4	4	1.99446	0	0	0	3.73611	0.0212407	up	yes	14:36101382..36101619:+	ENSSSCG00000009864	gi|927204952|ref|XP_013845813.1|	7689	0	PREDICTED: mediator of RNA polymerase II transcription subunit 13-like isoform X3 [Sus scrofa]	gi|927204951|ref|XM_013990359.1|	8644	0	PREDICTED: Sus scrofa mediator complex subunit 13-like (MED13L), transcript variant X3, mRNA	Q71F56	982	0	Mediator of RNA polymerase II transcription subunit 13-like	.	.	.	.	pfam06333	Med13_C	Mediator complex subunit 13 C-terminal. Mediator is a large complex of up to 33 proteins that is conserved from plants through fungi to humans - the number and representation of individual subunits varying with species. It is arranged into four different sections, a core, a head, a tail and a kinase-activity part, and the number of subunits within each of these is what varies with species. Overal…	GO:0006351|transcription, DNA-templated;	GO:0016592|mediator complex;	GO:0001104|RNA polymerase II transcription cofactor activity;	K15164	MED13; mediator of RNA polymerase II transcription subunit 13
ssc_circ_0003622	ssc_circ_0003622	0	0	2	3.51778	5	5	9	-2.65154	0.0469291	down	yes	14:41681832..41683814:-	ENSSSCG00000009937	gi|220682618|gb|ACL80208.1|	13003	0	acetyl-coenzyme A carboxylase beta [Sus scrofa]	gi|329755336|ref|NM_001206399.1|	7294	0	Sus scrofa acetyl-CoA carboxylase beta (ACACB), mRNA	O00763	4482	0	Acetyl-CoA carboxylase 2	SPAC56E4.04c_3	705	0	COG4799	pfam08326	ACC_central	Acetyl-CoA carboxylase, central region. The region featured in this family is found in various eukaryotic acetyl-CoA carboxylases, N-terminal to the catalytic domain (pfam01039). This enzyme (EC:6.4.1.2) is involved in the synthesis of long-chain fatty acids, as it catalyses the rate-limiting step in this process.	GO:0006084|acetyl-CoA metabolic process;GO:0006768|biotin metabolic process;GO:0006853|carnitine shuttle;GO:0097009|energy homeostasis;GO:0006633|fatty acid biosynthetic process;GO:2001295|malonyl-CoA biosynthetic process;GO:0043086|negative regulation of catalytic activity;GO:0031999|negative regulation of fatty acid beta-oxidation;GO:0010629|negative regulation of gene expression;GO:0031325|pos…	GO:0005829|cytosol;GO:0012505|endomembrane system;GO:0005741|mitochondrial outer membrane;GO:0005739|mitochondrion;GO:0005634|nucleus;	GO:0003989|acetyl-CoA carboxylase activity;GO:0005524|ATP binding;GO:0009374|biotin binding;GO:0004075|biotin carboxylase activity;GO:0046872|metal ion binding;	K01946	ACACB; acetyl-CoA carboxylase / biotin carboxylase 2 [EC:6.4.1.2 6.3.4.14]
ssc_circ_0003793	ssc_circ_0003793	0	0	0	2.56239	3	4	8	-4.03832	0.0112251	down	yes	14:6264128..6268940:+	ENSSSCG00000009611	gi|675714002|ref|XP_008977430.1|	6044	0	PREDICTED: LOW QUALITY PROTEIN: exportin-7 [Callithrix jacchus]	gi|927203771|ref|XM_013990257.1|	4776	0	PREDICTED: Sus scrofa exportin 7 (XPO7), transcript variant X1, mRNA	Q9UIA9	2228	0	Exportin-7	.	.	.	.	pfam03810	IBN_N	Importin-beta N-terminal domain.	GO:0051028|mRNA transport;GO:0006611|protein export from nucleus;	GO:0005737|cytoplasm;GO:0005643|nuclear pore;GO:0005634|nucleus;	GO:0005049|nuclear export signal receptor activity;GO:0008536|Ran GTPase binding;	K18460	XPO7, EXP7; exportin-7
ssc_circ_0003832	ssc_circ_0003832	0	0	0	2.3169	11	0	3	-3.69979	0.0236183	down	yes	14:6745390..6771753:+	ENSSSCG00000032622	gi|350592260|ref|XP_003483429.1|	2588	0	PREDICTED: serine/threonine-protein phosphatase 2B catalytic subunit gamma isoform isoform X1 [Sus scrofa]	gi|927203813|ref|XM_005657235.2|	4501	0	PREDICTED: Sus scrofa solute carrier family 39 (zinc transporter), member 14 (SLC39A14), transcript variant X2, mRNA	A5D7L5	811	0	Zinc transporter ZIP14	RSc2227	85.5	1e-17	COG0428	pfam02535	Zip	ZIP Zinc transporter. The ZIP family consists of zinc transport proteins and many putative metal transporters. The main contribution to this family is from the Arabidopsis thaliana ZIP protein family these proteins are responsible for zinc uptake in the plant. Also found within this family are C. elegans proteins of unknown function which are annotated as being similar to human growth arrest indu…	GO:0006882|cellular zinc ion homeostasis;GO:0071578|zinc II ion transmembrane import;GO:0071577|zinc II ion transmembrane transport;	GO:0005783|endoplasmic reticulum;GO:0005794|Golgi apparatus;GO:0005887|integral component of plasma membrane;GO:0005886|plasma membrane;	GO:0015093|ferrous iron transmembrane transporter activity;GO:0005385|zinc ion transmembrane transporter activity;	K04348	PPP3C, CNA; serine/threonine-protein phosphatase 2B catalytic subunit [EC:3.1.3.16]
ssc_circ_0003864	ssc_circ_0003864	0	0	0	1.59683	3	4	3	-3.38335	0.0405093	down	yes	14:71228077..71239477:-	ENSSSCG00000038913	gi|593765143|ref|XP_007121136.1|	5238	0	PREDICTED: probable E3 ubiquitin-protein ligase HERC4 isoform X1 [Physeter catodon]	gi|982970296|ref|XM_005226412.2|	3571	0	PREDICTED: Bos taurus HECT and RLD domain containing E3 ubiquitin protein ligase 4 (HERC4), transcript variant X1, mRNA	Q5GLZ8	85.9	2e-15	Probable E3 ubiquitin-protein ligase HERC4	SPBP8B7.27	236	5e-63	COG5021	pfam00632	HECT	HECT-domain (ubiquitin-transferase). The name HECT comes from Homologous to the E6-AP Carboxyl Terminus.	GO:0030154|cell differentiation;GO:0042787|protein ubiquitination involved in ubiquitin-dependent protein catabolic process;GO:0007283|spermatogenesis;	GO:0005737|cytoplasm;GO:0005829|cytosol;GO:0005634|nucleus;	GO:0004842|ubiquitin-protein transferase activity;	K10615	HERC4; E3 ubiquitin-protein ligase HERC4 [EC:2.3.2.26]
ssc_circ_0004040	ssc_circ_0004040	0	0	0	1.92585	3	5	4	-3.65419	0.0247994	down	yes	14:90592214..90594560:+	ENSSSCG00000010401	gi|927207153|ref|XP_013838907.1|	3757	0	PREDICTED: WASH complex subunit FAM21A isoform X1 [Sus scrofa]	gi|927207160|ref|XM_013983456.1|	1576	0	PREDICTED: Sus scrofa WASH complex subunit FAM21A (LOC100522401), transcript variant X6, mRNA	Q5RDC1	1069	0	WASH complex subunit FAM21	.	.	.	.	pfam15255	CAP-ZIP_m	WASH complex subunit CAP-Z interacting, central region. This domain is found on WASH complex subunits FAM21 and CAP-ZIP proteins, as well as on VPEF (vaccinia virus penetration factor). This family of proteins is found in eukaryotes. Proteins in this family are typically between 305 and 1321 amino acids in length. The exact function of this region is not known.	GO:0042147|retrograde transport, endosome to Golgi;	GO:0005829|cytosol;GO:0005769|early endosome;GO:0031901|early endosome membrane;GO:0005886|plasma membrane;GO:0071203|WASH complex;	.	K18462	FAM21; WASH complex subunit FAM21
ssc_circ_0004146	ssc_circ_0004146	0	0	0	1.72021	6	0	4	-3.28391	0.0487395	down	yes	15:105076047..105080925:+	ENSSSCG00000031271	gi|335303222|ref|XP_003133635.2|	2228	0	PREDICTED: STE20-related kinase adapter protein beta isoform X1 [Sus scrofa]	gi|927210989|ref|XM_003133587.4|	2269	0	PREDICTED: Sus scrofa STE20-related kinase adaptor beta (STRADB), transcript variant X1, mRNA	Q9C0K7	90.1	1e-17	STE20-related kinase adapter protein beta	.	.	.	.	pfam00069	Pkinase	Protein kinase domain.	GO:0032147|activation of protein kinase activity;GO:0007050|cell cycle arrest;GO:0000902|cell morphogenesis;GO:2001240|negative regulation of extrinsic apoptotic signaling pathway in absence of ligand;GO:0006611|protein export from nucleus;	GO:0005737|cytoplasm;GO:0005829|cytosol;GO:0005634|nucleus;	GO:0005524|ATP binding;	K17532	STRADB; STE20-related kinase adapter protein beta
ssc_circ_0004237	ssc_circ_0004237	4	2	3	1.46493	0	0	0	3.27919	0.0484048	up	yes	15:112844152..112896614:-	ENSSSCG00000022830	gi|350593850|ref|XP_003483777.1|	3231	0	PREDICTED: KAT8 regulatory NSL complex subunit 1-like protein [Sus scrofa]	gi|927211243|ref|XM_003483729.3|	2055	0	PREDICTED: Sus scrofa KAT8 regulatory NSL complex subunit 1-like protein (LOC100737355), transcript variant X4, mRNA	A0AUZ9	1102	0	KAT8 regulatory NSL complex subunit 1-like protein	.	.	.	.	pfam06814	Lung_7-TM_R	Lung seven transmembrane receptor. This family represents a conserved region with eukaryotic lung seven transmembrane receptors and related proteins.	GO:0043984|histone H4-K16 acetylation;GO:0043981|histone H4-K5 acetylation;GO:0043982|histone H4-K8 acetylation;	GO:0044545|NSL complex;	GO:0001047|core promoter binding;GO:0035035|histone acetyltransferase binding;	.	.
ssc_circ_0004293	ssc_circ_0004293	0	0	0	2.45694	6	4	5	-4.0069	0.011965	down	yes	15:121461177..121461792:+	ENSSSCG00000032522	gi|803217310|ref|XP_011969005.1|	3473	0	PREDICTED: striated muscle preferentially expressed protein kinase isoform X4 [Ovis aries musimon]	gi|982914714|ref|XM_015459160.1|	2388	0	PREDICTED: Bos taurus SPEG complex locus (SPEG), transcript variant X2, mRNA	Q15772	87.8	4e-16	Striated muscle preferentially expressed protein kinase	.	.	.	.	pfam07679	I-set	Immunoglobulin I-set domain.	GO:0042692|muscle cell differentiation;GO:0007517|muscle organ development;GO:0008285|negative regulation of cell proliferation;	GO:0005634|nucleus;	GO:0005524|ATP binding;GO:0004674|protein serine/threonine kinase activity;	K08809	SPEG; striated muscle-specific serine/threonine protein kinase [EC:2.7.11.1]
ssc_circ_0004296	ssc_circ_0004296	9	0	5	2.18227	0	0	0	3.67958	0.0245423	up	yes	15:124533599..124543333:-	ENSSSCG00000016226	gi|927211531|ref|XP_013839989.1|	3067	0	PREDICTED: phenylalanine--tRNA ligase beta subunit [Sus scrofa]	gi|927211530|ref|XM_013984535.1|	1905	0	PREDICTED: Sus scrofa phenylalanine--tRNA ligase beta subunit (LOC100524650), mRNA	Q9NSD9	995	0	Phenylalanine--tRNA ligase beta subunit	SPAC23A1.12c	518	1e-175	COG0072	pfam03483	B3_4	B3/4 domain. This domain is found in tRNA synthetase beta subunits as well as in some non tRNA synthetase proteins.	GO:0006432|phenylalanyl-tRNA aminoacylation;GO:0051290|protein heterotetramerization;GO:0006412|translation;GO:0006418|tRNA aminoacylation for protein translation;	GO:0005737|cytoplasm;GO:0005829|cytosol;GO:0016020|membrane;GO:0009328|phenylalanine-tRNA ligase complex;	GO:0005524|ATP binding;GO:0000287|magnesium ion binding;GO:0004826|phenylalanine-tRNA ligase activity;GO:0003723|RNA binding;	K01890	FARSB, pheT; phenylalanyl-tRNA synthetase beta chain [EC:6.1.1.20]
ssc_circ_0004465	ssc_circ_0004465	0	0	0	2.14102	4	4	5	-3.80503	0.0183918	down	yes	15:24866918..24868712:-	Null	.	.	.	.	.	.	.	.	.	.	.	.	.	.	.	.	.	.	.	.	.	.	.	.
ssc_circ_0004498	ssc_circ_0004498	5	2	3	1.62117	0	0	0	3.42377	0.0379844	up	yes	15:31320424..31325061:-	ENSSSCG00000015743	gi|311272232|ref|XP_003133357.1|	5040	0	PREDICTED: tyrosine-protein phosphatase non-receptor type 4 isoform X2 [Sus scrofa]	gi|927209310|ref|XM_003133309.3|	8687	0	PREDICTED: Sus scrofa protein tyrosine phosphatase, non-receptor type 4 (megakaryocyte) (PTPN4), transcript variant X3, mRNA	P29074	1882	0	Tyrosine-protein phosphatase non-receptor type 4	SPAC26F1.10c	135	9e-32	COG5599	pfam00102	Y_phosphatase	Protein-tyrosine phosphatase.	GO:0006470|protein dephosphorylation;	GO:0005737|cytoplasm;GO:0009898|cytoplasmic side of plasma membrane;GO:0005856|cytoskeleton;	GO:0004726|non-membrane spanning protein tyrosine phosphatase activity;	K18037	PTPN4, MEG; tyrosine-protein phosphatase non-receptor type 4 [EC:3.1.3.48]
ssc_circ_0004569	ssc_circ_0004569	3	4	8	2.45911	0	0	0	4.03086	0.0114689	up	yes	15:4136904..4159229:+	ENSSSCG00000015668	gi|311272095|ref|XP_003133297.1|	2201	0	PREDICTED: origin recognition complex subunit 4 isoform X1 [Sus scrofa]	gi|927209013|ref|XM_003133249.3|	3376	0	PREDICTED: Sus scrofa origin recognition complex, subunit 4 (ORC4), transcript variant X1, mRNA	Q2YDI2	815	0	Origin recognition complex subunit 4	.	.	.	.	pfam14629	ORC4_C	Origin recognition complex (ORC) subunit 4 C-terminus. This entry represents the C-terminus of origin recognition complex subunit 4.	GO:0006270|DNA replication initiation;	GO:0015629|actin cytoskeleton;GO:0005737|cytoplasm;GO:0000784|nuclear chromosome, telomeric region;GO:0005664|nuclear origin of replication recognition complex;GO:0005730|nucleolus;GO:0005654|nucleoplasm;GO:0005634|nucleus;	GO:0005524|ATP binding;GO:0003688|DNA replication origin binding;GO:0000166|nucleotide binding;	K02606	ORC4; origin recognition complex subunit 4
ssc_circ_0004641	ssc_circ_0004641	0	0	0	2.19765	3	7	4	-3.84597	0.0169294	down	yes	15:54332562..54333140:-	Null	.	.	.	.	.	.	.	.	.	.	.	.	.	.	.	.	.	.	.	.	.	.	.	.
ssc_circ_0004690	ssc_circ_0004690	0	0	0	2.17146	7	5	2	-3.82053	0.0178906	down	yes	15:59173726..59185795:-	ENSSSCG00000015857	gi|927209874|ref|XP_013839573.1|	7945	0	PREDICTED: UDP-glucose:glycoprotein glucosyltransferase 1 [Sus scrofa]	gi|927209873|ref|XM_013984119.1|	9006	0	PREDICTED: Sus scrofa UDP-glucose:glycoprotein glucosyltransferase 1 (LOC100155117), mRNA	Q9NYU2	2901	0	UDP-glucose:glycoprotein glucosyltransferase 1	.	.	.	.	pfam06427	UDP-g_GGTase	UDP-glucose:Glycoprotein Glucosyltransferase. The N-terminal region of this group of proteins is required for correct folding of the ER UDP-Glc: glucosyltransferase.	GO:0051084|'de novo' posttranslational protein folding;GO:1904380|endoplasmic reticulum mannose trimming;GO:0030968|endoplasmic reticulum unfolded protein response;GO:0071712|ER-associated misfolded protein catabolic process;GO:0018279|protein N-linked glycosylation via asparagine;	GO:0005783|endoplasmic reticulum;GO:0005788|endoplasmic reticulum lumen;GO:0044322|endoplasmic reticulum quality control compartment;GO:0005793|endoplasmic reticulum-Golgi intermediate compartment;GO:0070062|extracellular exosome;	GO:0003980|UDP-glucose:glycoprotein glucosyltransferase activity;GO:0051082|unfolded protein binding;	K11718	HUGT; UDP-glucose:glycoprotein glucosyltransferase [EC:2.4.1.-]
ssc_circ_0004802	ssc_circ_0004802	3	6	4	2.21253	0	0	0	3.87341	0.0160952	up	yes	15:6706213..6711395:+	Null	.	.	.	.	.	.	.	.	.	.	.	.	.	.	.	.	.	.	.	.	.	.	.	.
ssc_circ_0004816	ssc_circ_0004816	0	0	0	2.03613	8	0	4	-3.52648	0.0323782	down	yes	15:693763..717839:+	ENSSSCG00000016397	gi|589922875|ref|XP_006974339.1|	27606	0	PREDICTED: nebulin isoform X33 [Peromyscus maniculatus bairdii]	gi|594670321|ref|XM_007183063.1|	10077	0	PREDICTED: Balaenoptera acutorostrata scammoni nebulin (NEB), transcript variant X7, mRNA	P20929	273	1e-71	Nebulin	.	.	.	.	pfam00880	Nebulin	Nebulin repeat.	GO:0030049|muscle filament sliding;GO:0007517|muscle organ development;GO:0030832|regulation of actin filament length;GO:0007525|somatic muscle development;	GO:0015629|actin cytoskeleton;GO:0005829|cytosol;GO:0070062|extracellular exosome;GO:0030018|Z disc;	GO:0008307|structural constituent of muscle;	K18267	NEB; nebulin
ssc_circ_0004947	ssc_circ_0004947	59	36	66	85.5999	162	101	104	-1.1627	0.000467397	down	yes	15:77249916..77283482:-	Null	.	.	.	.	.	.	.	.	.	.	.	.	.	.	.	.	.	.	.	.	.	.	.	.
ssc_circ_0004955	ssc_circ_0004955	3	4	3	1.683	0	0	0	3.47955	0.034402	up	yes	15:77565524..77577672:+	ENSSSCG00000015947	gi|194043913|ref|XP_001928051.1|	2858	0	PREDICTED: DDB1- and CUL4-associated factor 17 isoform X2 [Sus scrofa]	gi|927210365|ref|XM_001928016.4|	1736	0	PREDICTED: Sus scrofa DDB1 and CUL4 associated factor 17 (DCAF17), transcript variant X2, mRNA	Q5H9S7	386	5e-126	DDB1- and CUL4-associated factor 17	.	.	.	.	pfam03134	TB2_DP1_HVA22	TB2/DP1, HVA22 family. This family includes members from a wide variety of eukaryotes. It includes the TB2/DP1 (deleted in polyposis) protein, which in humans is deleted in severe forms of familial adenomatous polyposis, an autosomal dominant oncological inherited disease. The family also includes the plant protein of known similarity to TB2/DP1, the HVA22 abscisic acid-induced protein, which is …	GO:0016567|protein ubiquitination;	GO:0080008|Cul4-RING E3 ubiquitin ligase complex;GO:0016021|integral component of membrane;GO:0005730|nucleolus;	.	.	.
ssc_circ_0004958	ssc_circ_0004958	3	8	2	2.27639	0	0	0	3.87837	0.0160464	up	yes	15:77818746..77831758:+	ENSSSCG00000015948	gi|927210322|ref|XP_013839707.1|	2936	0	PREDICTED: cytoplasmic dynein 1 intermediate chain 2 isoform X1 [Sus scrofa]	gi|927210331|ref|XM_005671935.2|	2718	0	PREDICTED: Sus scrofa dynein, cytoplasmic 1, intermediate chain 2 (DYNC1I2), transcript variant X6, mRNA	Q0III3	56.6	1e-06	Cytoplasmic dynein 1 intermediate chain 2	.	.	.	.	pfam11540	Dynein_IC2	Cytoplasmic dynein 1 intermediate chain 2. Intermediate chain IC 2 forms part of the complex cytoplasmic dynein 1 along with a heavy chain (HC), two light intermediate chains (LICs) and three light chains (LCs). The complex is responsible for hydrolysing ATP to generate force toward the minus end of microtubules. IC binds to the HC via the N terminal binding domain on the HC and ICs contain bindi…	GO:0007018|microtubule-based movement;GO:0006810|transport;	GO:0005737|cytoplasm;GO:0005868|cytoplasmic dynein complex;GO:0005874|microtubule;GO:0031982|vesicle;	GO:0003774|motor activity;	K10415	DYNC1I, DNCI; dynein intermediate chain, cytosolic
ssc_circ_0005095	ssc_circ_0005095	5	14	0	3.40134	0	0	0	4.27724	0.00693827	up	yes	15:84352786..84353061:-	Null	.	.	.	.	.	.	.	.	.	.	.	.	.	.	.	.	.	.	.	.	.	.	.	.
ssc_circ_0005107	ssc_circ_0005107	15	0	5	3.11971	0	0	0	4.18258	0.00862829	up	yes	15:84354981..84367087:-	Null	.	.	.	.	.	.	.	.	.	.	.	.	.	.	.	.	.	.	.	.	.	.	.	.
ssc_circ_0005118	ssc_circ_0005118	236	27	66	63.7863	24	32	18	2.04737	0.00846805	up	yes	15:84365150..84367087:-	Null	.	.	.	.	.	.	.	.	.	.	.	.	.	.	.	.	.	.	.	.	.	.	.	.
ssc_circ_0005121	ssc_circ_0005121	9	0	12	3.26883	0	0	0	4.27038	0.00698436	up	yes	15:84365150..84370661:-	Null	.	.	.	.	.	.	.	.	.	.	.	.	.	.	.	.	.	.	.	.	.	.	.	.
ssc_circ_0005127	ssc_circ_0005127	592	182	326	216.087	54	137	61	2.13231	4.14e-05	up	yes	15:84365150..84376623:-	Null	.	.	.	.	.	.	.	.	.	.	.	.	.	.	.	.	.	.	.	.	.	.	.	.
ssc_circ_0005131	ssc_circ_0005131	5	0	6	1.71253	0	0	0	3.32974	0.0453562	up	yes	15:84365150..84380166:-	Null	.	.	.	.	.	.	.	.	.	.	.	.	.	.	.	.	.	.	.	.	.	.	.	.
ssc_circ_0005146	ssc_circ_0005146	0	5	6	1.8671	0	0	0	3.43808	0.0378544	up	yes	15:84369665..84370374:-	Null	.	.	.	.	.	.	.	.	.	.	.	.	.	.	.	.	.	.	.	.	.	.	.	.
ssc_circ_0005148	ssc_circ_0005148	0	0	0	2.42236	8	0	6	-3.77918	0.0201795	down	yes	15:84370075..84371863:-	Null	.	.	.	.	.	.	.	.	.	.	.	.	.	.	.	.	.	.	.	.	.	.	.	.
ssc_circ_0005161	ssc_circ_0005161	11	8	12	5.93807	2	4	0	2.22706	0.03494	up	yes	15:84370578..84380166:-	Null	.	.	.	.	.	.	.	.	.	.	.	.	.	.	.	.	.	.	.	.	.	.	.	.
ssc_circ_0005180	ssc_circ_0005180	60	11	29	17.0402	7	0	0	3.06322	0.0237687	up	yes	15:84372770..84376623:-	Null	.	.	.	.	.	.	.	.	.	.	.	.	.	.	.	.	.	.	.	.	.	.	.	.
ssc_circ_0005200	ssc_circ_0005200	0	0	0	12.7464	48	38	0	-3.86091	0.0211822	down	yes	15:84376540..84377322:-	Null	.	.	.	.	.	.	.	.	.	.	.	.	.	.	.	.	.	.	.	.	.	.	.	.
ssc_circ_0005221	ssc_circ_0005221	10	0	2	1.87284	0	0	0	3.42396	0.0389128	up	yes	15:84381213..84387035:-	Null	.	.	.	.	.	.	.	.	.	.	.	.	.	.	.	.	.	.	.	.	.	.	.	.
ssc_circ_0005224	ssc_circ_0005224	28	3	10	7.03201	0	4	0	3.00996	0.00875659	up	yes	15:84381742..84387035:-	Null	.	.	.	.	.	.	.	.	.	.	.	.	.	.	.	.	.	.	.	.	.	.	.	.
ssc_circ_0005228	ssc_circ_0005228	0	0	0	2.28588	7	3	4	-3.89216	0.0153859	down	yes	15:84384900..84387035:-	Null	.	.	.	.	.	.	.	.	.	.	.	.	.	.	.	.	.	.	.	.	.	.	.	.
ssc_circ_0005275	ssc_circ_0005275	0	0	0	1.73274	3	5	3	-3.50295	0.032852	down	yes	15:84786648..84813485:-	ENSSSCG00000016005	gi|545874874|ref|XP_005672041.1|	3612	0	PREDICTED: SEC14 domain and spectrin repeat-containing protein 1 isoform X1 [Sus scrofa]	gi|927210586|ref|XM_003133513.4|	2959	0	PREDICTED: Sus scrofa SEC14 and spectrin domains 1 (SESTD1), transcript variant X2, mRNA	Q86VW0	172	2e-46	SEC14 domain and spectrin repeat-containing protein 1	.	.	.	.	pfam13716	CRAL_TRIO_2	Divergent CRAL/TRIO domain. This family includes divergent members of the CRAL-TRIO domain family. This family includes ECM25 that contains a divergent CRAL-TRIO domain identified by Gallego and colleagues.	.	.	GO:0070300|phosphatidic acid binding;GO:0043325|phosphatidylinositol-3,4-bisphosphate binding;GO:0080025|phosphatidylinositol-3,5-bisphosphate binding;GO:0032266|phosphatidylinositol-3-phosphate binding;GO:0005546|phosphatidylinositol-4,5-bisphosphate binding;GO:0070273|phosphatidylinositol-4-phosphate binding;GO:0010314|phosphatidylinositol-5-phosphate binding;	.	.
ssc_circ_0005367	ssc_circ_0005367	0	0	0	2.95288	10	3	5	-4.25066	0.0068403	down	yes	16:18249647..18258513:+	ENSSSCG00000016810	gi|350594192|ref|XP_003359788.2|	11593	0	PREDICTED: LOW QUALITY PROTEIN: PDZ domain-containing protein 2 [Sus scrofa]	gi|545876779|ref|XM_003359740.3|	3164	0	PREDICTED: Sus scrofa PDZ domain containing 2 (PDZD2), mRNA	O15018	69.3	6e-10	PDZ domain-containing protein 2	.	.	.	.	pfam00595	PDZ	PDZ domain (Also known as DHR or GLGF). PDZ domains are found in diverse signaling proteins.	GO:0007155|cell adhesion;	GO:0005911|cell-cell junction;GO:0005737|cytoplasm;GO:0005783|endoplasmic reticulum;GO:0005576|extracellular region;GO:0005634|nucleus;	.	.	.
ssc_circ_0005383	ssc_circ_0005383	34	24	11	15.6342	5	16	6	1.39807	0.048804	up	yes	16:19906267..19906628:-	ENSSSCG00000016816	gi|465987138|ref|XP_004266071.1|	6293	0	PREDICTED: A disintegrin and metalloproteinase with thrombospondin motifs 12 isoform X2 [Orcinus orca]	gi|744557519|ref|XM_010977624.1|	3704	0	PREDICTED: Camelus dromedarius ADAM metallopeptidase with thrombospondin type 1 motif, 12 (ADAMTS12), transcript variant X1, mRNA	P58397	1235	0	A disintegrin and metalloproteinase with thrombospondin motifs 12	.	.	.	.	pfam01421	Reprolysin	Reprolysin (M12B) family zinc metalloprotease. The members of this family are enzymes that cleave peptides. These proteases require zinc for catalysis. Members of this family are also known as adamalysins. Most members of this family are snake venom endopeptidases, but there are also some mammalian proteins such as human ADAM8 and fertilin. Fertilin and closely related proteins appear to not have…	GO:0016477|cell migration;GO:0007160|cell-matrix adhesion;GO:0071773|cellular response to BMP stimulus;GO:0071347|cellular response to interleukin-1;GO:0071356|cellular response to tumor necrosis factor;GO:2001113|negative regulation of cellular response to hepatocyte growth factor stimulus;GO:1902548|negative regulation of cellular response to vascular endothelial growth factor stimulus;GO:00323…	GO:0031012|extracellular matrix;GO:0005578|proteinaceous extracellular matrix;	GO:0004222|metalloendopeptidase activity;GO:0008270|zinc ion binding;	K08626	ADAMTS12; a disintegrin and metalloproteinase with thrombospondin motifs 12 [EC:3.4.24.-]
ssc_circ_0005435	ssc_circ_0005435	0	0	0	1.812	4	3	4	-3.55988	0.0296143	down	yes	16:23735576..23746765:-	ENSSSCG00000016850	gi|545876985|ref|XP_005672483.1|	5657	0	PREDICTED: leukemia inhibitory factor receptor isoform X1 [Sus scrofa]	gi|927212450|ref|XM_005672426.2|	8230	0	PREDICTED: Sus scrofa leukemia inhibitory factor receptor alpha (LIFR), transcript variant X1, mRNA	Q5XNR9	1948	0	Leukemia inhibitory factor receptor	.	.	.	.	pfam00041	fn3	Fibronectin type III domain.	GO:0008284|positive regulation of cell proliferation;	GO:0070062|extracellular exosome;GO:0016021|integral component of membrane;GO:0005886|plasma membrane;GO:0043235|receptor complex;	GO:0004923|leukemia inhibitory factor receptor activity;GO:0004924|oncostatin-M receptor activity;	K05058	LIFR; leukemia inhibitory factor receptor
ssc_circ_0005495	ssc_circ_0005495	0	0	0	1.75479	4	4	3	-3.52221	0.0317143	down	yes	16:28210890..28224468:+	ENSSSCG00000016877	gi|927212543|ref|XP_003133978.4|	5423	0	PREDICTED: NAD(P) transhydrogenase, mitochondrial [Sus scrofa]	gi|927212542|ref|XM_003133930.5|	4112	0	PREDICTED: Sus scrofa nicotinamide nucleotide transhydrogenase (NNT), mRNA	P11024	322	3e-89	NAD(P) transhydrogenase, mitochondrial	slr1434	471	2e-149	COG1282	pfam02233	PNTB	NAD(P) transhydrogenase beta subunit. This family corresponds to the beta subunit of NADP transhydrogenase in prokaryotes, and either the protein N- or C terminal in eukaryotes. The domain is often found in conjunction with pfam01262. Pyridine nucleotide transhydrogenase catalyses the reduction of NAD+ to NADPH. A complete loss of activity occurs upon mutation of Gly314 in Escherichia coli.	GO:0045454|cell redox homeostasis;GO:0006740|NADPH regeneration;GO:0015992|proton transport;GO:0072593|reactive oxygen species metabolic process;	GO:0016021|integral component of membrane;GO:0005743|mitochondrial inner membrane;	GO:0051287|NAD binding;GO:0008750|NAD(P)+ transhydrogenase (AB-specific) activity;GO:0050661|NADP binding;	K00323	NNT; NAD(P) transhydrogenase [EC:1.6.1.2]
ssc_circ_0005778	ssc_circ_0005778	0	0	0	2.2459	0	8	6	-3.68482	0.0241851	down	yes	17:11418846..11423931:+	ENSSSCG00000007026	gi|545878913|ref|XP_005657705.1|	1488	0	PREDICTED: voltage-dependent anion-selective channel protein 3 isoform X1 [Sus scrofa]	gi|545878915|ref|XM_005657649.1|	1489	0	PREDICTED: Sus scrofa voltage-dependent anion channel 1 pseudogene 5 (VDAC1P5), transcript variant X2, mRNA	Q29380	571	0	Voltage-dependent anion-selective channel protein 3	.	.	.	.	pfam01459	Porin_3	Eukaryotic porin.	GO:1902017|regulation of cilium assembly;	GO:0005741|mitochondrial outer membrane;GO:0046930|pore complex;	GO:0000166|nucleotide binding;GO:0015288|porin activity;GO:0008308|voltage-gated anion channel activity;	K15041	VDAC3; voltage-dependent anion channel protein 3
ssc_circ_0005843	ssc_circ_0005843	3	3	5	1.80629	0	0	0	3.5872	0.0282966	up	yes	17:22003313..22023699:+	ENSSSCG00000007073	gi|311274381|ref|XP_001925035.2|	2359	0	PREDICTED: isthmin-1 isoform X1 [Sus scrofa]	gi|927214085|ref|XM_001925000.4|	2587	0	PREDICTED: Sus scrofa isthmin 1, angiogenesis inhibitor (ISM1), transcript variant X1, mRNA	B1AKI9	828	0	Isthmin-1	.	.	.	.	pfam03782	AMOP	AMOP domain. This domain may have a role in cell adhesion. It is called the AMOP domain after Adhesion associated domain in MUC4 and Other Proteins. This domain is extracellular and contains a number of cysteines that probably form disulphide bridges.	.	GO:0005576|extracellular region;	.	.	.
ssc_circ_0005844	ssc_circ_0005844	5	0	6	1.71253	0	0	0	3.32974	0.0453562	up	yes	17:22215079..22219999:-	Null	.	.	.	.	.	.	.	.	.	.	.	.	.	.	.	.	.	.	.	.	.	.	.	.
ssc_circ_0005915	ssc_circ_0005915	3	4	3	1.683	0	0	0	3.47955	0.034402	up	yes	17:37109691..37114650:+	ENSSSCG00000027410	gi|586980946|ref|XP_003983661.2|	2864	0	PREDICTED: protein CBFA2T2 isoform X1 [Felis catus]	gi|927214741|ref|XM_013985269.1|	2881	0	PREDICTED: Sus scrofa core-binding factor, runt domain, alpha subunit 2; translocated to, 2 (CBFA2T2), transcript variant X3, mRNA	O43439	1073	0	Protein CBFA2T2	.	.	.	.	pfam07531	TAFH	NHR1 homology to TAF. This corresponds to the region NHR1 that is conserved between the product of the nervy gene in Drosophila and the human mtg8b protein, which is hypothesised to be a transcription factor.	GO:0030855|epithelial cell differentiation;GO:0010977|negative regulation of neuron projection development;GO:0045892|negative regulation of transcription, DNA-templated;GO:0010976|positive regulation of neuron projection development;GO:0045944|positive regulation of transcription from RNA polymerase II promoter;GO:0006351|transcription, DNA-templated;	GO:0005634|nucleus;	GO:0046872|metal ion binding;GO:0003714|transcription corepressor activity;GO:0003700|transcription factor activity, sequence-specific DNA binding;	.	.
ssc_circ_0006054	ssc_circ_0006054	0	0	0	1.61889	4	3	3	-3.39981	0.0393861	down	yes	17:50789950..50791634:+	ENSSSCG00000025534	gi|466073478|ref|XP_004282931.1|	5070	0	PREDICTED: exportin-2 isoform X1 [Orcinus orca]	gi|342672021|ref|NM_001243215.1|	3150	0	Sus scrofa CSE1 chromosome segregation 1-like (yeast) (CSE1L), mRNA	P55060	102	1e-20	Exportin-2	SPBC30B4.05	543	3e-171	COG5657	pfam03378	CAS_CSE1	CAS/CSE protein, C-terminus. Mammalian cellular apoptosis susceptibility (CAS) proteins are homologous to the yeast chromosome-segregation protein, CSE1. This family aligns the C-terminal halves (approximately). CAS is involved in both cellular apoptosis and proliferation. Apoptosis is inhibited in CAS-depleted cells, while the expression of CAS correlates to the degree of cellular proliferation.…	GO:0006915|apoptotic process;GO:0008283|cell proliferation;GO:0006606|protein import into nucleus;	GO:0005737|cytoplasm;GO:0005829|cytosol;GO:0070062|extracellular exosome;GO:0016020|membrane;GO:0005635|nuclear envelope;GO:0005654|nucleoplasm;GO:0005634|nucleus;	GO:0005049|nuclear export signal receptor activity;	K18423	CSE1, CAS, XPO2; exportin-2 (importin alpha re-exporter)
ssc_circ_0006103	ssc_circ_0006103	3	3	3	1.49585	0	0	0	3.31121	0.0458982	up	yes	17:58635283..58643708:+	ENSSSCG00000007514	gi|178056623|ref|NP_001116685.1|	1097	4e-141	vesicle-associated membrane protein-associated protein B [Sus scrofa]	gi|178056622|ref|NM_001123213.1|	2313	0	Sus scrofa VAMP (vesicle-associated membrane protein)-associated protein B and C (VAPB), mRNA	A5GFS8	427	5e-144	Vesicle-associated membrane protein-associated protein B	SPBC16G5.05c	90.1	2e-18	COG5066	pfam00635	Motile_Sperm	MSP (Major sperm protein) domain. Major sperm proteins are involved in sperm motility. These proteins oligomerise to form filaments. This family contains many other proteins.	GO:0006987|activation of signaling protein activity involved in unfolded protein response;GO:0006874|cellular calcium ion homeostasis;GO:0090114|COPII-coated vesicle budding;GO:0007029|endoplasmic reticulum organization;GO:0030968|endoplasmic reticulum unfolded protein response;GO:0019048|modulation by virus of host morphology or physiology;GO:0045070|positive regulation of viral genome replicati…	GO:0005783|endoplasmic reticulum;GO:0005789|endoplasmic reticulum membrane;GO:0005794|Golgi apparatus;GO:0000139|Golgi membrane;GO:0016021|integral component of membrane;	GO:0048487|beta-tubulin binding;GO:0019899|enzyme binding;GO:0046982|protein heterodimerization activity;GO:0042803|protein homodimerization activity;	K10707	VAPB, ALS8; vesicle-associated membrane protein-associated protein B
ssc_circ_0006118	ssc_circ_0006118	0	0	0	3.00951	9	6	4	-4.30508	0.00593227	down	yes	17:63037555..63038892:+	ENSSSCG00000038617	gi|795565744|ref|XP_011720731.1|	1635	0	PREDICTED: protein-L-isoaspartate O-methyltransferase domain-containing protein 2 isoform X1 [Macaca nemestrina]	gi|803136549|ref|XM_004014396.2|	874	0	PREDICTED: Ovis aries protein-L-isoaspartate (D-aspartate) O-methyltransferase domain containing 2 (PCMTD2), transcript variant X1, mRNA	Q58CZ2	620	0	Protein-L-isoaspartate O-methyltransferase domain-containing protein 2	MTH827	88.2	4e-18	COG2518	pfam01135	PCMT	Protein-L-isoaspartate(D-aspartate) O-methyltransferase (PCMT).	.	GO:0005737|cytoplasm;	GO:0004719|protein-L-isoaspartate (D-aspartate) O-methyltransferase activity;	.	.
ssc_circ_0006178	ssc_circ_0006178	0	0	0	3.4178	10	5	6	-4.48231	0.00375405	down	yes	18:1463489..1481335:-	ENSSSCG00000033272	gi|927215870|ref|XP_013840994.1|	1154	2e-149	PREDICTED: dnaJ homolog subfamily B member 6 isoform X2 [Sus scrofa]	gi|115553142|dbj|AK239728.1|	2147	0	Sus scrofa mRNA, clone:THY010126C02, expressed in thymus	O75190	324	2e-102	DnaJ homolog subfamily B member 6	TVN0487	104	3e-23	COG0484	pfam00226	DnaJ	DnaJ domain. DnaJ domains (J-domains) are associated with hsp70 heat-shock system and it is thought that this domain mediates the interaction. DnaJ-domain is therefore part of a chaperone (protein folding) system. The T-antigens, although not in Prosite are confirmed as DnaJ containing domains from literature.	.	GO:0005634|nucleus;GO:0048471|perinuclear region of cytoplasm;GO:0030018|Z disc;	.	K09512	DNAJB6; DnaJ homolog subfamily B member 6
ssc_circ_0006347	ssc_circ_0006347	5	5	2	2.02741	0	0	0	3.73838	0.0212221	up	yes	18:40696219..40710541:-	ENSSSCG00000023445	gi|927217137|ref|XP_005673332.2|	3346	0	PREDICTED: late secretory pathway protein AVL9 homolog isoform X2 [Sus scrofa]	gi|927217134|ref|XM_003360177.4|	2425	0	PREDICTED: Sus scrofa AVL9 homolog (S. cerevisiase) (AVL9), transcript variant X1, mRNA	Q80U56	1142	0	Late secretory pathway protein AVL9 homolog	.	.	.	.	pfam09794	Avl9	Transport protein Avl9. Avl9 is a protein involved in exocytic transport from the Golgi. It has been speculated that Avl9 could play a role in deforming membranes for vesicle fission and/or in recruiting cargo.	GO:0016477|cell migration;	GO:0016021|integral component of membrane;GO:0055037|recycling endosome;	.	.	.
ssc_circ_0006351	ssc_circ_0006351	5	5	2	2.02741	0	0	0	3.73838	0.0212221	up	yes	18:40703655..40710541:-	ENSSSCG00000023445	gi|927217137|ref|XP_005673332.2|	3346	0	PREDICTED: late secretory pathway protein AVL9 homolog isoform X2 [Sus scrofa]	gi|927217134|ref|XM_003360177.4|	2425	0	PREDICTED: Sus scrofa AVL9 homolog (S. cerevisiase) (AVL9), transcript variant X1, mRNA	Q80U56	1142	0	Late secretory pathway protein AVL9 homolog	.	.	.	.	pfam09794	Avl9	Transport protein Avl9. Avl9 is a protein involved in exocytic transport from the Golgi. It has been speculated that Avl9 could play a role in deforming membranes for vesicle fission and/or in recruiting cargo.	GO:0016477|cell migration;	GO:0016021|integral component of membrane;GO:0055037|recycling endosome;	.	.	.
ssc_circ_0006404	ssc_circ_0006404	10	0	4	2.18329	0	0	0	3.67239	0.0249064	up	yes	18:50765495..50765805:+	ENSSSCG00000016747	gi|350595463|ref|XP_003134928.3|	1383	2e-180	PREDICTED: nudC domain-containing protein 3 isoform X3 [Sus scrofa]	gi|927217487|ref|XM_003134880.5|	2647	0	PREDICTED: Sus scrofa NudC domain containing 3 (NUDCD3), transcript variant X3, mRNA	Q5RB75	494	4e-165	NudC domain-containing protein 3	.	.	.	.	pfam14050	Nudc_N	N-terminal conserved domain of Nudc. The N-terminus of nuclear distribution gene C homolog (NUDC) proteins contains a highly conserved region consisting of a predicted three helix bundle. In the human homolog this segment has been targeted for structure determination by the Joint Center for Structural Genomics. NUDC forms a complex with other NUD proteins and is involved in several cellular divis…	GO:0006695|cholesterol biosynthetic process;GO:0030301|cholesterol transport;GO:0030299|intestinal cholesterol absorption;GO:0042157|lipoprotein metabolic process;GO:0042493|response to drug;GO:0015918|sterol transport;	GO:0016324|apical plasma membrane;GO:0031526|brush border membrane;GO:0030659|cytoplasmic vesicle membrane;GO:0016021|integral component of membrane;GO:0005886|plasma membrane;	GO:0008144|drug binding;GO:0031489|myosin V binding;GO:0017137|Rab GTPase binding;	.	.
ssc_circ_0006520	ssc_circ_0006520	4	3	5	1.96253	0	0	0	3.71287	0.022249	up	yes	1:100592211..100603238:+	ENSSSCG00000004524	gi|47522958|ref|NP_999237.1|	2675	0	mothers against decapentaplegic homolog 4 [Sus scrofa]	gi|927095508|ref|XM_005654429.2|	7893	0	PREDICTED: Sus scrofa SMAD family member 4 (SMAD4), transcript variant X2, mRNA	Q9GKQ9	890	0	Mothers against decapentaplegic homolog 4	alr5152	59.3	3e-08	COG1234	pfam03166	MH2	MH2 domain. This is the MH2 (MAD homology 2) domain found at the carboxy terminus of MAD related proteins such as Smads. This domain is separated from the MH1 domain by a non-conserved linker region. The MH2 domain mediates interaction with a wide variety of proteins and provides specificity and selectivity to Smad function and also is critical for mediating interactions in Smad oligomers. Unlike…	GO:0036302|atrioventricular canal development;GO:0003190|atrioventricular valve formation;GO:0007411|axon guidance;GO:0030509|BMP signaling pathway;GO:0003360|brainstem development;GO:0001658|branching involved in ureteric bud morphogenesis;GO:0003279|cardiac septum development;GO:0008283|cell proliferation;GO:0006879|cellular iron ion homeostasis;GO:0048589|developmental growth;GO:0042733|embryo…	GO:0032444|activin responsive factor complex;GO:0005737|cytoplasm;GO:0000790|nuclear chromatin;GO:0071141|SMAD protein complex;	GO:0003682|chromatin binding;GO:0046872|metal ion binding;GO:0000978|RNA polymerase II core promoter proximal region sequence-specific DNA binding;GO:0001076|transcription factor activity, RNA polymerase II transcription factor binding;GO:0001077|transcriptional activator activity, RNA polymerase II core promoter proximal region sequence-specific binding;GO:0030616|transforming growth factor beta…	K04501	SMAD4; mothers against decapentaplegic homolog 4
ssc_circ_0006663	ssc_circ_0006663	131	90	147	200.774	399	250	226	-1.2159	1.23e-06	down	yes	1:115553445..115585772:-	ENSSSCG00000004602	gi|347446703|ref|NP_001231528.1|	1957	0	testis-expressed sequence 9 protein [Sus scrofa]	gi|347446702|ref|NM_001244599.1|	1402	0	Sus scrofa testis expressed 9 (TEX9), mRNA	Q8N6V9	629	0	Testis-expressed sequence 9 protein	.	.	.	.	pfam15619	Lebercilin	Ciliary protein causing Leber congenital amaurosis disease. Lebercilin is a family of eukaryotic ciliary proteins. Mutations in the gene, LCA5, are implicated in the disease Leber congenital amaurosis. In photoreceptors, lebercilin is uniquely localized at the cilium that bridges the inner and outer segments. Lebercilin functions as an integral element of selective protein transport through photo…	GO:0044782|cilium organization;GO:0051321|meiotic cell cycle;	GO:0031514|motile cilium;GO:0005634|nucleus;	.	.	.
ssc_circ_0006664	ssc_circ_0006664	6	4	3	9.767	20	20	9	-1.71706	0.0360335	down	yes	1:115553445..115587291:-	ENSSSCG00000004602	gi|347446703|ref|NP_001231528.1|	1957	0	testis-expressed sequence 9 protein [Sus scrofa]	gi|347446702|ref|NM_001244599.1|	1402	0	Sus scrofa testis expressed 9 (TEX9), mRNA	Q8N6V9	629	0	Testis-expressed sequence 9 protein	.	.	.	.	pfam15619	Lebercilin	Ciliary protein causing Leber congenital amaurosis disease. Lebercilin is a family of eukaryotic ciliary proteins. Mutations in the gene, LCA5, are implicated in the disease Leber congenital amaurosis. In photoreceptors, lebercilin is uniquely localized at the cilium that bridges the inner and outer segments. Lebercilin functions as an integral element of selective protein transport through photo…	GO:0044782|cilium organization;GO:0051321|meiotic cell cycle;	GO:0031514|motile cilium;GO:0005634|nucleus;	.	.	.
ssc_circ_0006700	ssc_circ_0006700	50	38	92	39.6699	14	38	16	1.44248	0.00277233	up	yes	1:116484332..116492240:+	ENSSSCG00000004610	gi|548483337|ref|XP_005685800.1|	3623	0	PREDICTED: cell cycle progression protein 1 isoform X2 [Capra hircus]	gi|343183310|ref|NM_001243301.1|	3019	0	Sus scrofa cell cycle progression 1 (CCPG1), mRNA	Q5R6R3	1066	0	Cell cycle progression protein 1	.	.	.	.	pfam13851	GAS	Growth-arrest specific micro-tubule binding. This family is the highly conserved central region of a number of metazoan proteins referred to as growth-arrest proteins. In mouse, Gas8 is predominantly a testicular protein, whose expression is developmentally regulated during puberty and spermatogenesis. In humans, it is absent in infertile males who lack the ability to generate gametes. The locali…	GO:0007049|cell cycle;GO:0045787|positive regulation of cell cycle;GO:0008284|positive regulation of cell proliferation;GO:0045944|positive regulation of transcription from RNA polymerase II promoter;GO:2001106|regulation of Rho guanyl-nucleotide exchange factor activity;	GO:0016021|integral component of membrane;	.	.	.
ssc_circ_0006766	ssc_circ_0006766	5	7	4	2.71216	0	0	0	4.1771	0.00816948	up	yes	1:121217326..121235683:+	ENSSSCG00000004636	gi|545800528|ref|XP_003121563.2|	9776	0	PREDICTED: transient receptor potential cation channel subfamily M member 7 isoform X2 [Sus scrofa]	gi|795268093|ref|XM_012065343.1|	5356	0	PREDICTED: Cercocebus atys transient receptor potential cation channel, subfamily M, member 7 (TRPM7), transcript variant X8, mRNA	Q96QT4	3525	0	Transient receptor potential cation channel subfamily M member 7	.	.	.	.	pfam02816	Alpha_kinase	Alpha-kinase family. This family is a novel family of eukaryotic protein kinase catalytic domains, which have no detectable similarity to conventional kinases. The family contains myosin heavy chain kinases and Elongation Factor-2 kinase and a bifunctional ion channel. This family is known as the alpha-kinase family. The structure of the kinase domain revealed unexpected similarity to eukaryotic …	GO:0031032|actomyosin structure organization;GO:0070588|calcium ion transmembrane transport;GO:0016340|calcium-dependent cell-matrix adhesion;GO:0010961|cellular magnesium ion homeostasis;GO:0070266|necroptotic process;GO:0046777|protein autophosphorylation;GO:0051262|protein tetramerization;	GO:0016021|integral component of membrane;GO:0005886|plasma membrane;GO:0001726|ruffle;	GO:0005524|ATP binding;GO:0005262|calcium channel activity;GO:0046872|metal ion binding;GO:0004674|protein serine/threonine kinase activity;	K04982	TRPM7, CHAK1; transient receptor potential cation channel subfamily M member 7 [EC:2.7.11.1]
ssc_circ_0006829	ssc_circ_0006829	0	0	0	1.8907	4	5	3	-3.63287	0.0258238	down	yes	1:128372164..128373685:+	ENSSSCG00000004717	gi|594648976|ref|XP_007173651.1|	8840	0	PREDICTED: E3 ubiquitin-protein ligase UBR1 isoform X1 [Balaenoptera acutorostrata scammoni]	gi|593761962|ref|XM_007119577.1|	5087	0	PREDICTED: Physeter catodon ubiquitin protein ligase E3 component n-recognin 1 (UBR1), transcript variant X2, mRNA	Q8IWV7	2791	0	E3 ubiquitin-protein ligase UBR1	.	.	.	.	pfam02207	zf-UBR	Putative zinc finger in N-recognin (UBR box). This region is found in E3 ubiquitin ligases that recognize N-recognins.	GO:0071233|cellular response to leucine;GO:0032007|negative regulation of TOR signaling;GO:0071596|ubiquitin-dependent protein catabolic process via the N-end rule pathway;	GO:0005737|cytoplasm;GO:0005829|cytosol;GO:0000502|proteasome complex;GO:0000151|ubiquitin ligase complex;	GO:0070728|leucine binding;GO:0016874|ligase activity;GO:0061630|ubiquitin protein ligase activity;GO:0008270|zinc ion binding;	K10625	UBR1; E3 ubiquitin-protein ligase UBR1 [EC:2.3.2.27]
ssc_circ_0006940	ssc_circ_0006940	0	0	0	2.31207	3	5	6	-3.90931	0.0148201	down	yes	1:138468428..138472413:+	ENSSSCG00000028771	gi|153792118|ref|NP_001093168.1|	2148	0	myocyte-specific enhancer factor 2A isoform 2 [Sus scrofa]	gi|594687521|ref|XM_007191139.1|	4330	0	PREDICTED: Balaenoptera acutorostrata scammoni myocyte enhancer factor 2A (MEF2A), transcript variant X4, mRNA	A2ICN5	764	0	Myocyte-specific enhancer factor 2A	YPL089c	82.8	5e-15	COG5068	pfam12347	HJURP_C	Holliday junction regulator protein family C-terminal repeat. Although this family is conserved in the Holliday junction regulator, HJURP, proteins in higher eukaryotes, alongside an Scm3, pfam10384, family, its exact function is not known. The C-terminal region of Scm3 proteins has been evolving rapidly, and this short repeat at the C-terminal end can be present in up to two copies in the higher…	GO:0006915|apoptotic process;GO:0061337|cardiac conduction;GO:0071277|cellular response to calcium ion;GO:0048813|dendrite morphogenesis;GO:0070375|ERK5 cascade;GO:0000165|MAPK cascade;GO:0000002|mitochondrial genome maintenance;GO:0048311|mitochondrion distribution;GO:0000122|negative regulation of transcription from RNA polymerase II promoter;GO:0045944|positive regulation of transcription from…	GO:0005634|nucleus;	GO:0033613|activating transcription factor binding;GO:0003682|chromatin binding;GO:0035035|histone acetyltransferase binding;GO:0042826|histone deacetylase binding;GO:0000977|RNA polymerase II regulatory region sequence-specific DNA binding;GO:0000981|RNA polymerase II transcription factor activity, sequence-specific DNA binding;GO:0046332|SMAD binding;	K09260	MEF2A; MADS-box transcription enhancer factor 2A
ssc_circ_0007001	ssc_circ_0007001	3	2	6	1.77436	0	0	0	3.55139	0.0302906	up	yes	1:14674475..14678459:-	ENSSSCG00000004087	gi|545797606|ref|XP_005659192.1|	3104	0	PREDICTED: coiled-coil domain-containing protein 170 isoform X1 [Sus scrofa]	gi|927093776|ref|XM_005659137.2|	3392	0	PREDICTED: Sus scrofa coiled-coil domain containing 170 (CCDC170), transcript variant X4, mRNA	Q8IYT3	601	0	Coiled-coil domain-containing protein 170	.	.	.	.	pfam01576	Myosin_tail_1	Myosin tail. The myosin molecule is a multi-subunit complex made up of two heavy chains and four light chains it is a fundamental contractile protein found in all eukaryote cell types. This family consists of the coiled-coil myosin heavy chain tail region. The coiled-coil is composed of the tail from two molecules of myosin. These can then assemble into the macromolecular thick filament. The coil…	GO:0090286|cytoskeletal anchoring at nuclear membrane;GO:0007030|Golgi organization;GO:0042692|muscle cell differentiation;GO:0090292|nuclear matrix anchoring at nuclear membrane;GO:0006997|nucleus organization;	GO:0005737|cytoplasm;GO:0005856|cytoskeleton;GO:0005794|Golgi apparatus;GO:0016021|integral component of membrane;GO:0034993|LINC complex;GO:0005635|nuclear envelope;GO:0031965|nuclear membrane;GO:0005640|nuclear outer membrane;GO:0005654|nucleoplasm;GO:0005634|nucleus;GO:0045211|postsynaptic membrane;GO:0030017|sarcomere;	GO:0003779|actin binding;GO:0051015|actin filament binding;GO:0005521|lamin binding;GO:0044822|poly(A) RNA binding;GO:0042803|protein homodimerization activity;	.	.
ssc_circ_0007153	ssc_circ_0007153	12	12	12	21.494	54	13	27	-1.3218	0.038798	down	yes	1:168374291..168377139:-	ENSSSCG00000004973	gi|335280176|ref|XP_003353515.1|	7063	0	PREDICTED: uveal autoantigen with coiled-coil domains and ankyrin repeats isoform X1 [Sus scrofa]	gi|927097314|ref|XM_003121767.4|	6643	0	PREDICTED: Sus scrofa uveal autoantigen with coiled-coil domains and ankyrin repeats (UACA), transcript variant X2, mRNA	Q8HYY4	2401	0	Uveal autoantigen with coiled-coil domains and ankyrin repeats protein	all2748	98.2	3e-20	COG0666	pfam01576	Myosin_tail_1	Myosin tail. The myosin molecule is a multi-subunit complex made up of two heavy chains and four light chains it is a fundamental contractile protein found in all eukaryote cell types. This family consists of the coiled-coil myosin heavy chain tail region. The coiled-coil is composed of the tail from two molecules of myosin. These can then assemble into the macromolecular thick filament. The coil…	GO:0097190|apoptotic signaling pathway;GO:1901222|regulation of NIK/NF-kappaB signaling;	GO:0005737|cytoplasm;GO:0005856|cytoskeleton;GO:0005634|nucleus;	.	.	.
ssc_circ_0007293	ssc_circ_0007293	8	10	7	19.4505	60	14	20	-1.78367	0.00968937	down	yes	1:182231886..182234106:+	ENSSSCG00000005036	gi|593768742|ref|XP_007122824.1|	1875	0	PREDICTED: integral membrane protein GPR137C [Physeter catodon]	gi|927097544|ref|XM_005659957.2|	2471	0	PREDICTED: Sus scrofa G protein-coupled receptor 137C (GPR137C), transcript variant X1, mRNA	Q8N3F9	628	0	Integral membrane protein GPR137C	.	.	.	.	pfam04247	SirB	Invasion gene expression up-regulator, SirB. SirB up-regulates Salmonella typhimurium invasion gene transcription. It is, however, not essential for the expression of these genes. Its function is unknown.	.	GO:0016021|integral component of membrane;	.	.	.
ssc_circ_0007324	ssc_circ_0007324	2	5	3	1.71391	0	0	0	3.48917	0.0338791	up	yes	1:182704711..182720865:-	ENSSSCG00000005043	gi|545802426|ref|XP_005660017.1|	4523	0	PREDICTED: phospholipase DDHD1 isoform X1 [Sus scrofa]	gi|927097567|ref|XM_005659960.2|	3759	0	PREDICTED: Sus scrofa DDHD domain containing 1 (DDHD1), transcript variant X1, mRNA	O46606	1490	0	Phospholipase DDHD1	.	.	.	.	pfam02862	DDHD	DDHD domain. The DDHD domain is 180 residues long and contains four conserved residues that may form a metal binding site. The domain is named after these four residues. This pattern of conservation of metal binding residues is often seen in phosphoesterase domains. This domain is found in retinal degeneration B proteins, as well as a family of probable phospholipases. It has been shown that this…	GO:0016042|lipid catabolic process;GO:0006654|phosphatidic acid biosynthetic process;GO:0090141|positive regulation of mitochondrial fission;	GO:0005737|cytoplasm;GO:0005829|cytosol;	GO:0046872|metal ion binding;GO:0004620|phospholipase activity;	K13619	DDHD1; phospholipase DDHD1 [EC:3.1.1.-]
ssc_circ_0007326	ssc_circ_0007326	0	0	0	1.85141	10	2	0	-3.37879	0.0418578	down	yes	1:18376505..18393871:-	ENSSSCG00000004113	gi|350578079|ref|XP_003480286.1|	5758	0	PREDICTED: syntaxin-binding protein 5 isoform X1 [Sus scrofa]	gi|821383396|ref|XM_004263736.2|	6300	0	PREDICTED: Orcinus orca syntaxin binding protein 5 (tomosyn) (STXBP5), transcript variant X2, mRNA	Q5T5C0	2026	0	Syntaxin-binding protein 5	.	.	.	.	pfam08366	LLGL	LLGL2. This domain is found in lethal giant larvae homolog 2 (LLGL2) proteins and syntaxin-binding proteins like tomosyn. It has been identified in eukaryotes and tends to be found together with WD repeats (pfam00400).	GO:0006887|exocytosis;GO:0045921|positive regulation of exocytosis;GO:0015031|protein transport;GO:0030193|regulation of blood coagulation;GO:0017157|regulation of exocytosis;GO:0010468|regulation of gene expression;GO:0050708|regulation of protein secretion;	GO:0005892|acetylcholine-gated channel complex;GO:0030054|cell junction;GO:0005737|cytoplasm;GO:0030659|cytoplasmic vesicle membrane;GO:0005886|plasma membrane;GO:0030141|secretory granule;GO:0031201|SNARE complex;GO:0008021|synaptic vesicle;	GO:0005096|GTPase activator activity;GO:0017137|Rab GTPase binding;GO:0019905|syntaxin binding;GO:0017075|syntaxin-1 binding;	K08518	STXBP5; syntaxin-binding protein 5
ssc_circ_0007380	ssc_circ_0007380	4	4	3	1.83924	0	0	0	3.61269	0.0269666	up	yes	1:189406162..189440726:-	Null	.	.	.	.	.	.	.	.	.	.	.	.	.	.	.	.	.	.	.	.	.	.	.	.
ssc_circ_0007636	ssc_circ_0007636	0	0	0	1.53962	3	5	2	-3.32896	0.044455	down	yes	1:230096622..230101283:+	ENSSSCG00000038483	gi|545803468|ref|XP_003480587.2|	676	6e-80	PREDICTED: vacuolar protein sorting-associated protein 13A [Sus scrofa]	gi|927098362|ref|XM_003480539.3|	309	2e-159	PREDICTED: Sus scrofa vacuolar protein sorting-associated protein 13A (LOC100153747), mRNA	Q96RL7	233	1e-68	Vacuolar protein sorting-associated protein 13A	SPBC21C3.01c	85.1	5e-18	COG5043	pfam12624	Chorein_N	N-terminal region of Chorein, a TM vesicle-mediated sorter. Although mutations in the full-length vacuolar protein sorting 13A (VPS13A) protein in vertebrates lead to the disease of chorea-acanthocytosis, the exact function of any of the regions within the protein is not yet known. This region is the proposed leucine zipper at the N-terminus. The full-length protein is a transmembrane protein wit…	GO:0006914|autophagy;GO:0006895|Golgi to endosome transport;GO:0007626|locomotory behavior;GO:0007399|nervous system development;GO:0008104|protein localization;GO:0045053|protein retention in Golgi apparatus;GO:0006623|protein targeting to vacuole;GO:0035176|social behavior;	GO:0005829|cytosol;GO:0031045|dense core granule;GO:0019898|extrinsic component of membrane;GO:0005622|intracellular;	.	K19525	VPS13A_C; vacuolar protein sorting-associated protein 13A/C
ssc_circ_0007917	ssc_circ_0007917	3	4	4	1.83822	0	0	0	3.61204	0.0269998	up	yes	1:272101949..272138444:-	ENSSSCG00000005724	gi|927099756|ref|XP_013842490.1|	13428	0	PREDICTED: probable helicase senataxin isoform X1 [Sus scrofa]	gi|927099757|ref|XM_013987041.1|	8531	0	PREDICTED: Sus scrofa senataxin (SETX), transcript variant X2, mRNA	Q7Z333	582	3e-167	Probable helicase senataxin	SPAC6G9.10c	254	7e-67	COG1112	pfam13087	AAA_12	AAA domain. This family of domains contain a P-loop motif that is characteristic of the AAA superfamily. Many of the proteins in this family are conjugative transfer proteins.	GO:0006974|cellular response to DNA damage stimulus;GO:0044344|cellular response to fibroblast growth factor stimulus;GO:0070301|cellular response to hydrogen peroxide;GO:0034599|cellular response to oxidative stress;GO:0071300|cellular response to retinoic acid;GO:0007623|circadian rhythm;GO:0006310|DNA recombination;GO:0006353|DNA-templated transcription, termination;GO:0006302|double-strand br…	GO:0030424|axon;GO:0000781|chromosome, telomeric region;GO:0005737|cytoplasm;GO:0030426|growth cone;GO:0000228|nuclear chromosome;GO:0005730|nucleolus;GO:0005654|nucleoplasm;GO:0005634|nucleus;	GO:0005524|ATP binding;GO:0003677|DNA binding;GO:0003678|DNA helicase activity;GO:0042802|identical protein binding;GO:0001147|transcription termination site sequence-specific DNA binding;	K10706	SETX, ALS4; senataxin [EC:3.6.4.-]
ssc_circ_0007966	ssc_circ_0007966	0	0	0	2.40869	9	3	3	-3.95671	0.0134546	down	yes	1:33271334..33276307:-	ENSSSCG00000004203	gi|545797946|ref|XP_005659255.1|	3877	0	PREDICTED: lethal(3)malignant brain tumor-like protein 3 isoform X3 [Sus scrofa]	gi|927094265|ref|XM_005659198.2|	3980	0	PREDICTED: Sus scrofa l(3)mbt-like 3 (Drosophila) (L3MBTL3), transcript variant X3, mRNA	Q96JM7	1439	0	Lethal(3)malignant brain tumor-like protein 3	.	.	.	.	pfam02820	MBT	mbt repeat. The function of this repeat is unknown, but is found in a number of nuclear proteins such as drosophila sex comb on midleg protein. The repeat is found in up to four copies. The repeat contains a completely conserved glutamate at its amino terminus that may be important for function.	GO:0016569|covalent chromatin modification;GO:0043249|erythrocyte maturation;GO:0030851|granulocyte differentiation;GO:0030225|macrophage differentiation;GO:0006355|regulation of transcription, DNA-templated;GO:0006351|transcription, DNA-templated;	GO:0005634|nucleus;	.	.	.
ssc_circ_0007985	ssc_circ_0007985	0	0	0	1.7417	6	3	2	-3.49531	0.0333803	down	yes	1:36964151..36973899:-	ENSSSCG00000004220	gi|194035431|ref|XP_001928696.1|	2336	0	PREDICTED: tRNA (guanine(10)-N2)-methyltransferase homolog isoform X1 [Sus scrofa]	gi|594686820|ref|XM_007190806.1|	1770	0	PREDICTED: Balaenoptera acutorostrata scammoni tRNA methyltransferase 11 homolog (S. cerevisiae) (TRMT11), transcript variant X2, mRNA	Q05B63	329	0	tRNA (guanine(10)-N2)-methyltransferase homolog	YOL124c	249	5e-74	COG1041	pfam01170	UPF0020	Putative RNA methylase family UPF0020. This domain is probably a methylase. It is associated with the THUMP domain that also occurs with RNA modification domains.	.	.	GO:0004809|tRNA (guanine-N2-)-methyltransferase activity;GO:0000049|tRNA binding;	K15430	TRM11, TRMT11; tRNA (guanine10-N2)-methyltransferase [EC:2.1.1.214]
ssc_circ_0008011	ssc_circ_0008011	0	0	0	3.39402	6	18	0	-4.28697	0.00669971	down	yes	1:39304141..39357726:+	Null	.	.	.	.	.	.	.	.	.	.	.	.	.	.	.	.	.	.	.	.	.	.	.	.
ssc_circ_0008036	ssc_circ_0008036	8	3	7	2.89793	0	0	0	4.27894	0.00640006	up	yes	1:39426717..39431480:+	Null	.	.	.	.	.	.	.	.	.	.	.	.	.	.	.	.	.	.	.	.	.	.	.	.
ssc_circ_0008105	ssc_circ_0008105	19	12	16	43.9356	147	29	47	-2.16992	9.49e-05	down	yes	1:4775755..4843415:-	ENSSSCG00000004029	gi|7542351|gb|AAF63414.1|AF142419_1	1627	0	QUAKING isoform 6 [Homo sapiens]	gi|594676669|ref|XM_007186081.1|	2107	0	PREDICTED: Balaenoptera acutorostrata scammoni QKI, KH domain containing, RNA binding (QKI), transcript variant X3, mRNA	Q5W9D5	448	9e-154	Protein quaking	SPCC962.06c_1	107	2e-23	COG5176	pfam13014	KH_3	KH domain. KH motifs bind RNA in vitro. This RNA-binding domain is required for the efficient anchoring of ASH1-mRNA to the distal tip of the daughter cell. ASH1 is a specific repressor of transcription that localizes asymmetrically to the daughter cell nucleus. RNA localisation is a widespread mechanism for achieving localized protein synthesis.	GO:0007420|brain development;GO:0006397|mRNA processing;GO:0048255|mRNA stabilization;GO:0051028|mRNA transport;GO:0010667|negative regulation of cardiac muscle cell apoptotic process;GO:0010976|positive regulation of neuron projection development;GO:0048714|positive regulation of oligodendrocyte differentiation;GO:0006417|regulation of translation;GO:0008380|RNA splicing;	GO:0005737|cytoplasm;GO:0005634|nucleus;	GO:0003723|RNA binding;	K14945	QKI; protein quaking
ssc_circ_0008106	ssc_circ_0008106	0	0	0	1.76375	7	2	2	-3.49451	0.0335093	down	yes	1:4795976..4798624:+	Null	.	.	.	.	.	.	.	.	.	.	.	.	.	.	.	.	.	.	.	.	.	.	.	.
ssc_circ_0008108	ssc_circ_0008108	43	21	57	63.7828	139	62	72	-1.15696	0.00587081	down	yes	1:4822372..4843415:-	ENSSSCG00000004029	gi|7542351|gb|AAF63414.1|AF142419_1	1627	0	QUAKING isoform 6 [Homo sapiens]	gi|594676669|ref|XM_007186081.1|	2107	0	PREDICTED: Balaenoptera acutorostrata scammoni QKI, KH domain containing, RNA binding (QKI), transcript variant X3, mRNA	Q5W9D5	448	9e-154	Protein quaking	SPCC962.06c_1	107	2e-23	COG5176	pfam13014	KH_3	KH domain. KH motifs bind RNA in vitro. This RNA-binding domain is required for the efficient anchoring of ASH1-mRNA to the distal tip of the daughter cell. ASH1 is a specific repressor of transcription that localizes asymmetrically to the daughter cell nucleus. RNA localisation is a widespread mechanism for achieving localized protein synthesis.	GO:0007420|brain development;GO:0006397|mRNA processing;GO:0048255|mRNA stabilization;GO:0051028|mRNA transport;GO:0010667|negative regulation of cardiac muscle cell apoptotic process;GO:0010976|positive regulation of neuron projection development;GO:0048714|positive regulation of oligodendrocyte differentiation;GO:0006417|regulation of translation;GO:0008380|RNA splicing;	GO:0005737|cytoplasm;GO:0005634|nucleus;	GO:0003723|RNA binding;	K14945	QKI; protein quaking
ssc_circ_0008172	ssc_circ_0008172	0	0	0	1.79052	4	0	6	-3.33396	0.0449429	down	yes	1:57376845..57391008:-	ENSSSCG00000004318	gi|343791013|ref|NP_001230552.1|	2038	0	ras-related GTP-binding protein D [Sus scrofa]	gi|927094764|ref|XM_013992680.1|	3841	0	PREDICTED: Sus scrofa Ras-related GTP binding D (RRAGD), transcript variant X2, mRNA	Q9NQL2	775	0	Ras-related GTP-binding protein D	.	.	.	.	pfam04670	Gtr1_RagA	Gtr1/RagA G protein conserved region. GTR1 was first identified in S. cerevisiae as a suppressor of a mutation in RCC1. Biochemical analysis revealed that Gtr1 is in fact a G protein of the Ras family. The RagA/B proteins are the human homologues of Gtr1. Included in this family is the human Rag C, a novel protein that has been shown to interact with RagA/B.	GO:0007050|cell cycle arrest;GO:0034613|cellular protein localization;GO:0071230|cellular response to amino acid stimulus;GO:0009267|cellular response to starvation;GO:0016236|macroautophagy;GO:0032008|positive regulation of TOR signaling;GO:0010506|regulation of autophagy;	GO:0005737|cytoplasm;GO:0005829|cytosol;GO:0034448|EGO complex;GO:1990131|Gtr1-Gtr2 GTPase complex;GO:0005764|lysosome;GO:0005634|nucleus;	GO:0005525|GTP binding;GO:0003924|GTPase activity;GO:0046982|protein heterodimerization activity;	K16186	RRAGC_D; Ras-related GTP-binding protein C/D
ssc_circ_0008313	ssc_circ_0008313	53	162	88	68.2632	18	67	21	1.62703	0.0184556	up	yes	1:82875117..82891579:+	ENSSSCG00000004454	gi|311244403|ref|XP_001924368.2|	2926	0	PREDICTED: NADP-dependent malic enzyme [Sus scrofa]	gi|927095238|ref|XM_001924333.4|	3297	0	PREDICTED: Sus scrofa malic enzyme 1, NADP(+)-dependent, cytosolic (ME1), mRNA	Q29558	1110	0	NADP-dependent malic enzyme (Fragment)	VC1188	422	1e-137	COG0281	pfam03949	Malic_M	Malic enzyme, NAD binding domain.	GO:0006108|malate metabolic process;GO:0009725|response to hormone;	GO:0005829|cytosol;	GO:0004471|malate dehydrogenase (decarboxylating) (NAD+) activity;GO:0004473|malate dehydrogenase (decarboxylating) (NADP+) activity;GO:0004470|malic enzyme activity;GO:0030145|manganese ion binding;GO:0051287|NAD binding;GO:0008948|oxaloacetate decarboxylase activity;	.	.
ssc_circ_0008410	ssc_circ_0008410	0	0	0	2.36458	7	5	3	-3.95375	0.0134651	down	yes	2:100850406..100855838:-	ENSSSCG00000027608	gi|635029327|ref|XP_007976666.1|	2280	0	PREDICTED: protein FAM172A isoform X1 [Chlorocebus sabaeus]	gi|927105463|ref|XR_001307097.1|	5383	0	PREDICTED: Sus scrofa uncharacterized LOC106509501 (LOC106509501), ncRNA	Q3TNH5	588	0	Protein FAM172A	.	.	.	.	pfam09757	Arb2	Arb2 domain. A second fission yeast Argonaute complex (Argonaute siRNA chaperone, ARC) that contains two previously uncharacterized proteins, Arb1 and Arb2, both of which are required for histone H3 Lys9 (H3-K9) methylation, heterochromatin assembly and siRNA generation. This family includes a region found in Arb2 and the Hda1 protein.	.	GO:0005783|endoplasmic reticulum;GO:0005576|extracellular region;	.	.	.
ssc_circ_0008449	ssc_circ_0008449	5	8	12	4.4129	0	2	0	3.12276	0.0140384	up	yes	2:112969335..112972956:-	Null	.	.	.	.	.	.	.	.	.	.	.	.	.	.	.	.	.	.	.	.	.	.	.	.
ssc_circ_0008474	ssc_circ_0008474	14	12	9	22.4709	42	31	30	-1.47227	0.00886834	down	yes	2:115533026..115538543:+	ENSSSCG00000014197	gi|927105668|ref|XP_013850479.1|	2044	0	PREDICTED: solute carrier family 25 member 46 [Sus scrofa]	gi|927105667|ref|XM_013995025.1|	4740	0	PREDICTED: Sus scrofa solute carrier family 25, member 46 (SLC25A46), mRNA	Q96AG3	757	0	Solute carrier family 25 member 46	.	.	.	.	pfam00153	Mito_carr	Mitochondrial carrier protein.	GO:0090149|mitochondrial membrane fission;GO:0006810|transport;	GO:0016021|integral component of membrane;GO:0005741|mitochondrial outer membrane;	.	K03454	SLC25A46; solute carrier family 25, member 46
ssc_circ_0008503	ssc_circ_0008503	0	0	0	2.65005	6	4	6	-4.11295	0.00941328	down	yes	2:119798121..119798366:-	ENSSSCG00000038156	gi|321400096|ref|NP_001189469.1|	1060	4e-129	transmembrane emp24 domain-containing protein 7 precursor [Sus scrofa]	gi|52350683|gb|AY609399.1|	1940	0	Sus scrofa clone Clu_10274.scr.msk.p1.Contig2, mRNA sequence	Q9Y3B3	327	7e-109	Transmembrane emp24 domain-containing protein 7	.	.	.	.	pfam01105	EMP24_GP25L	emp24/gp25L/p24 family/GOLD. Members of this family are implicated in bringing cargo forward from the ER and binding to coat proteins by their cytoplasmic domains. This domain corresponds closely to the beta-strand rich GOLD domain described in. The GOLD domain is always found combined with lipid- or membrane-association domains.	GO:0006888|ER to Golgi vesicle-mediated transport;GO:0015031|protein transport;GO:0006890|retrograde vesicle-mediated transport, Golgi to ER;	GO:0030126|COPI vesicle coat;GO:0030127|COPII vesicle coat;GO:0005783|endoplasmic reticulum;GO:0005789|endoplasmic reticulum membrane;GO:0005793|endoplasmic reticulum-Golgi intermediate compartment;GO:0033116|endoplasmic reticulum-Golgi intermediate compartment membrane;GO:0070062|extracellular exosome;GO:0005794|Golgi apparatus;GO:0000139|Golgi membrane;GO:0016021|integral component of membrane;…	.	.	.
ssc_circ_0008516	ssc_circ_0008516	0	0	0	1.84302	8	0	3	-3.37763	0.0418562	down	yes	2:123083371..123099666:+	ENSSSCG00000027857	gi|594665859|ref|XP_007181026.1|	15277	0	PREDICTED: dmX-like protein 1 isoform X1 [Balaenoptera acutorostrata scammoni]	gi|594665858|ref|XM_007180964.1|	8195	0	PREDICTED: Balaenoptera acutorostrata scammoni Dmx-like 1 (DMXL1), transcript variant X1, mRNA	Q9Y485	5592	0	DmX-like protein 1	.	.	.	.	pfam12234	Rav1p_C	RAVE protein 1 C terminal. This domain family is found in eukaryotes, and is typically between 621 and 644 amino acids in length. This family is the C terminal region of the protein RAVE (regulator of the ATPase of vacuolar and endosomal membranes). Rav1p is involved in regulating the glucose dependent assembly and disassembly of vacuolar ATPase V1 and V0 subunits.	GO:0071230|cellular response to amino acid stimulus;GO:0019221|cytokine-mediated signaling pathway;GO:0045444|fat cell differentiation;GO:0007259|JAK-STAT cascade;GO:0046627|negative regulation of insulin receptor signaling pathway;GO:0046426|negative regulation of JAK-STAT cascade;GO:0042512|negative regulation of tyrosine phosphorylation of Stat1 protein;GO:0042518|negative regulation of tyrosi…	GO:0005737|cytoplasm;GO:0016023|cytoplasmic membrane-bounded vesicle;GO:0005829|cytosol;GO:0005634|nucleus;	GO:0005159|insulin-like growth factor receptor binding;GO:0019210|kinase inhibitor activity;GO:0019901|protein kinase binding;GO:0004860|protein kinase inhibitor activity;	.	.
ssc_circ_0008606	ssc_circ_0008606	0	0	0	1.53962	3	5	2	-3.32896	0.044455	down	yes	2:136459615..136466107:-	ENSSSCG00000038628	gi|959086604|ref|XP_014747273.1|	682	3e-83	PREDICTED: S-phase kinase-associated protein 1 isoform X1 [Sturnus vulgaris]	gi|371913079|dbj|AK392736.1|	1361	0	Sus scrofa mRNA, clone: HTMT10097C07, expressed in hypothalamus	Q71U00	263	1e-83	S-phase kinase-associated protein 1	SPBC409.05	164	2e-46	COG5201	pfam01466	Skp1	Skp1 family, dimerization domain.	GO:0016567|protein ubiquitination;GO:0006511|ubiquitin-dependent protein catabolic process;	GO:0031467|Cul7-RING ubiquitin ligase complex;GO:0019005|SCF ubiquitin ligase complex;	.	K03094	SKP1, CBF3D; S-phase kinase-associated protein 1
ssc_circ_0008685	ssc_circ_0008685	0	0	0	3.30395	11	3	6	-4.40781	0.0046175	down	yes	2:142195747..142196740:+	ENSSSCG00000014364	gi|323276592|ref|NP_001190196.1|	11577	0	ankyrin repeat and KH domain-containing protein 1 [Sus scrofa]	gi|323276591|ref|NM_001203267.1|	8146	0	Sus scrofa ankyrin repeat and KH domain containing 1 (ANKHD1), mRNA	Q8IWZ3	1500	0	Ankyrin repeat and KH domain-containing protein 1	all2748	198	6e-53	COG0666	pfam12796	Ank_2	Ankyrin repeats (3 copies).	GO:0045087|innate immune response;	GO:0005737|cytoplasm;GO:0005654|nucleoplasm;	GO:0044822|poly(A) RNA binding;	K16726	ANKRD17, MASK; ankyrin repeat domain-containing protein 17
ssc_circ_0008730	ssc_circ_0008730	0	0	2	4.53114	13	6	7	-3.06129	0.0153472	down	yes	2:147804661..147813282:+	ENSSSCG00000014416	gi|350581244|ref|XP_003354387.2|	3010	0	PREDICTED: transcription elongation regulator 1 isoform X1 [Sus scrofa]	gi|927106657|ref|XM_003354339.4|	3092	0	PREDICTED: Sus scrofa transcription elongation regulator 1 (TCERG1), transcript variant X1, mRNA	O14776	141	9e-33	Transcription elongation regulator 1	SPAC4D7.13	63.2	3e-09	COG5104	pfam01846	FF	FF domain. This domain has been predicted to be involved in protein-protein interaction. This domain was recently shown to bind the hyperphosphorylated C-terminal repeat domain of RNA polymerase II, confirming its role in protein-protein interactions.	GO:0000122|negative regulation of transcription from RNA polymerase II promoter;GO:0006366|transcription from RNA polymerase II promoter;	GO:0015629|actin cytoskeleton;GO:0005730|nucleolus;GO:0005634|nucleus;	GO:0044822|poly(A) RNA binding;GO:0001103|RNA polymerase II repressing transcription factor binding;GO:0001106|RNA polymerase II transcription corepressor activity;GO:0003713|transcription coactivator activity;	K12824	TCERG1, CA150; transcription elongation regulator 1
ssc_circ_0008748	ssc_circ_0008748	3	5	3	12.5402	33	16	17	-2.38525	0.00238865	down	yes	2:150830160..150830402:+	Null	.	.	.	.	.	.	.	.	.	.	.	.	.	.	.	.	.	.	.	.	.	.	.	.
ssc_circ_0008794	ssc_circ_0008794	0	0	0	3.87019	13	2	8	-4.60193	0.0027874	down	yes	2:16373975..16420440:+	Null	.	.	.	.	.	.	.	.	.	.	.	.	.	.	.	.	.	.	.	.	.	.	.	.
ssc_circ_0008814	ssc_circ_0008814	0	0	0	3.48696	6	13	4	-4.51662	0.00343433	down	yes	2:2365031..2365589:-	ENSSSCG00000012859	gi|927100791|ref|XP_013849456.1|	3613	0	PREDICTED: glutamine-dependent NAD(+) synthetase isoform X1 [Sus scrofa]	gi|927100790|ref|XM_013994002.1|	2329	0	PREDICTED: Sus scrofa glutamine-dependent NAD(+) synthetase (LOC100516661), transcript variant X1, mRNA	Q3ZBF0	63.5	5e-09	Glutamine-dependent NAD(+) synthetase	SPCC553.02_2	435	1e-143	COG0171	pfam02540	NAD_synthase	NAD synthase. NAD synthase (EC:6.3.5.1) is involved in the de novo synthesis of NAD and is induced by stress factors such as heat shock and glucose limitation.	GO:0009435|NAD biosynthetic process;	GO:0005737|cytoplasm;	GO:0005524|ATP binding;GO:0004359|glutaminase activity;GO:0003952|NAD+ synthase (glutamine-hydrolyzing) activity;	K01950	E6.3.5.1, NADSYN1, QNS1, nadE; NAD+ synthase (glutamine-hydrolysing) [EC:6.3.5.1]
ssc_circ_0008817	ssc_circ_0008817	0	0	0	1.56168	4	4	2	-3.35	0.0429	down	yes	2:25248313..25253299:-	Null	.	.	.	.	.	.	.	.	.	.	.	.	.	.	.	.	.	.	.	.	.	.	.	.
ssc_circ_0008870	ssc_circ_0008870	0	0	0	1.83406	5	2	4	-3.56239	0.0295402	down	yes	2:36828617..36840192:-	ENSSSCG00000031940	gi|927102664|ref|XP_013842748.1|	1489	0	PREDICTED: growth arrest-specific protein 2 [Sus scrofa]	gi|927102663|ref|XM_013987294.1|	2212	0	PREDICTED: Sus scrofa growth arrest-specific protein 2 (LOC106507277), mRNA	O43903	567	0	Growth arrest-specific protein 2	.	.	.	.	pfam11107	FANCF	Fanconi anemia group F protein (FANCF). FANCF regulates its own expression by methylation at both mRNA and protein levels. Methylation-induced inactivation of FANCF has an important role on the occurrence of ovarian cancers by disrupting the FA-BRCA pathway.	GO:0006915|apoptotic process;GO:0007050|cell cycle arrest;GO:0008360|regulation of cell shape;	GO:0005884|actin filament;GO:0005829|cytosol;GO:0016020|membrane;	.	.	.
ssc_circ_0008918	ssc_circ_0008918	0	0	0	1.74112	5	7	0	-3.33578	0.0447838	down	yes	2:42471337..42573733:+	Null	.	.	.	.	.	.	.	.	.	.	.	.	.	.	.	.	.	.	.	.	.	.	.	.
ssc_circ_0008936	ssc_circ_0008936	3	2	4	1.46392	0	0	0	3.27836	0.0484706	up	yes	2:42933467..42949127:+	ENSSSCG00000034191	gi|594652992|ref|XP_007174934.1|	3867	0	PREDICTED: transcription factor SOX-6 isoform X1 [Balaenoptera acutorostrata scammoni]	gi|927102857|ref|XM_013994541.1|	6871	0	PREDICTED: Sus scrofa SRY (sex determining region Y)-box 6 (LOC397173), partial mRNA	P35712	1449	0	Transcription factor SOX-6	.	.	.	.	pfam00505	HMG_box	HMG (high mobility group) box.	GO:0007275|multicellular organismal development;GO:0006355|regulation of transcription, DNA-templated;GO:0006351|transcription, DNA-templated;	GO:0005634|nucleus;	GO:0003677|DNA binding;	K09269	SOX5_6_13; transcription factor SOX5/6/13 (SOX group D)
ssc_circ_0009154	ssc_circ_0009154	7	3	9	3.05214	0	0	0	4.35212	0.00533627	up	yes	2:6796516..6796925:-	Null	.	.	.	.	.	.	.	.	.	.	.	.	.	.	.	.	.	.	.	.	.	.	.	.
ssc_circ_0009167	ssc_circ_0009167	23	33	32	20.9703	18	15	7	1.19179	0.0410724	up	yes	2:70501959..70505522:-	Null	.	.	.	.	.	.	.	.	.	.	.	.	.	.	.	.	.	.	.	.	.	.	.	.
ssc_circ_0009303	ssc_circ_0009303	0	0	0	2.68934	0	7	9	-3.93497	0.0147045	down	yes	2:82200380..82203416:+	ENSSSCG00000022661	gi|987969178|ref|XP_015427089.1|	3854	0	PREDICTED: F-BAR domain only protein 2 isoform X1 [Myotis davidii]	gi|742177577|ref|XM_010853609.1|	2215	0	PREDICTED: Bison bison bison FCH domain only 2 (FCHO2), mRNA	Q0JRZ9	1374	0	F-BAR domain only protein 2	.	.	.	.	pfam10291	muHD	Muniscin C-terminal mu homology domain. The muniscins are a family of endocytic adaptors that is conserved from yeast to humans.This C-terminal domain is structurally similar to mu homology domains, and is the region of the muniscin proteins involved in the interactions with the endocytic adaptor-scaffold proteins Ede1-eps15. This interaction influences muniscin localisation. The muniscins provid…	GO:0048268|clathrin coat assembly;GO:0072583|clathrin-mediated endocytosis;GO:0010324|membrane invagination;GO:0072659|protein localization to plasma membrane;	GO:0005905|coated pit;GO:0030136|clathrin-coated vesicle;GO:0005886|plasma membrane;	GO:0035091|phosphatidylinositol binding;GO:0005546|phosphatidylinositol-4,5-bisphosphate binding;GO:0001786|phosphatidylserine binding;	.	.
ssc_circ_0009334	ssc_circ_0009334	0	0	0	1.82935	9	3	0	-3.38258	0.0415144	down	yes	2:88057795..88070008:+	ENSSSCG00000014112	gi|927105277|ref|XP_013850390.1|	4333	0	PREDICTED: junction-mediating and -regulatory protein [Sus scrofa]	gi|927105276|ref|XM_013994936.1|	8828	0	PREDICTED: Sus scrofa junction mediating and regulatory protein, p53 cofactor (JMY), mRNA	Q8N9B5	1270	0	Junction-mediating and -regulatory protein	.	.	.	.	pfam13868	Trichoplein	tumor suppressor, Mitostatin. Trichoplein or mitostatin, was first defined as a meiosis-specific nuclear structural protein. It has since been linked with mitochondrial movement. It is associated with the mitochondrial outer membrane, and over-expression leads to reduction in mitochondrial motility whereas lack of it enhances mitochondrial movement. The activity appears to be mediated through bin…	GO:0070060|'de novo' actin filament nucleation;GO:0070358|actin polymerization-dependent cell motility;GO:0034314|Arp2/3 complex-mediated actin nucleation;GO:0007050|cell cycle arrest;GO:0006281|DNA repair;GO:0043065|positive regulation of apoptotic process;GO:0051091|positive regulation of sequence-specific DNA binding transcription factor activity;GO:1901796|regulation of signal transduction by…	GO:0031252|cell leading edge;GO:0005737|cytoplasm;GO:0005856|cytoskeleton;GO:0005654|nucleoplasm;GO:0005634|nucleus;	GO:0003713|transcription coactivator activity;	.	.
ssc_circ_0009336	ssc_circ_0009336	11	2	0	2.09294	0	0	0	3.57417	0.0299631	up	yes	2:88121563..88121883:+	Null	.	.	.	.	.	.	.	.	.	.	.	.	.	.	.	.	.	.	.	.	.	.	.	.
ssc_circ_0009372	ssc_circ_0009372	0	0	0	2.22867	7	4	3	-3.86293	0.0163498	down	yes	2:89079718..89081961:+	ENSSSCG00000014121	gi|927105307|ref|XP_013850402.1|	7834	0	PREDICTED: zinc finger FYVE domain-containing protein 16 [Sus scrofa]	gi|927105306|ref|XM_013994948.1|	6578	0	PREDICTED: Sus scrofa zinc finger, FYVE domain containing 16 (ZFYVE16), mRNA	Q7Z3T8	2082	0	Zinc finger FYVE domain-containing protein 16	.	.	.	.	pfam11979	DUF3480	Domain of unknown function (DUF3480). This presumed domain is functionally uncharacterized. This domain is found in eukaryotes. This domain is typically between 350 to 362 amino acids in length. This domain is found associated with pfam01363.	GO:0030509|BMP signaling pathway;GO:0016197|endosomal transport;GO:0006622|protein targeting to lysosome;GO:0030100|regulation of endocytosis;GO:0007165|signal transduction;GO:0016050|vesicle organization;	GO:0005737|cytoplasm;GO:0005769|early endosome;GO:0031901|early endosome membrane;GO:0043231|intracellular membrane-bounded organelle;	GO:0005545|1-phosphatidylinositol binding;GO:0046872|metal ion binding;GO:0005547|phosphatidylinositol-3,4,5-trisphosphate binding;GO:0008565|protein transporter activity;	K04679	MADHIP, SARA; MAD, mothers against decapentaplegic interacting protein
ssc_circ_0009412	ssc_circ_0009412	9	7	2	3.02667	0	0	0	4.30647	0.00604195	up	yes	2:91455400..91465447:+	ENSSSCG00000014136	gi|330340395|ref|NP_001193358.1|	16870	0	versican core protein precursor [Sus scrofa]	gi|330340394|ref|NM_001206429.1|	11708	0	Sus scrofa versican (VCAN), mRNA	P81282	2902	0	Versican core protein	.	.	.	.	pfam06632	XRCC4	DNA double-strand break repair and V(D)J recombination protein XRCC4. This family consists of several eukaryotic DNA double-strand break repair and V(D)J recombination protein XRCC4 sequences. In the non-homologous end joining pathway of DNA double-strand break repair, the ligation step is catalysed by a complex of XRCC4 and DNA ligase IV. It is thought that XRCC4 and ligase IV are essential for …	GO:0007155|cell adhesion;GO:0007417|central nervous system development;GO:0001501|skeletal system development;	GO:0005578|proteinaceous extracellular matrix;	GO:0005509|calcium ion binding;GO:0030246|carbohydrate binding;GO:0005201|extracellular matrix structural constituent;GO:0005540|hyaluronic acid binding;	K06793	VCAN, CSPG2; versican core protein
ssc_circ_0009528	ssc_circ_0009528	0	0	0	2.42121	6	8	2	-3.98124	0.0127329	down	yes	3:103704319..103773127:-	ENSSSCG00000008504	gi|478487626|ref|XP_004418205.1|	5065	0	PREDICTED: cysteine-rich motor neuron 1 protein [Ceratotherium simum simum]	gi|927112527|ref|XM_005662638.2|	5040	0	PREDICTED: Sus scrofa cysteine rich transmembrane BMP regulator 1 (chordin-like) (CRIM1), partial mRNA	Q9JLL0	1873	0	Cysteine-rich motor neuron 1 protein	.	.	.	.	pfam00093	VWC	von Willebrand factor type C domain. The high cutoff was used to prevent overlap with pfam00094.	GO:0001558|regulation of cell growth;	GO:0070062|extracellular exosome;GO:0016021|integral component of membrane;	GO:0030165|PDZ domain binding;GO:0004867|serine-type endopeptidase inhibitor activity;	.	.
ssc_circ_0009590	ssc_circ_0009590	0	0	0	1.6761	4	2	4	-3.43318	0.0372215	down	yes	3:10814283..10829380:-	ENSSSCG00000027342	gi|335284225|ref|XP_003354545.1|	6803	0	PREDICTED: tyrosine-protein kinase BAZ1B [Sus scrofa]	gi|927107760|ref|XM_005661976.2|	6269	0	PREDICTED: Sus scrofa bromodomain adjacent to zinc finger domain, 1B (BAZ1B), transcript variant X1, mRNA	Q9UIG0	2533	0	Tyrosine-protein kinase BAZ1B	ECU08g1640	72	6e-12	COG5076	pfam10537	WAC_Acf1_DNA_bd	ATP-utilizing chromatin assembly and remodelling N-terminal. ACF (for ATP-utilizing chromatin assembly and remodelling factor) is a chromatin-remodelling complex that catalyses the ATP-dependent assembly of periodic nucleosome arrays. The WAC (WSTF/Acf1/cbp146) domain is an approximately 110-residue module present at the N-termini of Acf1-related proteins in a variety of organisms. The DNA-bindin…	GO:0006974|cellular response to DNA damage stimulus;GO:0006333|chromatin assembly or disassembly;GO:0048096|chromatin-mediated maintenance of transcription;GO:0006302|double-strand break repair;GO:0003007|heart morphogenesis;GO:0016572|histone phosphorylation;GO:0045815|positive regulation of gene expression, epigenetic;GO:0006355|regulation of transcription, DNA-templated;GO:0006351|transcriptio…	GO:0000793|condensed chromosome;GO:0005654|nucleoplasm;GO:0005721|pericentric heterochromatin;	GO:0005524|ATP binding;GO:0003682|chromatin binding;GO:0035173|histone kinase activity;GO:0070577|lysine-acetylated histone binding;GO:0004715|non-membrane spanning protein tyrosine kinase activity;GO:0004713|protein tyrosine kinase activity;GO:0071884|vitamin D receptor activator activity;GO:0008270|zinc ion binding;	K11658	BAZ1B, WSTF; bromodomain adjacent to zinc finger domain protein 1B
ssc_circ_0009653	ssc_circ_0009653	2	0	0	3.80001	7	9	6	-2.79246	0.0318705	down	yes	3:114565675..114573941:-	ENSSSCG00000008584	gi|594671115|ref|XP_007183507.1|	1271	4e-171	PREDICTED: protein FAM228B isoform X1 [Balaenoptera acutorostrata scammoni]	gi|927113366|ref|XM_003125365.4|	910	0	PREDICTED: Sus scrofa FK506 binding protein 1B, 12.6 kDa (FKBP1B), transcript variant X1, mRNA	A6QQ68	469	1e-163	Protein FAM228B	alr0577	59.7	4e-10	COG0545	pfam00254	FKBP_C	FKBP-type peptidyl-prolyl cis-trans isomerase.	GO:0006897|endocytosis;GO:1903861|positive regulation of dendrite extension;GO:0035023|regulation of Rho protein signal transduction;	GO:0005813|centrosome;GO:0005737|cytoplasm;GO:0070062|extracellular exosome;	GO:0005509|calcium ion binding;GO:0005089|Rho guanyl-nucleotide exchange factor activity;	K09568	FKBP1; FK506-binding protein 1 [EC:5.2.1.8]
ssc_circ_0009657	ssc_circ_0009657	7	4	3	2.30796	0	0	0	3.941	0.0139481	up	yes	3:114685738..114687289:-	ENSSSCG00000033753	gi|350582660|ref|XP_003125416.3|	1271	6e-157	PREDICTED: UBX domain-containing protein 2A [Sus scrofa]	gi|927113376|ref|XM_003125368.5|	5714	0	PREDICTED: Sus scrofa UBX domain protein 2A (UBXN2A), mRNA	P68543	442	5e-140	UBX domain-containing protein 2A	.	.	.	.	pfam08059	SEP	SEP domain. The SEP domain is named after Saccharomyces cerevisiae Shp1, Drosophila melanogaster eyes closed gene (eyc), and vertebrate p47. In p47, the SEP domain has been shown to bind to and inhibit the cysteine protease cathepsin L. Most SEP domains are succeeded closely by a UBX domain.	GO:0007030|Golgi organization;GO:0061025|membrane fusion;GO:0031468|nuclear envelope reassembly;GO:0043161|proteasome-mediated ubiquitin-dependent protein catabolic process;GO:0010468|regulation of gene expression;GO:0042176|regulation of protein catabolic process;GO:0031396|regulation of protein ubiquitination;	GO:0005801|cis-Golgi network;GO:0005829|cytosol;GO:0005783|endoplasmic reticulum;GO:0005634|nucleus;	GO:0043130|ubiquitin binding;	.	.
ssc_circ_0009809	ssc_circ_0009809	2	0	0	3.43584	8	8	4	-2.6312	0.0483006	down	yes	3:16852714..16853935:-	ENSSSCG00000020808	gi|545813944|ref|XP_005662075.1|	2645	0	PREDICTED: T-complex protein 1 subunit zeta [Sus scrofa]	gi|52351587|gb|AY610017.1|	2087	0	Sus scrofa clone Clu_5617.scr.msk.p1.Contig3, mRNA sequence	Q3MHL7	1017	0	T-complex protein 1 subunit zeta	.	.	.	.	pfam00118	Cpn60_TCP1	TCP-1/cpn60 chaperonin family. This family includes members from the HSP60 chaperone family and the TCP-1 (T-complex protein) family.	GO:0006457|protein folding;	GO:0005832|chaperonin-containing T-complex;	GO:0005524|ATP binding;	K09498	CCT6; T-complex protein 1 subunit zeta
ssc_circ_0009873	ssc_circ_0009873	9	0	4	2.02705	0	0	0	3.56678	0.0302324	up	yes	3:23918119..23921155:-	ENSSSCG00000007839	gi|350581646|ref|XP_003124599.3|	3668	0	PREDICTED: eukaryotic elongation factor 2 kinase [Sus scrofa]	gi|927108277|ref|XM_003124551.5|	6600	0	PREDICTED: Sus scrofa eukaryotic elongation factor 2 kinase (EEF2K), mRNA	O00418	1294	0	Eukaryotic elongation factor 2 kinase	.	.	.	.	pfam02816	Alpha_kinase	Alpha-kinase family. This family is a novel family of eukaryotic protein kinase catalytic domains, which have no detectable similarity to conventional kinases. The family contains myosin heavy chain kinases and Elongation Factor-2 kinase and a bifunctional ion channel. This family is known as the alpha-kinase family. The structure of the kinase domain revealed unexpected similarity to eukaryotic …	GO:0071454|cellular response to anoxia;GO:1990416|cellular response to brain-derived neurotrophic factor stimulus;GO:0071277|cellular response to calcium ion;GO:0071320|cellular response to cAMP;GO:0032869|cellular response to insulin stimulus;GO:0043066|negative regulation of apoptotic process;GO:0061003|positive regulation of dendritic spine morphogenesis;GO:0045807|positive regulation of endoc…	GO:0005737|cytoplasm;GO:0005829|cytosol;GO:0014069|postsynaptic density;	GO:0005524|ATP binding;GO:0005509|calcium ion binding;GO:0005516|calmodulin binding;GO:0004686|elongation factor-2 kinase activity;GO:0004672|protein kinase activity;GO:0008135|translation factor activity, RNA binding;	K08292	EEF2K; elongation factor 2 kinase [EC:2.7.11.20]
ssc_circ_0009941	ssc_circ_0009941	0	0	0	1.63198	2	4	4	-3.40151	0.0393069	down	yes	3:31250811..31266844:+	ENSSSCG00000021118	gi|927223257|ref|XP_013847088.1|	2707	0	PREDICTED: eukaryotic peptide chain release factor GTP-binding subunit ERF3A [Sus scrofa]	gi|927223256|ref|XM_013991634.1|	2634	0	PREDICTED: Sus scrofa G1 to S phase transition 1 (GSPT1), mRNA	Q8R050	1002	0	Eukaryotic peptide chain release factor GTP-binding subunit ERF3A	YDR172w_2	481	6e-161	COG5256	pfam00009	GTP_EFTU	Elongation factor Tu GTP binding domain. This domain contains a P-loop motif, also found in several other families such as pfam00071, pfam00025 and pfam00063. Elongation factor Tu consists of three structural domains, this plus two C-terminal beta barrel domains.	GO:0002184|cytoplasmic translational termination;GO:0000184|nuclear-transcribed mRNA catabolic process, nonsense-mediated decay;GO:0006479|protein methylation;	GO:0005829|cytosol;GO:0018444|translation release factor complex;	GO:0005525|GTP binding;GO:0003924|GTPase activity;GO:0044822|poly(A) RNA binding;GO:0003747|translation release factor activity;	K03267	ERF3, GSPT; peptide chain release factor subunit 3
ssc_circ_0009990	ssc_circ_0009990	0	0	0	1.91275	5	4	3	-3.64666	0.0251588	down	yes	3:38741343..38745384:-	ENSSSCG00000007955	gi|350529391|ref|NP_001231929.1|	1810	0	clusterin-associated protein 1 [Sus scrofa]	gi|350529390|ref|NM_001245000.1|	2223	0	Sus scrofa clusterin associated protein 1 (CLUAP1), mRNA	Q6AYJ5	552	0	Clusterin-associated protein 1	.	.	.	.	pfam10234	Cluap1	Clusterin-associated protein-1. This protein is conserved from worms to humans. The protein of 413 amino acids contains a central coiled-coil domain, possibly the region that binds to clusterin. Cluap1 expression is highest in the nucleus and gradually increases during late S to G2/M phases of the cell cycle and returns to the basal level in the G0/G1 phases. In addition, it is upregulated in col…	GO:0042384|cilium assembly;	GO:0005813|centrosome;GO:0005929|cilium;GO:0030992|intraciliary transport particle B;GO:0005634|nucleus;	.	.	.
ssc_circ_0010034	ssc_circ_0010034	5	7	0	2.09127	0	0	0	3.59702	0.0286038	up	yes	3:4257857..4279580:-	ENSSSCG00000021285	gi|744600983|ref|XP_010990523.1|	4449	0	PREDICTED: E3 ubiquitin-protein ligase RNF216 [Camelus dromedarius]	gi|927107229|ref|XM_003354443.4|	3120	0	PREDICTED: Sus scrofa E3 ubiquitin-protein ligase RNF216-like (LOC100625422), mRNA	Q9NWF9	1308	0	E3 ubiquitin-protein ligase RNF216	.	.	.	.	pfam15279	SOBP	Sine oculis-binding protein. SOBP is associated with syndromic and nonsyndromic intellectual disability. It carries a zinc-finger of the zf-C2H2 type at the N-terminus, and a highly characteristic C-terminal PhPhPhPhPhPh motif. The deduced 873-amino acid protein contains an N-terminal nuclear localisation signal (NLS), followed by 2 FCS-type zinc finger motifs, a proline-rich region (PR1), a puta…	GO:0006915|apoptotic process;GO:0032480|negative regulation of type I interferon production;GO:0043161|proteasome-mediated ubiquitin-dependent protein catabolic process;GO:0070936|protein K48-linked ubiquitination;GO:0097039|protein linear polyubiquitination;GO:0050691|regulation of defense response to virus by host;GO:0032648|regulation of interferon-beta production;GO:0016032|viral process;	GO:0005829|cytosol;GO:0005634|nucleus;GO:0000151|ubiquitin ligase complex;	GO:0016874|ligase activity;GO:0046872|metal ion binding;GO:0043130|ubiquitin binding;GO:0061630|ubiquitin protein ligase activity;GO:0004842|ubiquitin-protein transferase activity;	K11976	RNF216; TRIAD3; E3 ubiquitin-protein ligase RNF216 [EC:2.3.2.27]
ssc_circ_0010058	ssc_circ_0010058	130	113	145	92.823	52	78	52	1.13987	5.8e-05	up	yes	3:44102881..44122061:-	ENSSSCG00000008096	gi|594700790|ref|XP_007197448.1|	4527	0	PREDICTED: zinc finger CCCH domain-containing protein 6 [Balaenoptera acutorostrata scammoni]	gi|927109411|ref|XM_013995803.1|	4606	0	PREDICTED: Sus scrofa zinc finger CCCH-type containing 6 (ZC3H6), mRNA	P61129	751	0	Zinc finger CCCH domain-containing protein 6	SPAC227.08c	53.5	6e-07	COG5084	pfam08639	SLD3	DNA replication regulator SLD3. The SLD3 DNA replication regulator is required for loading and maintenance of Cdc45 on chromatin during DNA replication.	.	.	GO:0046872|metal ion binding;	.	.
ssc_circ_0010158	ssc_circ_0010158	7	4	3	15.2377	44	17	19	-2.35924	0.00145596	down	yes	3:56352120..56378046:+	ENSSSCG00000008192	gi|350582119|ref|XP_003481199.1|	7996	0	PREDICTED: LOW QUALITY PROTEIN: transmembrane protein 131 [Sus scrofa]	gi|545816318|ref|XM_003481151.2|	6920	0	PREDICTED: Sus scrofa transmembrane protein 131 (TMEM131), mRNA	Q92545	2867	0	Transmembrane protein 131	.	.	.	.	pfam12371	DUF3651	Protein of unknown function (DUF3651). This domain family is found in eukaryotes, and is approximately 70 amino acids in length. This family is frequently annotated as a membrane protein but there is little associated literature to back this up.	.	GO:0016021|integral component of membrane;GO:0016020|membrane;	.	.	.
ssc_circ_0010240	ssc_circ_0010240	2	3	5	1.65005	0	0	0	3.44464	0.0366341	up	yes	3:71299639..71345172:-	ENSSSCG00000022708	gi|927110464|ref|XP_013851513.1|	9526	0	PREDICTED: zinc finger protein 638 isoform X3 [Sus scrofa]	gi|927110467|ref|XR_001307645.1|	6471	0	PREDICTED: Sus scrofa zinc finger protein 638 (ZNF638), transcript variant X4, misc_RNA	Q14966	824	0	Zinc finger protein 638	.	.	.	.	pfam14259	RRM_6	RNA recognition motif (a.k.a. RRM, RBD, or RNP domain).	GO:0006355|regulation of transcription, DNA-templated;GO:0008380|RNA splicing;GO:0006351|transcription, DNA-templated;	GO:0005737|cytoplasm;GO:0043231|intracellular membrane-bounded organelle;GO:0016607|nuclear speck;GO:0005654|nucleoplasm;	GO:0003690|double-stranded DNA binding;GO:0000166|nucleotide binding;GO:0044822|poly(A) RNA binding;GO:0003723|RNA binding;GO:0008270|zinc ion binding;	.	.
ssc_circ_0010543	ssc_circ_0010543	0	0	0	1.83819	0	5	6	-3.38643	0.0411801	down	yes	4:106850368..106874620:+	ENSSSCG00000006766	gi|311254562|ref|XP_001925146.2|	3750	0	PREDICTED: putative homeodomain transcription factor 1 [Sus scrofa]	gi|122891586|emb|CU151865.6|	3986	0	Pig DNA sequence from clone CH242-280G12 on chromosome 4, complete sequence	Q08DA4	1272	0	Putative homeodomain transcription factor 1	.	.	.	.	pfam12129	Phtf-FEM1B_bdg	Male germ-cell putative homeodomain transcription factor. This domain is found in bacteria and eukaryotes, and is typically between 101 and 140 amino acids in length. Phtf proteins do not display any sequence similarity to known or predicted proteins, but their conservation among species suggests an essential function. The 84 kDa Phtf1 protein is an integral membrane protein, anchored to a cell m…	GO:0006355|regulation of transcription, DNA-templated;GO:0006351|transcription, DNA-templated;	GO:0005737|cytoplasm;GO:0005730|nucleolus;	GO:0003677|DNA binding;	.	.
ssc_circ_0010805	ssc_circ_0010805	3	2	4	1.46392	0	0	0	3.27836	0.0484706	up	yes	4:16054625..16056956:+	ENSSSCG00000005983	gi|350582930|ref|XP_001926065.4|	6557	0	PREDICTED: ATPase family AAA domain-containing protein 2 isoform X1 [Sus scrofa]	gi|927116288|ref|XM_001926030.6|	5522	0	PREDICTED: Sus scrofa ATPase family, AAA domain containing 2 (ATAD2), transcript variant X1, mRNA	Q5RDX4	1902	0	ATPase family AAA domain-containing protein 2	SPAC31G5.19	484	8e-143	COG0464	pfam00004	AAA	ATPase family associated with various cellular activities (AAA). AAA family proteins often perform chaperone-like functions that assist in the assembly, operation, or disassembly of protein complexes.	GO:0006355|regulation of transcription, DNA-templated;GO:0006351|transcription, DNA-templated;	GO:0005634|nucleus;	GO:0005524|ATP binding;GO:0016887|ATPase activity;	.	.
ssc_circ_0010875	ssc_circ_0010875	3	14	8	4.73835	0	3	0	2.74668	0.0280269	up	yes	4:30775953..30818482:-	ENSSSCG00000006037	gi|927116969|ref|XP_013852007.1|	4382	0	PREDICTED: oxidation resistance protein 1 isoform X3 [Sus scrofa]	gi|927116968|ref|XM_013996553.1|	4475	0	PREDICTED: Sus scrofa oxidation resistance 1 (OXR1), transcript variant X3, mRNA	A5PKL1	135	2e-30	Oxidation resistance protein 1	YPL196w	65.9	2e-10	COG5142	pfam07534	TLD	TLD. This domain is predicted to be an enzyme and is often found associated with pfam01476. It's structure consists of a beta-sandwich surrounded by two helices and two one-turn helices.	.	GO:0005739|mitochondrion;	.	.	.
ssc_circ_0010916	ssc_circ_0010916	6	0	11	2.64489	0	0	0	3.95951	0.0140397	up	yes	4:36903221..36957899:+	ENSSSCG00000006069	gi|927117243|ref|XP_013852034.1|	6193	0	PREDICTED: regulator of G-protein signaling 22 isoform X1 [Sus scrofa]	gi|927117242|ref|XM_013996580.1|	3696	0	PREDICTED: Sus scrofa regulator of G-protein signaling 22 (RGS22), transcript variant X1, mRNA	Q8NE09	1888	0	Regulator of G-protein signaling 22	.	.	.	.	pfam00615	RGS	Regulator of G protein signaling domain. RGS family members are GTPase-activating proteins for heterotrimeric G-protein alpha-subunits.	GO:0009968|negative regulation of signal transduction;	GO:0005737|cytoplasm;GO:0005634|nucleus;GO:0005886|plasma membrane;	GO:0005096|GTPase activator activity;	.	.
ssc_circ_0010927	ssc_circ_0010927	0	0	0	1.75536	5	0	5	-3.31159	0.0466006	down	yes	4:38096090..38111049:+	Null	.	.	.	.	.	.	.	.	.	.	.	.	.	.	.	.	.	.	.	.	.	.	.	.
ssc_circ_0011035	ssc_circ_0011035	8	7	12	5.12481	2	0	2	2.36607	0.0359836	up	yes	4:50451389..50462793:-	ENSSSCG00000006137	gi|545821073|ref|XP_005663042.1|	4749	0	PREDICTED: NEDD4-like E3 ubiquitin-protein ligase WWP1 isoform X1 [Sus scrofa]	gi|927117844|ref|XM_005662987.2|	3991	0	PREDICTED: Sus scrofa WW domain containing E3 ubiquitin protein ligase 1 (WWP1), transcript variant X1, mRNA	Q9H0M0	1728	0	NEDD4-like E3 ubiquitin-protein ligase WWP1	SPAC11G7.02	538	5e-168	COG5021	pfam00632	HECT	HECT-domain (ubiquitin-transferase). The name HECT comes from Homologous to the E6-AP Carboxyl Terminus.	GO:0007417|central nervous system development;GO:0034220|ion transmembrane transport;GO:0045892|negative regulation of transcription, DNA-templated;GO:0043161|proteasome-mediated ubiquitin-dependent protein catabolic process;GO:0016567|protein ubiquitination;GO:0042787|protein ubiquitination involved in ubiquitin-dependent protein catabolic process;GO:0007165|signal transduction;GO:0046718|viral …	GO:0005737|cytoplasm;GO:0005829|cytosol;GO:0070062|extracellular exosome;GO:0005634|nucleus;GO:0005886|plasma membrane;GO:0000151|ubiquitin ligase complex;	GO:0061630|ubiquitin protein ligase activity;GO:0004842|ubiquitin-protein transferase activity;	K05633	AIP5, WWP1; atrophin-1 interacting protein 5 (WW domain containing E3 ubiquitin protein ligase 1) [EC:2.3.2.26]
ssc_circ_0011097	ssc_circ_0011097	2	4	3	1.52676	0	0	0	3.32827	0.0446571	up	yes	4:64223154..64277903:+	ENSSSCG00000040728	gi|795591515|ref|XP_011914132.1|	2713	0	PREDICTED: eyes absent homolog 1 isoform X2 [Cercocebus atys]	gi|466062334|ref|XM_004280580.1|	2986	0	PREDICTED: Orcinus orca EYA transcriptional coactivator and phosphatase 1 (EYA1), transcript variant X3, mRNA	Q99502	988	0	Eyes absent homolog 1	.	.	.	.	pfam09849	DUF2076	Uncharacterized protein conserved in bacteria (DUF2076). This domain, found in various hypothetical prokaryotic proteins, has no known function. The domain, however, is found in various periplasmic ligand-binding sensor proteins.	GO:0009653|anatomical structure morphogenesis;GO:0035909|aorta morphogenesis;GO:0001658|branching involved in ureteric bud morphogenesis;GO:0030154|cell differentiation;GO:0034613|cellular protein localization;GO:0090103|cochlea morphogenesis;GO:0006302|double-strand break repair;GO:0048704|embryonic skeletal system morphogenesis;GO:0000132|establishment of mitotic spindle orientation;GO:0035088|…	GO:0005737|cytoplasm;GO:0005654|nucleoplasm;GO:0005634|nucleus;GO:0043234|protein complex;GO:0032993|protein-DNA complex;	GO:0046872|metal ion binding;GO:0004725|protein tyrosine phosphatase activity;GO:0003723|RNA binding;	K15616	EYA1; eyes absent homolog 1 [EC:3.1.3.48]
ssc_circ_0011152	ssc_circ_0011152	0	0	0	2.11483	8	2	3	-3.75707	0.0204101	down	yes	4:68889286..68891056:+	ENSSSCG00000006218	gi|803269187|ref|XP_011994316.1|	2481	0	PREDICTED: high affinity cAMP-specific 3',5'-cyclic phosphodiesterase 7A isoform X2 [Ovis aries musimon]	gi|927118700|ref|XM_005663060.2|	2745	0	PREDICTED: Sus scrofa phosphodiesterase 7A (PDE7A), mRNA	P70453	891	0	High affinity cAMP-specific 3',5'-cyclic phosphodiesterase 7A	.	.	.	.	pfam00233	PDEase_I	3'5'-cyclic nucleotide phosphodiesterase.	GO:0006198|cAMP catabolic process;GO:0007165|signal transduction;	.	GO:0004115|3',5'-cyclic-AMP phosphodiesterase activity;GO:0046872|metal ion binding;	K18436	PDE7; high affinity cAMP-specific 3',5'-cyclic phosphodiesterase 7 [EC:3.1.4.53]
ssc_circ_0011233	ssc_circ_0011233	7	0	5	1.86979	0	0	0	3.45709	0.0366369	up	yes	4:82951562..82958283:-	ENSSSCG00000006303	gi|742150700|ref|XP_010844314.1|	4073	0	PREDICTED: DDB1- and CUL4-associated factor 6 isoform X1 [Bison bison bison]	gi|594638469|ref|XM_007172465.1|	2908	0	PREDICTED: Balaenoptera acutorostrata scammoni DDB1 and CUL4 associated factor 6 (DCAF6), transcript variant X1, mRNA	Q58WW2	293	1e-81	DDB1- and CUL4-associated factor 6	.	.	.	.	pfam00400	WD40	WD domain, G-beta repeat.	GO:0016567|protein ubiquitination;	GO:0080008|Cul4-RING E3 ubiquitin ligase complex;GO:0005634|nucleus;	.	K11795	IQWD1, NRIP, ARCAP; nuclear receptor interaction protein
ssc_circ_0011399	ssc_circ_0011399	0	13	4	13.9169	21	20	25	-1.73395	0.040402	down	yes	5:100294418..100311221:-	ENSSSCG00000000939	gi|350584722|ref|XP_003481811.1|	3495	0	PREDICTED: LOW QUALITY PROTEIN: acyl-CoA synthetase short-chain family member 3, mitochondrial [Sus scrofa]	gi|927135282|ref|XM_003481763.3|	4550	0	PREDICTED: Sus scrofa acyl-CoA synthetase short-chain family member 3 (ACSS3), mRNA	Q5REB8	518	9e-165	Acyl-CoA synthetase short-chain family member 3, mitochondrial	BMEI0307	672	0	COG0365	pfam00501	AMP-binding	AMP-binding enzyme.	GO:0008152|metabolic process;	GO:0005739|mitochondrion;	GO:0003987|acetate-CoA ligase activity;GO:0005524|ATP binding;	K01908	E6.2.1.17, prpE; propionyl-CoA synthetase [EC:6.2.1.17]
ssc_circ_0011407	ssc_circ_0011407	0	0	0	1.82935	9	3	0	-3.38258	0.0415144	down	yes	5:100337600..100366905:-	ENSSSCG00000000939	gi|350584722|ref|XP_003481811.1|	3495	0	PREDICTED: LOW QUALITY PROTEIN: acyl-CoA synthetase short-chain family member 3, mitochondrial [Sus scrofa]	gi|927135282|ref|XM_003481763.3|	4550	0	PREDICTED: Sus scrofa acyl-CoA synthetase short-chain family member 3 (ACSS3), mRNA	Q5REB8	518	9e-165	Acyl-CoA synthetase short-chain family member 3, mitochondrial	BMEI0307	672	0	COG0365	pfam00501	AMP-binding	AMP-binding enzyme.	GO:0008152|metabolic process;	GO:0005739|mitochondrion;	GO:0003987|acetate-CoA ligase activity;GO:0005524|ATP binding;	K01908	E6.2.1.17, prpE; propionyl-CoA synthetase [EC:6.2.1.17]
ssc_circ_0011452	ssc_circ_0011452	3	4	4	1.83822	0	0	0	3.61204	0.0269998	up	yes	5:13506832..13516783:-	ENSSSCG00000000167	gi|545824906|ref|XP_005655583.1|	2758	0	PREDICTED: synembryn-B isoform X1 [Sus scrofa]	gi|927127690|ref|XM_013988222.1|	6172	0	PREDICTED: Sus scrofa RIC8 guanine nucleotide exchange factor B (RIC8B), transcript variant X2, mRNA	Q9NVN3	911	0	Synembryn-B	.	.	.	.	pfam10165	Ric8	Guanine nucleotide exchange factor synembryn. Ric8 is involved in the EGL-30 neurotransmitter signalling pathway. It is a guanine nucleotide exchange factor that regulates neurotransmitter secretion.	GO:0008277|regulation of G-protein coupled receptor protein signaling pathway;	GO:0005938|cell cortex;GO:0005813|centrosome;GO:0005737|cytoplasm;GO:0005829|cytosol;GO:0005886|plasma membrane;	GO:0001965|G-protein alpha-subunit binding;GO:0005096|GTPase activator activity;GO:0005085|guanyl-nucleotide exchange factor activity;	.	.
ssc_circ_0011517	ssc_circ_0011517	0	0	0	1.74112	5	7	0	-3.33578	0.0447838	down	yes	5:22008780..22009746:-	ENSSSCG00000000406	gi|511907519|ref|XP_004773209.1|	955	7e-119	PREDICTED: prostaglandin E synthase 3 isoform X1 [Mustela putorius furo]	gi|927129821|ref|XM_001929413.5|	1897	0	PREDICTED: Sus scrofa prostaglandin E synthase 3 (cytosolic) (PTGES3), transcript variant X1, mRNA	Q5NVM4	309	5e-100	Prostaglandin E synthase 3	.	.	.	.	pfam04969	CS	CS domain. The CS and CHORD (pfam04968) are fused into a single polypeptide chain in metazoans but are found in separate proteins in plants; this is thought to be indicative of an interaction between CS and CHORD. It has been suggested that the CS domain is a binding module for HSP90, implying that CS domain-containing proteins are involved in recruiting heat shock proteins to multiprotein assemb…	GO:0001516|prostaglandin biosynthetic process;	GO:0005737|cytoplasm;	GO:0050220|prostaglandin-E synthase activity;	K15730	PTGES3; cytosolic prostaglandin-E synthase [EC:5.3.99.3]
ssc_circ_0011863	ssc_circ_0011863	0	3	3	6.37077	13	10	10	-2.14596	0.0385866	down	yes	5:7029907..7040783:-	ENSSSCG00000000064	gi|958777144|ref|XP_014719872.1|	4088	0	PREDICTED: aconitate hydratase, mitochondrial [Equus asinus]	gi|371912272|dbj|AK392093.1|	2653	0	Sus scrofa mRNA, clone: HTMT10049D11, expressed in hypothalamus	P16276	1580	0	Aconitate hydratase, mitochondrial	SPAC24C9.06c	1066	0	COG1048	pfam00330	Aconitase	Aconitase family (aconitate hydratase).	GO:0006099|tricarboxylic acid cycle;	GO:0005739|mitochondrion;	GO:0051539|4 iron, 4 sulfur cluster binding;GO:0003994|aconitate hydratase activity;GO:0046872|metal ion binding;	K01681	ACO, acnA; aconitate hydratase [EC:4.2.1.3]
ssc_circ_0011914	ssc_circ_0011914	3	2	5	1.61914	0	0	0	3.42226	0.0380833	up	yes	5:7549899..7550897:-	ENSSSCG00000033823	gi|594683230|ref|XP_007189166.1|	2546	0	PREDICTED: probable Xaa-Pro aminopeptidase 3 [Balaenoptera acutorostrata scammoni]	gi|288782158|dbj|AK344369.1|	1638	0	Sus scrofa mRNA, clone:DCI010025D02, expressed in dendritic cells (immature)	Q5R9W8	818	0	Probable Xaa-Pro aminopeptidase 3	PA5224	281	1e-81	COG0006	pfam00557	Peptidase_M24	Metallopeptidase family M24. This family contains metallopeptidases. It also contains non-peptidase homologues such as the N terminal domain of Spt16 which is a histone H3-H4 binding module.	.	.	GO:0004177|aminopeptidase activity;GO:0030145|manganese ion binding;GO:0008237|metallopeptidase activity;	K01262	pepP; Xaa-Pro aminopeptidase [EC:3.4.11.9]
ssc_circ_0011928	ssc_circ_0011928	0	0	0	1.9432	8	5	0	-3.48802	0.0346123	down	yes	5:76787725..76791074:+	ENSSSCG00000030685	gi|955514438|ref|XP_014641874.1|	4737	0	PREDICTED: AT-rich interactive domain-containing protein 2 isoform X1 [Ceratotherium simum simum]	gi|927133823|ref|XM_013997970.1|	6682	0	PREDICTED: Sus scrofa AT rich interactive domain 2 (ARID, RFX-like) (ARID2), mRNA	Q68CP9	1415	0	AT-rich interactive domain-containing protein 2	.	.	.	.	pfam01388	ARID	ARID/BRIGHT DNA binding domain. This domain is know as ARID for AT-Rich Interaction Domain, and also known as the BRIGHT domain.	GO:0016569|covalent chromatin modification;GO:0030336|negative regulation of cell migration;GO:0008285|negative regulation of cell proliferation;GO:0006337|nucleosome disassembly;GO:0006355|regulation of transcription, DNA-templated;GO:0006351|transcription, DNA-templated;	GO:0090544|BAF-type complex;GO:0005654|nucleoplasm;GO:0005886|plasma membrane;	GO:0003677|DNA binding;GO:0046872|metal ion binding;	K11765	ARID2; AT-rich interactive domain-containing protein 2
ssc_circ_0011995	ssc_circ_0011995	0	0	0	1.78994	3	4	4	-3.54527	0.0304142	down	yes	5:82594554..82597385:-	ENSSSCG00000000866	gi|545828064|ref|XP_005664259.1|	6047	0	PREDICTED: myosin-binding protein C, slow-type isoform X1 [Sus scrofa]	gi|927134336|ref|XM_003126676.4|	3964	0	PREDICTED: Sus scrofa myosin binding protein C, slow type (MYBPC1), transcript variant X2, mRNA	Q00872	1810	0	Myosin-binding protein C, slow-type	.	.	.	.	pfam07679	I-set	Immunoglobulin I-set domain.	GO:0007155|cell adhesion;GO:0030049|muscle filament sliding;GO:1903955|positive regulation of protein targeting to mitochondrion;	GO:0005829|cytosol;GO:0030016|myofibril;GO:0032982|myosin filament;	GO:0008307|structural constituent of muscle;GO:0031432|titin binding;	K12557	MYBPC1; myosin-binding protein C, slow-type
ssc_circ_0012116	ssc_circ_0012116	0	0	0	1.61889	4	3	3	-3.39981	0.0393861	down	yes	6:103543943..103552526:+	ENSSSCG00000003693	gi|545835211|ref|XP_005665357.1|	8138	0	PREDICTED: myomesin-1 isoform X1 [Sus scrofa]	gi|927148787|ref|XM_005665300.2|	4936	0	PREDICTED: Sus scrofa myomesin 1 (MYOM1), transcript variant X1, mRNA	P52179	78.6	5e-13	Myomesin-1	.	.	.	.	pfam07679	I-set	Immunoglobulin I-set domain.	GO:0006936|muscle contraction;	GO:0031430|M band;GO:0005863|striated muscle myosin thick filament;	GO:0042802|identical protein binding;GO:0042803|protein homodimerization activity;GO:0008307|structural constituent of muscle;	.	.
ssc_circ_0012166	ssc_circ_0012166	5	4	10	3.35384	0	2	0	2.69862	0.0450152	up	yes	6:106250390..106253745:-	ENSSSCG00000021893	gi|927148861|ref|XP_005653457.2|	6873	0	PREDICTED: LOW QUALITY PROTEIN: rho-associated protein kinase 1 [Sus scrofa]	gi|927148860|ref|XM_005653400.2|	5720	0	PREDICTED: Sus scrofa Rho-associated, coiled-coil containing protein kinase 1 (ROCK1), mRNA	O77819	2122	0	Rho-associated protein kinase 1	.	.	.	.	pfam00069	Pkinase	Protein kinase domain.	GO:0006915|apoptotic process;GO:0051451|myoblast migration;GO:0051894|positive regulation of focal adhesion assembly;GO:2000114|regulation of establishment of cell polarity;GO:0051492|regulation of stress fiber assembly;GO:0007266|Rho protein signal transduction;	GO:0032059|bleb;GO:0005814|centriole;GO:0005856|cytoskeleton;GO:0000139|Golgi membrane;GO:0030027|lamellipodium;GO:0005886|plasma membrane;GO:0001726|ruffle;	GO:0005524|ATP binding;GO:0046872|metal ion binding;GO:0004674|protein serine/threonine kinase activity;	K04514	ROCK1; Rho-associated protein kinase 1 [EC:2.7.11.1]
ssc_circ_0012171	ssc_circ_0012171	36	10	13	11.865	8	8	0	1.84748	0.0327977	up	yes	6:106705739..106752875:-	ENSSSCG00000003700	gi|311259026|ref|XP_003127900.1|	4340	0	PREDICTED: N-acetyltransferase ESCO1 [Sus scrofa]	gi|927148888|ref|XM_003127852.3|	4275	0	PREDICTED: Sus scrofa establishment of sister chromatid cohesion N-acetyltransferase 1 (ESCO1), transcript variant X1, mRNA	Q5FWF5	1330	0	N-acetyltransferase ESCO1	.	.	.	.	pfam13880	Acetyltransf_13	ESCO1/2 acetyl-transferase.	GO:0034421|post-translational protein acetylation;GO:0006275|regulation of DNA replication;GO:0007062|sister chromatid cohesion;	GO:0000785|chromatin;GO:0005654|nucleoplasm;	GO:0046872|metal ion binding;GO:0008080|N-acetyltransferase activity;	K11268	ESCO, ECO1; N-acetyltransferase [EC:2.3.1.-]
ssc_circ_0012178	ssc_circ_0012178	15	4	11	5.38738	2	2	0	2.59512	0.0214442	up	yes	6:106714258..106771048:-	ENSSSCG00000003700	gi|311259026|ref|XP_003127900.1|	4340	0	PREDICTED: N-acetyltransferase ESCO1 [Sus scrofa]	gi|927148888|ref|XM_003127852.3|	4275	0	PREDICTED: Sus scrofa establishment of sister chromatid cohesion N-acetyltransferase 1 (ESCO1), transcript variant X1, mRNA	Q5FWF5	1330	0	N-acetyltransferase ESCO1	.	.	.	.	pfam13880	Acetyltransf_13	ESCO1/2 acetyl-transferase.	GO:0034421|post-translational protein acetylation;GO:0006275|regulation of DNA replication;GO:0007062|sister chromatid cohesion;	GO:0000785|chromatin;GO:0005654|nucleoplasm;	GO:0046872|metal ion binding;GO:0008080|N-acetyltransferase activity;	K11268	ESCO, ECO1; N-acetyltransferase [EC:2.3.1.-]
ssc_circ_0012245	ssc_circ_0012245	0	0	0	1.51757	2	6	2	-3.29777	0.0468754	down	yes	6:119415912..119425363:+	ENSSSCG00000003743	gi|667287162|ref|XP_008576394.1|	3072	0	PREDICTED: polypeptide N-acetylgalactosaminyltransferase 1 isoform X2 [Galeopterus variegatus]	gi|927149480|ref|XM_003482057.3|	3897	0	PREDICTED: Sus scrofa polypeptide N-acetylgalactosaminyltransferase 1 (GALNT1), mRNA	Q07537	1166	0	Polypeptide N-acetylgalactosaminyltransferase 1	.	.	.	.	pfam00535	Glycos_transf_2	Glycosyl transferase family 2. Diverse family, transferring sugar from UDP-glucose, UDP-N-acetyl- galactosamine, GDP-mannose or CDP-abequose, to a range of substrates including cellulose, dolichol phosphate and teichoic acids.	GO:0006493|protein O-linked glycosylation;GO:0018242|protein O-linked glycosylation via serine;GO:0018243|protein O-linked glycosylation via threonine;	GO:0005576|extracellular region;GO:0032580|Golgi cisterna membrane;GO:0016021|integral component of membrane;GO:0048471|perinuclear region of cytoplasm;	GO:0030246|carbohydrate binding;GO:0030145|manganese ion binding;GO:0004653|polypeptide N-acetylgalactosaminyltransferase activity;	K00710	GALNT; polypeptide N-acetylgalactosaminyltransferase [EC:2.4.1.41]
ssc_circ_0012300	ssc_circ_0012300	0	0	0	1.53962	3	5	2	-3.32896	0.044455	down	yes	6:131862317..131882210:-	ENSSSCG00000003761	gi|545835528|ref|XP_005656181.1|	7607	0	PREDICTED: adhesion G protein-coupled receptor L2 isoform X1 [Sus scrofa]	gi|927149788|ref|XM_005656125.2|	5803	0	PREDICTED: Sus scrofa adhesion G protein-coupled receptor L2 (ADGRL2), transcript variant X6, mRNA	O95490	504	2e-148	Adhesion G protein-coupled receptor L2	.	.	.	.	pfam02354	Latrophilin	Latrophilin Cytoplasmic C-terminal region. This family consists of the cytoplasmic C-terminal region in latrophilin. Latrophilin is a synaptic Ca2+ independent alpha- latrotoxin (LTX) receptor and is a novel member of the secretin family of G-protein coupled receptors that are involved in secretion. Latrophilin mRNA is present only in neuronal tissue. Lactrophillin interacts with G-alpha O.	GO:0007166|cell surface receptor signaling pathway;	GO:0016021|integral component of membrane;	GO:0030246|carbohydrate binding;GO:0004930|G-protein coupled receptor activity;	K04593	LPHN2; latrophilin 2
ssc_circ_0012328	ssc_circ_0012328	2	7	7	2.70911	0	0	0	4.14995	0.00878336	up	yes	6:135487968..135493279:-	ENSSSCG00000003770	gi|350586107|ref|XP_003356470.2|	3437	0	PREDICTED: protein FAM73A [Sus scrofa]	gi|545835594|ref|XM_003356422.3|	3499	0	PREDICTED: Sus scrofa family with sequence similarity 73, member A (FAM73A), mRNA	Q8NAN2	1131	0	Mitoguardin 1	.	.	.	.	pfam10265	DUF2217	Uncharacterized conserved protein (DUF2217). This is a family of conserved proteins of from 500 - 600 residues found from worms to humans. Its function is not known.	GO:0008053|mitochondrial fusion;	GO:0045203|integral component of cell outer membrane;GO:0005741|mitochondrial outer membrane;	GO:0046982|protein heterodimerization activity;GO:0042803|protein homodimerization activity;	.	.
ssc_circ_0012355	ssc_circ_0012355	0	0	0	1.96996	5	3	4	-3.68106	0.0235575	down	yes	6:137568064..137571525:-	ENSSSCG00000003776	gi|148872486|sp|P41367.3|ACADM_PIG	2174	0	RecName: Full=Medium-chain specific acyl-CoA dehydrogenase, mitochondrial; Short=MCAD; Flags: Precursor	gi|115551886|dbj|AK236293.1|	1947	0	Sus scrofa mRNA, clone:OVRM10173G02, expressed in ovary	P41367	842	0	Medium-chain specific acyl-CoA dehydrogenase, mitochondrial	DR1318	374	7e-120	COG1960	pfam00441	Acyl-CoA_dh_1	Acyl-CoA dehydrogenase, C-terminal domain. C-terminal domain of Acyl-CoA dehydrogenase is an all-alpha, four helical up-and-down bundle.	GO:0055007|cardiac muscle cell differentiation;GO:0019254|carnitine metabolic process, CoA-linked;GO:0006635|fatty acid beta-oxidation;GO:0033539|fatty acid beta-oxidation using acyl-CoA dehydrogenase;GO:0005978|glycogen biosynthetic process;GO:0055088|lipid homeostasis;GO:0001889|liver development;GO:0051791|medium-chain fatty acid metabolic process;GO:0009791|post-embryonic development;GO:00061…	GO:0005759|mitochondrial matrix;GO:0005739|mitochondrion;	GO:0003995|acyl-CoA dehydrogenase activity;GO:0009055|electron carrier activity;GO:0000062|fatty-acyl-CoA binding;GO:0050660|flavin adenine dinucleotide binding;GO:0070991|medium-chain-acyl-CoA dehydrogenase activity;GO:0052890|oxidoreductase activity, acting on the CH-CH group of donors, with a flavin as acceptor;	K00249	ACADM, acd; acyl-CoA dehydrogenase [EC:1.3.8.7]
ssc_circ_0012448	ssc_circ_0012448	18	29	27	45.1786	136	36	33	-1.36722	0.0105948	down	yes	6:153141619..153176886:-	ENSSSCG00000003828	gi|602701612|ref|XP_007462637.1|	2755	0	PREDICTED: FGGY carbohydrate kinase domain-containing protein isoform X1 [Lipotes vexillifer]	gi|594047863|ref|XM_006048278.1|	1497	0	PREDICTED: Bubalus bubalis FGGY carbohydrate kinase domain containing (FGGY), transcript variant X6, mRNA	Q96C11	86.7	2e-16	FGGY carbohydrate kinase domain-containing protein	YPO3637	542	0	COG1069	pfam02782	FGGY_C	FGGY family of carbohydrate kinases, C-terminal domain. This domain adopts a ribonuclease H-like fold and is structurally related to the N-terminal domain.	GO:0005975|carbohydrate metabolic process;GO:0070050|neuron cellular homeostasis;GO:0016310|phosphorylation;	GO:0005737|cytoplasm;	GO:0016301|kinase activity;GO:0016773|phosphotransferase activity, alcohol group as acceptor;	.	.
ssc_circ_0012637	ssc_circ_0012637	0	0	0	1.92585	3	5	4	-3.65419	0.0247994	down	yes	6:170170422..170173172:+	ENSSSCG00000003971	gi|591300981|ref|XP_007077437.1|	2709	0	PREDICTED: polycomb protein SCMH1 isoform X4 [Panthera tigris altaica]	gi|371913548|dbj|AK389258.1|	1469	0	Sus scrofa mRNA, clone: ADR010029B04, expressed in adrenal gland	Q96GD3	324	4e-99	Polycomb protein SCMH1	.	.	.	.	pfam12140	DUF3588	Protein of unknown function (DUF3588). This family of proteins is found in eukaryotes. Proteins in this family are typically between 129 and 866 amino acids in length, and the family is found in association with pfam02820. The exact function of this family is not known.	GO:0009653|anatomical structure morphogenesis;GO:0009952|anterior/posterior pattern specification;GO:0006338|chromatin remodeling;GO:0016458|gene silencing;GO:0045892|negative regulation of transcription, DNA-templated;GO:0016925|protein sumoylation;GO:0007283|spermatogenesis;GO:0006351|transcription, DNA-templated;	GO:0010369|chromocenter;GO:0005654|nucleoplasm;GO:0005634|nucleus;	GO:0003677|DNA binding;GO:0003700|transcription factor activity, sequence-specific DNA binding;	K11461	SCMH1; polycomb protein SCMH1
ssc_circ_0012686	ssc_circ_0012686	3	4	3	1.683	0	0	0	3.47955	0.034402	up	yes	6:20298796..20321216:-	ENSSSCG00000002799	gi|311257190|ref|XP_003127000.1|	11817	0	PREDICTED: CCR4-NOT transcription complex subunit 1 isoform X4 [Sus scrofa]	gi|927137347|ref|XM_013998224.1|	8057	0	PREDICTED: Sus scrofa CCR4-NOT transcription complex, subunit 1 (CNOT1), transcript variant X3, mRNA	A5YKK6	4357	0	CCR4-NOT transcription complex subunit 1	SPAC20G8.06	287	8e-77	COG5103	pfam04054	Not1	CCR4-Not complex component, Not1. The Ccr4-Not complex is a global regulator of transcription that affects genes positively and negatively and is thought to regulate transcription factor TFIID.	GO:0006977|DNA damage response, signal transduction by p53 class mediator resulting in cell cycle arrest;GO:0035195|gene silencing by miRNA;GO:0007275|multicellular organismal development;GO:0033147|negative regulation of intracellular estrogen receptor signaling pathway;GO:0048387|negative regulation of retinoic acid receptor signaling pathway;GO:0000122|negative regulation of transcription from…	GO:0030014|CCR4-NOT complex;GO:0030015|CCR4-NOT core complex;GO:0005737|cytoplasm;GO:0000932|cytoplasmic mRNA processing body;GO:0005829|cytosol;GO:0005615|extracellular space;GO:0043231|intracellular membrane-bounded organelle;GO:0016020|membrane;GO:0005634|nucleus;GO:0005778|peroxisomal membrane;	GO:0070016|armadillo repeat domain binding;GO:0030331|estrogen receptor binding;GO:0044822|poly(A) RNA binding;GO:0032947|protein complex scaffold;GO:0019904|protein domain specific binding;GO:0042974|retinoic acid receptor binding;	K12604	CNOT1, NOT1; CCR4-NOT transcription complex subunit 1
ssc_circ_0012791	ssc_circ_0012791	3	2	4	1.46392	0	0	0	3.27836	0.0484706	up	yes	6:37091577..37093779:-	ENSSSCG00000002844	gi|927138184|ref|XP_013853733.1|	5740	0	PREDICTED: phosphorylase b kinase regulatory subunit beta isoform X2 [Sus scrofa]	gi|927138183|ref|XM_013998279.1|	4048	0	PREDICTED: Sus scrofa phosphorylase kinase, beta (PHKB), transcript variant X2, mRNA	P12798	1927	0	Phosphorylase b kinase regulatory subunit beta	.	.	.	.	pfam00723	Glyco_hydro_15	Glycosyl hydrolases family 15. In higher organisms this family is represented by phosphorylase kinase subunits.	GO:0005977|glycogen metabolic process;	GO:0005886|plasma membrane;	GO:0003824|catalytic activity;	K07190	PHKA_B; phosphorylase kinase alpha/beta subunit
ssc_circ_0012862	ssc_circ_0012862	3	2	5	1.61914	0	0	0	3.42226	0.0380833	up	yes	6:45786048..45789115:-	ENSSSCG00000002933	gi|927139350|ref|XP_013853876.1|	2788	0	PREDICTED: zinc finger protein 382 isoform X1 [Sus scrofa]	gi|927139352|ref|XM_013998423.1|	2635	0	PREDICTED: Sus scrofa zinc finger protein 382 (ZNF382), transcript variant X2, mRNA	Q96SR6	63.9	3e-09	Zinc finger protein 382	.	.	.	.	pfam01352	KRAB	KRAB box. The KRAB domain (or Kruppel-associated box) is present in about a third of zinc finger proteins containing C2H2 fingers. The KRAB domain is found to be involved in protein-protein interactions. The KRAB domain is generally encoded by two exons. The regions coded by the two exons are known as KRAB-A and KRAB-B. The A box plays an important role in repression by binding to corepressors, w…	GO:0000122|negative regulation of transcription from RNA polymerase II promoter;GO:0045944|positive regulation of transcription from RNA polymerase II promoter;GO:0006351|transcription, DNA-templated;	GO:0005634|nucleus;	GO:0046872|metal ion binding;GO:0003700|transcription factor activity, sequence-specific DNA binding;GO:0044212|transcription regulatory region DNA binding;	K09228	KRAB; KRAB domain-containing zinc finger protein
ssc_circ_0012881	ssc_circ_0012881	10	0	5	2.33851	0	0	0	3.77847	0.0202977	up	yes	6:47368460..47369005:+	Null	.	.	.	.	.	.	.	.	.	.	.	.	.	.	.	.	.	.	.	.	.	.	.	.
ssc_circ_0012902	ssc_circ_0012902	6	0	6	1.86877	0	0	0	3.45819	0.0365598	up	yes	6:47543985..47546940:+	ENSSSCG00000002965	gi|675717320|ref|XP_008962911.1|	4929	0	PREDICTED: alpha-actinin-4 isoform X1 [Pan paniscus]	gi|927139714|ref|XM_003355883.3|	3915	0	PREDICTED: Sus scrofa actinin, alpha 4 (ACTN4), transcript variant X3, mRNA	A5D7D1	1702	0	Alpha-actinin-4	SPAC15A10.08	259	3e-72	COG5069	pfam00307	CH	Calponin homology (CH) domain. The CH domain is found in both cytoskeletal proteins and signal transduction proteins. The CH domain is involved in actin binding in some members of the family. However in calponins there is evidence that the CH domain is not involved in its actin binding activity. Most member proteins have from two to four copies of the CH domain, however some proteins such as calp…	GO:0051017|actin filament bundle assembly;GO:0070830|bicellular tight junction assembly;GO:0051271|negative regulation of cellular component movement;GO:1900025|negative regulation of substrate adhesion-dependent cell spreading;GO:0035357|peroxisome proliferator activated receptor signaling pathway;GO:0030335|positive regulation of cell migration;GO:1901224|positive regulation of NIK/NF-kappaB si…	GO:0005903|brush border;GO:0005911|cell-cell junction;GO:0030863|cortical cytoskeleton;GO:0005737|cytoplasm;GO:0070062|extracellular exosome;GO:0005615|extracellular space;GO:0005925|focal adhesion;GO:0030529|ribonucleoprotein complex;GO:0005634|nucleus;GO:0048471|perinuclear region of cytoplasm;GO:0043234|protein complex;GO:0031143|pseudopodium;GO:0001725|stress fiber;GO:0030018|Z disc;	GO:0005509|calcium ion binding;GO:0031490|chromatin DNA binding;GO:0030374|ligand-dependent nuclear receptor transcription coactivator activity;GO:0001882|nucleoside binding;GO:0044822|poly(A) RNA binding;GO:0000977|RNA polymerase II regulatory region sequence-specific DNA binding;	K05699	ACTN; actinin alpha
ssc_circ_0012914	ssc_circ_0012914	0	7	3	1.77574	0	0	0	3.34606	0.04421	up	yes	6:49286824..49289394:+	ENSSSCG00000030049	gi|545175637|ref|XP_005596314.1|	2809	0	PREDICTED: heterogeneous nuclear ribonucleoprotein U-like protein 1 isoform X2 [Equus caballus]	gi|821395751|ref|XM_004271251.2|	1926	0	PREDICTED: Orcinus orca heterogeneous nuclear ribonucleoprotein U-like 1 (HNRNPUL1), transcript variant X1, mRNA	Q9BUJ2	1063	0	Heterogeneous nuclear ribonucleoprotein U-like protein 1	.	.	.	.	pfam13671	AAA_33	AAA domain. This family of domains contain only a P-loop motif, that is characteristic of the AAA superfamily. Many of the proteins in this family are just short fragments so there is no Walker B motif.	GO:0000398|mRNA splicing, via spliceosome;GO:0006355|regulation of transcription, DNA-templated;GO:0009615|response to virus;GO:0006396|RNA processing;GO:0006351|transcription, DNA-templated;	GO:0030529|ribonucleoprotein complex;GO:0005654|nucleoplasm;GO:0005634|nucleus;	GO:0019899|enzyme binding;GO:0044822|poly(A) RNA binding;GO:0003723|RNA binding;	K15047	HNRNPUL1, E1BAP5; heterogeneous nuclear ribonucleoprotein U-like protein 1
ssc_circ_0012964	ssc_circ_0012964	5	3	3	1.80832	0	0	0	3.58854	0.0282265	up	yes	6:55304148..55306393:+	ENSSSCG00000003218	gi|335290041|ref|XP_003127419.2|	5530	0	PREDICTED: myosin-binding protein C, fast-type [Sus scrofa]	gi|927142324|ref|XM_003127371.4|	3647	0	PREDICTED: Sus scrofa myosin binding protein C, fast type (MYBPC2), mRNA	Q5XKE0	1923	0	Myosin-binding protein C, fast-type	.	.	.	.	pfam07679	I-set	Immunoglobulin I-set domain.	GO:0007155|cell adhesion;GO:0006936|muscle contraction;	GO:0005856|cytoskeleton;GO:0032982|myosin filament;	GO:0005200|structural constituent of cytoskeleton;	K12558	MYBPC2; myosin-binding protein C, fast-type
ssc_circ_0012982	ssc_circ_0012982	0	0	0	2.64121	15	2	0	-3.86855	0.017059	down	yes	6:59352361..59359638:-	ENSSSCG00000025353	gi|927143404|ref|XP_013844158.1|	647	1e-79	PREDICTED: troponin T, slow skeletal muscle isoform X2 [Sus scrofa]	gi|927143407|ref|XM_005655965.2|	981	0	PREDICTED: Sus scrofa troponin T type 1 (skeletal, slow) (TNNT1), transcript variant X3, mRNA	Q75ZZ6	241	2e-73	Troponin T, slow skeletal muscle	.	.	.	.	pfam00992	Troponin	Troponin. Troponin (Tn) contains three subunits, Ca2+ binding (TnC), inhibitory (TnI), and tropomyosin binding (TnT). this Pfam contains members of the TnT subunit. Troponin is a complex of three proteins, Ca2+ binding (TnC), inhibitory (TnI), and tropomyosin binding (TnT). The troponin complex regulates Ca++ induced muscle contraction. This family includes troponin T and troponin I. Troponin I b…	GO:0045932|negative regulation of muscle contraction;GO:0003009|skeletal muscle contraction;GO:0014883|transition between fast and slow fiber;	GO:0005861|troponin complex;	.	K10372	TNNT1; troponin T, slow skeletal muscle
ssc_circ_0012998	ssc_circ_0012998	7	0	5	1.86979	0	0	0	3.45709	0.0366369	up	yes	6:67634953..67640257:+	ENSSSCG00000032459	gi|593713515|ref|XP_007103265.1|	353	9e-40	PREDICTED: calmodulin-binding transcription activator 1-like [Physeter catodon]	gi|288777889|dbj|AK347714.1|	550	0	Sus scrofa mRNA, clone:OVR010079E07, expressed in ovary	Q9Y6Y1	128	4e-32	Calmodulin-binding transcription activator 1	.	.	.	.	pfam09850	DUF2077	Uncharacterized protein conserved in bacteria (DUF2077). This domain, found in various hypothetical prokaryotic proteins, has no known function.	GO:0050885|neuromuscular process controlling balance;GO:0045944|positive regulation of transcription from RNA polymerase II promoter;	GO:0005737|cytoplasm;GO:0005634|nucleus;	GO:0043565|sequence-specific DNA binding;GO:0001077|transcriptional activator activity, RNA polymerase II core promoter proximal region sequence-specific binding;	.	.
ssc_circ_0013036	ssc_circ_0013036	71	48	47	39.4396	26	33	18	1.15703	0.00678099	up	yes	6:70609103..70612317:+	ENSSSCG00000003401	gi|927145325|ref|XP_013854416.1|	8684	0	PREDICTED: kinesin-like protein KIF1B isoform X1 [Sus scrofa]	gi|927145324|ref|XM_013998962.1|	8354	0	PREDICTED: Sus scrofa kinesin family member 1B (KIF1B), transcript variant X1, mRNA	O43896	1290	0	Kinesin-like protein KIF1C	SPAC1834.07	228	8e-62	COG5059	pfam00225	Kinesin	Kinesin motor domain.	GO:0030705|cytoskeleton-dependent intracellular transport;GO:0007018|microtubule-based movement;GO:0006890|retrograde vesicle-mediated transport, Golgi to ER;	GO:0005783|endoplasmic reticulum;GO:0005794|Golgi apparatus;GO:0005871|kinesin complex;GO:0005874|microtubule;	GO:0005524|ATP binding;GO:0016887|ATPase activity;GO:0003777|microtubule motor activity;GO:0003774|motor activity;GO:0044822|poly(A) RNA binding;	K10392	KIF1; kinesin family member 1
ssc_circ_0013039	ssc_circ_0013039	6	2	8	2.55352	0	0	0	4.08108	0.0102745	up	yes	6:70609103..70655830:+	ENSSSCG00000003401	gi|927145325|ref|XP_013854416.1|	8684	0	PREDICTED: kinesin-like protein KIF1B isoform X1 [Sus scrofa]	gi|927145324|ref|XM_013998962.1|	8354	0	PREDICTED: Sus scrofa kinesin family member 1B (KIF1B), transcript variant X1, mRNA	O43896	1290	0	Kinesin-like protein KIF1C	SPAC1834.07	228	8e-62	COG5059	pfam00225	Kinesin	Kinesin motor domain.	GO:0030705|cytoskeleton-dependent intracellular transport;GO:0007018|microtubule-based movement;GO:0006890|retrograde vesicle-mediated transport, Golgi to ER;	GO:0005783|endoplasmic reticulum;GO:0005794|Golgi apparatus;GO:0005871|kinesin complex;GO:0005874|microtubule;	GO:0005524|ATP binding;GO:0016887|ATPase activity;GO:0003777|microtubule motor activity;GO:0003774|motor activity;GO:0044822|poly(A) RNA binding;	K10392	KIF1; kinesin family member 1
ssc_circ_0013290	ssc_circ_0013290	16	0	9	4.16864	0	2	0	2.91993	0.0345029	up	yes	6:95386908..95387875:-	ENSSSCG00000003660	gi|350585908|ref|XP_003482078.1|	3246	0	PREDICTED: polyadenylate-binding protein 4 isoform X1 [Sus scrofa]	gi|79681370|emb|CR956622.12|	2821	0	Pig DNA sequence from clone PigE-219N9 on chromosome 6, complete sequence	Q13310	129	2e-29	Polyadenylate-binding protein 4	.	.	.	.	pfam00658	PABP	Poly-adenylate binding protein, unique domain. The region featured in this family is found towards the C-terminus of poly(A)-binding proteins (PABPs). These are eukaryotic proteins that, through their binding of the 3' poly(A) tail on mRNA, have very important roles in the pathways of gene expression. They seem to provide a scaffold on which other proteins can bind and mediate processes such as e…	GO:0007596|blood coagulation;GO:0006401|RNA catabolic process;GO:0006396|RNA processing;GO:0006412|translation;	GO:0005737|cytoplasm;GO:0010494|cytoplasmic stress granule;GO:0030529|ribonucleoprotein complex;GO:0005634|nucleus;	GO:0000166|nucleotide binding;GO:0008143|poly(A) binding;GO:0044822|poly(A) RNA binding;GO:0008266|poly(U) RNA binding;	K13126	PABPC; polyadenylate-binding protein
ssc_circ_0013401	ssc_circ_0013401	19	17	25	12.9216	2	9	7	1.71123	0.0217004	up	yes	7:113567289..113574661:-	ENSSSCG00000002445	gi|350587133|ref|XP_001926860.4|	9088	0	PREDICTED: thyroid receptor-interacting protein 11 isoform X1 [Sus scrofa]	gi|927163413|ref|XM_013989214.1|	8103	0	PREDICTED: Sus scrofa thyroid hormone receptor interactor 11 (TRIP11), transcript variant X2, mRNA	Q15643	2994	0	Thyroid receptor-interacting protein 11	.	.	.	.	pfam01576	Myosin_tail_1	Myosin tail. The myosin molecule is a multi-subunit complex made up of two heavy chains and four light chains it is a fundamental contractile protein found in all eukaryote cell types. This family consists of the coiled-coil myosin heavy chain tail region. The coiled-coil is composed of the tail from two molecules of myosin. These can then assemble into the macromolecular thick filament. The coil…	GO:0003413|chondrocyte differentiation involved in endochondral bone morphogenesis;GO:0007030|Golgi organization;GO:0060122|inner ear receptor stereocilium organization;GO:0006486|protein glycosylation;GO:0000042|protein targeting to Golgi;GO:0006366|transcription from RNA polymerase II promoter;GO:0003281|ventricular septum development;	GO:0005801|cis-Golgi network;GO:0005856|cytoskeleton;GO:0005794|Golgi apparatus;GO:0000139|Golgi membrane;GO:0002079|inner acrosomal membrane;GO:0005634|nucleus;GO:0002081|outer acrosomal membrane;GO:0030133|transport vesicle;	GO:0003713|transcription coactivator activity;	.	.
ssc_circ_0013445	ssc_circ_0013445	0	0	0	1.65404	3	3	4	-3.42489	0.0377186	down	yes	7:120863697..120866817:+	ENSSSCG00000027667	gi|465964697|ref|XP_004262437.1|	4046	0	PREDICTED: echinoderm microtubule-associated protein-like 1 isoform X1 [Orcinus orca]	gi|594661401|ref|XM_007178868.1|	2317	0	PREDICTED: Balaenoptera acutorostrata scammoni echinoderm microtubule associated protein like 1 (EML1), transcript variant X6, mRNA	O00423	1460	0	Echinoderm microtubule-associated protein-like 1	all0284_3	79.3	4e-14	COG2319	pfam03451	HELP	HELP motif. The founding member of the EMAP protein family is the 75 kDa Echinoderm Microtubule-Associated Protein, so-named for its abundance in sea urchin, sand dollar and starfish eggs. The Hydrophobic EMAP-Like Protein (HELP) motif was identified initially in the human EMAP-Like Protein 2 (EML2) and subsequently in the entire EMAP Protein family. The HELP motif is approximately 60-70 amino ac…	GO:0007420|brain development;GO:0002244|hematopoietic progenitor cell differentiation;GO:0000226|microtubule cytoskeleton organization;GO:0007052|mitotic spindle organization;GO:0007405|neuroblast proliferation;	GO:0005829|cytosol;GO:0005874|microtubule;GO:0005875|microtubule associated complex;GO:1990023|mitotic spindle midzone;GO:0097431|mitotic spindle pole;GO:0048471|perinuclear region of cytoplasm;	GO:0005509|calcium ion binding;GO:0008017|microtubule binding;GO:0015631|tubulin binding;	K18595	EML1_2; echinoderm microtubule-associated protein-like 1/2
ssc_circ_0013545	ssc_circ_0013545	12	10	25	9.59636	4	7	2	1.80509	0.0320859	up	yes	7:26599398..26645027:-	ENSSSCG00000001485	gi|927155799|ref|XP_013833192.1|	3465	0	PREDICTED: LOW QUALITY PROTEIN: muscular LMNA-interacting protein [Sus scrofa]	gi|927155798|ref|XM_013977738.1|	2606	0	PREDICTED: Sus scrofa muscular LMNA-interacting protein (MLIP), mRNA	Q5VWP3	180	2e-47	Muscular LMNA-interacting protein	.	.	.	.	pfam15274	MLIP	Muscular LMNA-interacting protein. MLIP is a Muscle-enriched A-type Lamin-interacting Protein, an innovation of amniotes, and is expressed ubiquitously and most abundantly in heart, skeletal, and smooth muscle. MLIP interacts directly and co-localizes with lamin A and C in the nuclear envelope. MLIP also co-localizes with promyelocytic leukemia (PML) bodies within the nucleus. PML, like MLIP, is …	.	GO:0005635|nuclear envelope;GO:0031981|nuclear lumen;GO:0016605|PML body;	.	.	.
ssc_circ_0013564	ssc_circ_0013564	5	2	4	1.77639	0	0	0	3.55988	0.0297919	up	yes	7:276260..307475:-	ENSSSCG00000000985	gi|311259627|ref|XP_003128194.1|	4875	0	PREDICTED: exocyst complex component 2 isoform X2 [Sus scrofa]	gi|927152447|ref|XM_003128146.4|	3394	0	PREDICTED: Sus scrofa exocyst complex component 2 (EXOC2), transcript variant X4, mRNA	Q96KP1	64.7	2e-08	Exocyst complex component 2	.	.	.	.	pfam15469	Sec5	Exocyst complex component Sec5. This Sec5 family of eukaryotic proteins conserved is not representing the Sec5-Ral binding site.	GO:0001927|exocyst assembly;GO:0006893|Golgi to plasma membrane transport;GO:0015031|protein transport;GO:2000535|regulation of entry of bacterium into host cell;	GO:0005829|cytosol;GO:0000145|exocyst;GO:0043231|intracellular membrane-bounded organelle;GO:0016020|membrane;GO:0005886|plasma membrane;	GO:0019901|protein kinase binding;GO:0017160|Ral GTPase binding;	K17637	EXOC2, SEC5; exocyst complex component 2
ssc_circ_0013648	ssc_circ_0013648	0	0	0	1.71125	3	2	5	-3.45336	0.035955	down	yes	7:37769606..37772857:+	ENSSSCG00000001641	gi|594626586|ref|XP_007197920.1|	8840	0	PREDICTED: E3 ubiquitin-protein ligase UBR2 isoform X2 [Balaenoptera acutorostrata scammoni]	gi|594626583|ref|XM_007197857.1|	5424	0	PREDICTED: Balaenoptera acutorostrata scammoni ubiquitin protein ligase E3 component n-recognin 2 (UBR2), transcript variant X1, mRNA	Q8IWV8	3242	0	E3 ubiquitin-protein ligase UBR2	.	.	.	.	pfam02207	zf-UBR	Putative zinc finger in N-recognin (UBR box). This region is found in E3 ubiquitin ligases that recognize N-recognins.	GO:0071233|cellular response to leucine;GO:0006342|chromatin silencing;GO:0033522|histone H2A ubiquitination;GO:0007141|male meiosis I;GO:0032007|negative regulation of TOR signaling;GO:0000209|protein polyubiquitination;GO:0007283|spermatogenesis;GO:0071596|ubiquitin-dependent protein catabolic process via the N-end rule pathway;	GO:0000785|chromatin;GO:0005737|cytoplasm;GO:0005829|cytosol;GO:0005654|nucleoplasm;GO:0005886|plasma membrane;GO:0000151|ubiquitin ligase complex;	GO:0070728|leucine binding;GO:0016874|ligase activity;GO:0061630|ubiquitin protein ligase activity;GO:0004842|ubiquitin-protein transferase activity;GO:0008270|zinc ion binding;	K10626	UBR2; E3 ubiquitin-protein ligase UBR2 [EC:2.3.2.27]
ssc_circ_0013687	ssc_circ_0013687	8	2	6	2.55556	0	0	0	4.082	0.0102532	up	yes	7:4574943..4608689:+	Null	.	.	.	.	.	.	.	.	.	.	.	.	.	.	.	.	.	.	.	.	.	.	.	.
ssc_circ_0013718	ssc_circ_0013718	0	0	0	1.91275	5	4	3	-3.64666	0.0251588	down	yes	7:51768824..51798842:+	ENSSSCG00000035432	gi|7705320|ref|NP_057157.1|	778	8e-92	hepatoma-derived growth factor-related protein 3 [Homo sapiens]	gi|966953169|ref|XM_015142891.1|	2278	0	PREDICTED: Macaca mulatta hepatoma-derived growth factor-related protein 3 (LOC718684), transcript variant X2, mRNA	Q9Y3E1	304	3e-93	Hepatoma-derived growth factor-related protein 3	.	.	.	.	pfam00855	PWWP	PWWP domain. The PWWP domain is named after a conserved Pro-Trp-Trp-Pro motif. The domain binds to Histone-4 methylated at lysine-20, H4K20me, suggesting that it is methyl-lysine recognition motif. Removal of two conserved aromatic residues in a hydrophobic cavity created by this domain within the full-length protein, Pdp1, abolishes the interaction o f the protein with H4K20me3. In fission yeast…	GO:0008283|cell proliferation;GO:0046785|microtubule polymerization;GO:0007026|negative regulation of microtubule depolymerization;GO:0031175|neuron projection development;	GO:0005829|cytosol;GO:0005654|nucleoplasm;GO:0005634|nucleus;	GO:0008017|microtubule binding;GO:0015631|tubulin binding;	.	.
ssc_circ_0013728	ssc_circ_0013728	0	0	0	1.8776	6	4	2	-3.61059	0.0270026	down	yes	7:52165917..52166637:+	ENSSSCG00000001806	gi|927158385|ref|XP_013833490.1|	3821	0	PREDICTED: fibronectin type III and SPRY domain-containing protein 2 [Sus scrofa]	gi|927158384|ref|XM_013978036.1|	3072	0	PREDICTED: Sus scrofa fibronectin type III and SPRY domain containing 2 (FSD2), mRNA	A1L4K1	1252	0	Fibronectin type III and SPRY domain-containing protein 2	.	.	.	.	pfam00041	fn3	Fibronectin type III domain.	GO:0007015|actin filament organization;GO:0090527|actin filament reorganization;GO:0006888|ER to Golgi vesicle-mediated transport;GO:0048041|focal adhesion assembly;GO:0030032|lamellipodium assembly;GO:0097320|membrane tubulation;GO:0051127|positive regulation of actin nucleation;	GO:0005737|cytoplasm;GO:0030659|cytoplasmic vesicle membrane;GO:0033116|endoplasmic reticulum-Golgi intermediate compartment membrane;GO:0000139|Golgi membrane;GO:0005874|microtubule;	GO:0071933|Arp2/3 complex binding;GO:0017049|GTP-Rho binding;GO:0008017|microtubule binding;	.	.
ssc_circ_0013735	ssc_circ_0013735	0	0	0	2.00982	0	2	9	-3.46674	0.0360647	down	yes	7:52430652..52434110:-	ENSSSCG00000001810	gi|472357388|ref|XP_004398321.1|	3918	0	PREDICTED: high affinity cAMP-specific and IBMX-insensitive 3',5'-cyclic phosphodiesterase 8A isoform X1 [Odobenus rosmarus divergens]	gi|955520589|ref|XM_004431980.2|	2472	0	PREDICTED: Ceratotherium simum simum phosphodiesterase 8A (LOC101389617), transcript variant X1, mRNA	O60658	1355	0	High affinity cAMP-specific and IBMX-insensitive 3',5'-cyclic phosphodiesterase 8A	.	.	.	.	pfam00233	PDEase_I	3'5'-cyclic nucleotide phosphodiesterase.	GO:0006198|cAMP catabolic process;GO:0009187|cyclic nucleotide metabolic process;GO:0006355|regulation of transcription, DNA-templated;GO:0007165|signal transduction;	GO:0005829|cytosol;GO:0070062|extracellular exosome;	GO:0004115|3',5'-cyclic-AMP phosphodiesterase activity;GO:0004114|3',5'-cyclic-nucleotide phosphodiesterase activity;GO:0046872|metal ion binding;	K18437	PDE8; high affinity cAMP-specific and IBMX-insensitive 3',5'-cyclic phosphodiesterase 8 [EC:3.1.4.53]
ssc_circ_0013813	ssc_circ_0013813	4	4	4	1.99446	0	0	0	3.73611	0.0212407	up	yes	7:60124791..60125010:-	ENSSSCG00000001921	gi|472396031|ref|XP_004417248.1|	6914	0	PREDICTED: neogenin isoform X2 [Odobenus rosmarus divergens]	gi|803249051|ref|XM_012129116.1|	4552	0	PREDICTED: Ovis aries musimon neogenin 1 (NEO1), transcript variant X9, mRNA	Q92859	2588	0	Neogenin	.	.	.	.	pfam06583	Neogenin_C	Neogenin C-terminus. This family represents the C-terminus of eukaryotic neogenin precursor proteins, which contains several potential phosphorylation sites. Neogenin is a member of the N-CAM family of cell adhesion molecules (and therefore contains multiple copies of pfam00047 and pfam00041) and is closely related to the DCC tumor suppressor gene product - these proteins may play an integral rol…	GO:0007411|axon guidance;GO:0007155|cell adhesion;GO:0055072|iron ion homeostasis;GO:0030513|positive regulation of BMP signaling pathway;	GO:0005794|Golgi apparatus;GO:0005887|integral component of plasma membrane;GO:0005654|nucleoplasm;GO:0005886|plasma membrane;GO:0098797|plasma membrane protein complex;	GO:0039706|co-receptor binding;GO:0004872|receptor activity;	K06766	NEO1; neogenin
ssc_circ_0013845	ssc_circ_0013845	3	6	2	1.90208	0	0	0	3.63298	0.0260509	up	yes	7:64253214..64267051:+	ENSSSCG00000032377	gi|741898492|ref|XP_010823204.1|	12572	0	PREDICTED: ral GTPase-activating protein subunit alpha-1 isoform X1 [Bos taurus]	gi|955529868|ref|XM_014792118.1|	7547	0	PREDICTED: Ceratotherium simum simum Ral GTPase activating protein, alpha subunit 1 (catalytic) (LOC101388774), transcript variant X4, mRNA	Q6GYQ0	1518	0	Ral GTPase-activating protein subunit alpha-1	.	.	.	.	pfam02145	Rap_GAP	Rap/ran-GAP.	GO:0090630|activation of GTPase activity;GO:0051056|regulation of small GTPase mediated signal transduction;GO:0006355|regulation of transcription, DNA-templated;	GO:0005737|cytoplasm;GO:0005634|nucleus;	GO:0005096|GTPase activator activity;GO:0046982|protein heterodimerization activity;	.	.
ssc_circ_0013869	ssc_circ_0013869	5	2	4	1.77639	0	0	0	3.55988	0.0297919	up	yes	7:64842214..64854244:-	ENSSSCG00000001955	gi|410962045|ref|XP_003987587.1|	2624	0	PREDICTED: signal recognition particle 54 kDa protein isoform X1 [Felis catus]	gi|927159659|ref|XM_001927799.6|	2495	0	PREDICTED: Sus scrofa signal recognition particle 54kDa (SRP54), transcript variant X1, mRNA	Q5R4R6	1008	0	Signal recognition particle 54 kDa protein	SPCC188.06c	528	7e-176	COG0541	pfam00448	SRP54	SRP54-type protein, GTPase domain. This family includes relatives of the G-domain of the SRP54 family of proteins.	GO:0045047|protein targeting to ER;GO:0042493|response to drug;GO:0006614|SRP-dependent cotranslational protein targeting to membrane;	GO:0016607|nuclear speck;GO:0005634|nucleus;GO:0005786|signal recognition particle, endoplasmic reticulum targeting;	GO:0008312|7S RNA binding;GO:0008144|drug binding;GO:0030942|endoplasmic reticulum signal peptide binding;GO:0019003|GDP binding;GO:0005525|GTP binding;GO:0003924|GTPase activity;	K03106	SRP54, ffh; signal recognition particle subunit SRP54
ssc_circ_0013938	ssc_circ_0013938	0	0	0	2.62386	10	2	4	-4.06048	0.0107501	down	yes	7:68751543..68796771:-	ENSSSCG00000001973	gi|602705905|ref|XP_007447340.1|	3312	0	PREDICTED: sec1 family domain-containing protein 1 isoform X1 [Lipotes vexillifer]	gi|115546477|dbj|AK230996.1|	1994	0	Sus scrofa mRNA, clone:AMP010078C12, expressed in alveolar macrophage	Q8WVM8	67	3e-10	Sec1 family domain-containing protein 1	SPCC74.01	414	9e-130	COG5158	pfam00995	Sec1	Sec1 family.	GO:0000902|cell morphogenesis;GO:0048208|COPII vesicle coating;GO:1902902|negative regulation of autophagosome assembly;GO:0006909|phagocytosis;GO:0006892|post-Golgi vesicle-mediated transport;GO:0015031|protein transport;GO:0060628|regulation of ER to Golgi vesicle-mediated transport;GO:0051223|regulation of protein transport;GO:0001666|response to hypoxia;GO:0009636|response to toxic substance;…	GO:0005801|cis-Golgi network;GO:0005829|cytosol;GO:0005789|endoplasmic reticulum membrane;GO:0032580|Golgi cisterna membrane;GO:0017119|Golgi transport complex;GO:0005798|Golgi-associated vesicle;GO:0005886|plasma membrane;	GO:0019905|syntaxin binding;	.	.
ssc_circ_0013969	ssc_circ_0013969	0	0	0	2.82594	13	0	4	-3.98793	0.0132208	down	yes	7:75666325..75695781:+	ENSSSCG00000002029	gi|125987844|sp|P79293.2|MYH7_PIG	9172	0	RecName: Full=Myosin-7; AltName: Full=Myosin heavy chain 7; AltName: Full=Myosin heavy chain slow isoform; Short=MyHC-slow; AltName: Full=Myosin heavy chain, cardiac muscle beta isoform; Short=MyHC-beta	gi|12060488|dbj|AB053226.1|	5938	0	Sus scrofa MyHC-slow mRNA for myosin heavy chain slow isoform, complete cds	P13533	3434	0	Myosin-6	SPCC645.05c	767	0	COG5022	pfam01576	Myosin_tail_1	Myosin tail. The myosin molecule is a multi-subunit complex made up of two heavy chains and four light chains it is a fundamental contractile protein found in all eukaryote cell types. This family consists of the coiled-coil myosin heavy chain tail region. The coiled-coil is composed of the tail from two molecules of myosin. These can then assemble into the macromolecular thick filament. The coil…	GO:0007512|adult heart development;GO:0046034|ATP metabolic process;GO:0055009|atrial cardiac muscle tissue morphogenesis;GO:0030509|BMP signaling pathway;GO:0060070|canonical Wnt signaling pathway;GO:0060048|cardiac muscle contraction;GO:0048739|cardiac muscle fiber development;GO:0014898|cardiac muscle hypertrophy in response to stress;GO:0001701|in utero embryonic development;GO:0006936|muscle…	GO:0005829|cytosol;GO:0005859|muscle myosin complex;GO:0030016|myofibril;GO:0016459|myosin complex;GO:0032982|myosin filament;GO:0030017|sarcomere;GO:0001725|stress fiber;GO:0030018|Z disc;	GO:0030898|actin-dependent ATPase activity;GO:0005524|ATP binding;GO:0016887|ATPase activity;GO:0000146|microfilament motor activity;GO:0017018|myosin phosphatase activity;GO:0019901|protein kinase binding;	K17751	MYH6_7; myosin heavy chain 6/7
ssc_circ_0013973	ssc_circ_0013973	5	3	7	2.42922	0	0	0	4.02337	0.0116358	up	yes	7:76237514..76238347:-	ENSSSCG00000002042	gi|927160558|ref|XP_013833683.1|	2148	0	PREDICTED: LOW QUALITY PROTEIN: mitochondrial inner membrane protein OXA1L, partial [Sus scrofa]	gi|927160557|ref|XM_013978229.1|	1623	0	PREDICTED: Sus scrofa mitochondrial inner membrane protein OXA1L (LOC100154992), partial mRNA	Q3SYV3	700	0	Mitochondrial inner membrane protein OXA1L	SPBC1346.02c	164	7e-42	COG0706	pfam02096	60KD_IMP	60Kd inner membrane protein.	GO:0097031|mitochondrial respiratory chain complex I biogenesis;GO:0051205|protein insertion into membrane;GO:0051262|protein tetramerization;	GO:0016021|integral component of membrane;GO:0005743|mitochondrial inner membrane;GO:0031966|mitochondrial membrane;	GO:0097177|mitochondrial ribosome binding;GO:0042803|protein homodimerization activity;	K03217	yidC, spoIIIJ, OXA1; YidC/Oxa1 family membrane protein insertase
ssc_circ_0013983	ssc_circ_0013983	0	7	4	1.93096	0	0	0	3.47633	0.035463	up	yes	7:80250621..80252396:+	ENSSSCG00000002243	gi|927161126|ref|XP_013844551.1|	5646	0	PREDICTED: LOW QUALITY PROTEIN: solute carrier family 12 member 6 [Sus scrofa]	gi|927161125|ref|XM_013989097.1|	7426	0	PREDICTED: Sus scrofa solute carrier family 12 (potassium/chloride transporter), member 6 (SLC12A6), mRNA	Q9UHW9	123	2e-26	Solute carrier family 12 member 6	SPBC18H10.16	157	4e-38	COG0531	pfam00324	AA_permease	Amino acid permease.	GO:0001525|angiogenesis;GO:0071476|cellular hypotonic response;GO:0071477|cellular hypotonic salinity response;GO:0007268|synaptic transmission;GO:0006811|ion transport;GO:0010107|potassium ion import;GO:0035826|rubidium ion transport;	GO:0016323|basolateral plasma membrane;GO:0016021|integral component of membrane;GO:0005887|integral component of plasma membrane;GO:0005886|plasma membrane;	GO:0022820|potassium ion symporter activity;GO:0015079|potassium ion transmembrane transporter activity;GO:0015379|potassium:chloride symporter activity;GO:0019901|protein kinase binding;GO:0035827|rubidium ion transmembrane transporter activity;	K14427	SLC12A4_5_6, KCC; solute carrier family 12 (potassium/chloride transporter), member 4/5/6
ssc_circ_0013994	ssc_circ_0013994	6	2	2	1.62219	0	0	0	3.41026	0.0389478	up	yes	7:85990604..86001623:-	ENSSSCG00000002266	gi|927161326|ref|XP_013833723.1|	7502	0	PREDICTED: chromodomain-helicase-DNA-binding protein 2 isoform X1 [Sus scrofa]	gi|927161344|ref|XM_005666295.2|	8025	0	PREDICTED: Sus scrofa chromodomain helicase DNA binding protein 2 (CHD2), transcript variant X6, mRNA	O14647	2293	0	Chromodomain-helicase-DNA-binding protein 2	SPAC1783.05	621	0	COG0553	pfam00176	SNF2_N	SNF2 family N-terminal domain. This domain is found in proteins involved in a variety of processes including transcription regulation (e.g., SNF2, STH1, brahma, MOT1), DNA repair (e.g., ERCC6, RAD16, RAD5), DNA recombination (e.g., RAD54), and chromatin unwinding (e.g., ISWI) as well as a variety of other proteins with little functional information (e.g., lodestar, ETL1).	GO:0006974|cellular response to DNA damage stimulus;GO:0016569|covalent chromatin modification;GO:0060218|hematopoietic stem cell differentiation;GO:0007517|muscle organ development;GO:0006357|regulation of transcription from RNA polymerase II promoter;GO:0006351|transcription, DNA-templated;	GO:0070062|extracellular exosome;GO:0043231|intracellular membrane-bounded organelle;GO:0005730|nucleolus;GO:0005654|nucleoplasm;GO:0005634|nucleus;	GO:0005524|ATP binding;GO:0004003|ATP-dependent DNA helicase activity;GO:0001046|core promoter sequence-specific DNA binding;GO:0003677|DNA binding;GO:0042393|histone binding;GO:0044822|poly(A) RNA binding;	.	.
ssc_circ_0014002	ssc_circ_0014002	0	0	0	1.82567	3	0	7	-3.35009	0.0438044	down	yes	7:86024175..86056387:-	ENSSSCG00000002266	gi|927161326|ref|XP_013833723.1|	7502	0	PREDICTED: chromodomain-helicase-DNA-binding protein 2 isoform X1 [Sus scrofa]	gi|927161344|ref|XM_005666295.2|	8025	0	PREDICTED: Sus scrofa chromodomain helicase DNA binding protein 2 (CHD2), transcript variant X6, mRNA	O14647	2293	0	Chromodomain-helicase-DNA-binding protein 2	SPAC1783.05	621	0	COG0553	pfam00176	SNF2_N	SNF2 family N-terminal domain. This domain is found in proteins involved in a variety of processes including transcription regulation (e.g., SNF2, STH1, brahma, MOT1), DNA repair (e.g., ERCC6, RAD16, RAD5), DNA recombination (e.g., RAD54), and chromatin unwinding (e.g., ISWI) as well as a variety of other proteins with little functional information (e.g., lodestar, ETL1).	GO:0006974|cellular response to DNA damage stimulus;GO:0016569|covalent chromatin modification;GO:0060218|hematopoietic stem cell differentiation;GO:0007517|muscle organ development;GO:0006357|regulation of transcription from RNA polymerase II promoter;GO:0006351|transcription, DNA-templated;	GO:0070062|extracellular exosome;GO:0043231|intracellular membrane-bounded organelle;GO:0005730|nucleolus;GO:0005654|nucleoplasm;GO:0005634|nucleus;	GO:0005524|ATP binding;GO:0004003|ATP-dependent DNA helicase activity;GO:0001046|core promoter sequence-specific DNA binding;GO:0003677|DNA binding;GO:0042393|histone binding;GO:0044822|poly(A) RNA binding;	.	.
ssc_circ_0014051	ssc_circ_0014051	0	0	0	1.96996	5	3	4	-3.68106	0.0235575	down	yes	7:91029277..91033583:+	ENSSSCG00000002287	gi|350587021|ref|XP_003356786.2|	3384	0	PREDICTED: MAGUK p55 subfamily member 5 isoform X1 [Sus scrofa]	gi|927161706|ref|XM_003356738.4|	5326	0	PREDICTED: Sus scrofa membrane protein, palmitoylated 5 (MAGUK p55 subfamily member 5) (MPP5), transcript variant X1, mRNA	Q8N3R9	1201	0	MAGUK p55 subfamily member 5	YDR454c	125	1e-30	COG0194	pfam00625	Guanylate_kin	Guanylate kinase.	GO:0070830|bicellular tight junction assembly;GO:0090162|establishment of epithelial cell polarity;GO:0090002|establishment of protein localization to plasma membrane;GO:0002011|morphogenesis of an epithelial sheet;GO:0032288|myelin assembly;GO:0032287|peripheral nervous system myelin maintenance;GO:0035750|protein localization to myelin sheath abaxonal region;	GO:0005923|bicellular tight junction;GO:0005737|cytoplasm;GO:0012505|endomembrane system;GO:0070062|extracellular exosome;GO:0043219|lateral loop;GO:0035749|myelin sheath adaxonal region;GO:0005654|nucleoplasm;GO:0005886|plasma membrane;GO:0043234|protein complex;GO:0043220|Schmidt-Lanterman incisure;	GO:0019904|protein domain specific binding;	K06091	MPP5, PALS1; MAGUK p55 subfamily member 5
ssc_circ_0014103	ssc_circ_0014103	0	0	0	2.08381	4	5	4	-3.77364	0.0195904	down	yes	7:97012987..97021188:+	ENSSSCG00000039469	gi|335292766|ref|XP_001926294.2|	929	2e-111	PREDICTED: dynein light chain 1, axonemal [Sus scrofa]	gi|927162284|ref|XM_013989151.1|	4050	0	PREDICTED: Sus scrofa paraneoplastic Ma antigen 1 (PNMA1), transcript variant X1, mRNA	Q2KID4	360	3e-112	Dynein light chain 1, axonemal	SPAC4A8.12c	65.5	6e-10	COG4886	pfam12799	LRR_4	Leucine Rich repeats (2 copies). Leucine rich repeats are short sequence motifs present in a number of proteins with diverse functions and cellular locations. These repeats are usually involved in protein-protein interactions. Each Leucine Rich Repeat is composed of a beta-alpha unit. These units form elongated non-globular structures. Leucine Rich Repeats are often flanked by cysteine rich domai…	GO:0003433|chondrocyte development involved in endochondral bone morphogenesis;GO:0032964|collagen biosynthetic process;GO:0030199|collagen fibril organization;GO:0051604|protein maturation;	GO:0005783|endoplasmic reticulum;GO:0005788|endoplasmic reticulum lumen;GO:0005793|endoplasmic reticulum-Golgi intermediate compartment;GO:0070062|extracellular exosome;GO:0045121|membrane raft;	GO:0005518|collagen binding;GO:0044822|poly(A) RNA binding;GO:0004867|serine-type endopeptidase inhibitor activity;	K10411	DNAL1; dynein light chain 1, axonemal
ssc_circ_0014162	ssc_circ_0014162	0	0	0	1.58374	5	3	2	-3.36292	0.0419986	down	yes	8:104587431..104588878:-	ENSSSCG00000032838	gi|113205812|ref|NP_001038058.1|	1191	1e-153	myozenin-2 [Sus scrofa]	gi|113205811|ref|NM_001044593.1|	1508	0	Sus scrofa myozenin 2 (MYOZ2), mRNA	Q5R6I2	446	2e-148	Myozenin-2	.	.	.	.	pfam05556	Calsarcin	Calcineurin-binding protein (Calsarcin). This family consists of several mammalian calcineurin-binding proteins. The calcium- and calmodulin-dependent protein phosphatase calcineurin has been implicated in the transduction of signals that control the hypertrophy of cardiac muscle and slow fibre gene expression in skeletal muscle. Calsarcin-1 and calsarcin-2 are expressed in developing cardiac and…	.	GO:0015629|actin cytoskeleton;GO:0030018|Z disc;	.	.	.
ssc_circ_0014164	ssc_circ_0014164	0	0	0	1.7417	6	3	2	-3.49531	0.0333803	down	yes	8:104594759..104597053:+	Null	.	.	.	.	.	.	.	.	.	.	.	.	.	.	.	.	.	.	.	.	.	.	.	.
ssc_circ_0014277	ssc_circ_0014277	7	0	5	9.54712	28	14	7	-1.85187	0.0455307	down	yes	8:130257256..130264004:+	ENSSSCG00000026196	gi|927171345|ref|XP_013834480.1|	2167	0	PREDICTED: protein FAM13A isoform X1 [Sus scrofa]	gi|927171344|ref|XM_013979026.1|	1480	0	PREDICTED: Sus scrofa protein FAM13A (LOC100517722), transcript variant X1, mRNA	Q8HYW0	701	0	Protein FAM13A	.	.	.	.	pfam05133	Phage_prot_Gp6	Phage portal protein, SPP1 Gp6-like. This protein forms a hole, or portal, that enables DNA passage during packaging and ejection. It also forms the junction between the phage head (capsid) and the tail proteins. During SPP1 morphogenesis, Gp6 participates in the procapsid assembly reaction. This family also includes the old Pfam family Phage_min_cap (PF05126).	GO:0006974|cellular response to DNA damage stimulus;GO:0006281|DNA repair;GO:0010212|response to ionizing radiation;	GO:0005654|nucleoplasm;GO:0005634|nucleus;GO:0070876|SOSS complex;	.	.	.
ssc_circ_0014286	ssc_circ_0014286	0	0	0	2.19352	8	4	2	-3.82599	0.0177215	down	yes	8:130934275..130990206:+	Null	.	.	.	.	.	.	.	.	.	.	.	.	.	.	.	.	.	.	.	.	.	.	.	.
ssc_circ_0014342	ssc_circ_0014342	0	0	0	1.83349	4	6	2	-3.58225	0.0284613	down	yes	8:136568711..136571455:+	ENSSSCG00000029507	gi|744540880|ref|XP_010981718.1|	2930	0	PREDICTED: ras-GEF domain-containing family member 1B isoform X1 [Camelus dromedarius]	gi|288781557|dbj|AK350427.1|	1841	0	Sus scrofa mRNA, clone:SPL010060G02, expressed in spleen	Q5RC04	969	0	Ras-GEF domain-containing family member 1B	.	.	.	.	pfam00617	RasGEF	RasGEF domain. Guanine nucleotide exchange factor for Ras-like small GTPases.	GO:0007264|small GTPase mediated signal transduction;	GO:0005769|early endosome;GO:0005770|late endosome;GO:0030496|midbody;	GO:0005088|Ras guanyl-nucleotide exchange factor activity;	.	.
ssc_circ_0014509	ssc_circ_0014509	0	0	0	1.69758	4	5	2	-3.47155	0.0347794	down	yes	8:39018212..39027057:+	ENSSSCG00000008831	gi|667297627|ref|XP_008580002.1|	1510	0	PREDICTED: DCN1-like protein 4 isoform X1 [Galeopterus variegatus]	gi|927166951|ref|XM_005666642.2|	4236	0	PREDICTED: Sus scrofa DCN1, defective in cullin neddylation 1, domain containing 4 (DCUN1D4), transcript variant X2, mRNA	Q92564	580	0	DCN1-like protein 4	.	.	.	.	pfam03556	Cullin_binding	Cullin binding. This domain binds to cullins and to Rbx-1, components of an E3 ubiquitin ligase complex for neddylation. Neddylation is the process by which the C-terminal glycine of the ubiquitin-like protein Nedd8 is covalently linked to lysine residues in a protein through an isopeptide bond. The structure of this domain is composed entirely of alpha helices.	GO:0051443|positive regulation of ubiquitin-protein transferase activity;GO:0045116|protein neddylation;	GO:0005634|nucleus;GO:0000151|ubiquitin ligase complex;	GO:0097602|cullin family protein binding;GO:0031624|ubiquitin conjugating enzyme binding;GO:0032182|ubiquitin-like protein binding;	K17824	DCUN1D4_5; DCN1-like protein 4/5
ssc_circ_0014611	ssc_circ_0014611	0	0	0	3.43146	9	2	9	-4.43588	0.00433169	down	yes	8:67551464..67563312:+	ENSSSCG00000025514	gi|335293635|ref|XP_003129124.2|	3216	0	PREDICTED: protein RUFY3 isoform X5 [Sus scrofa]	gi|927168099|ref|XM_005656517.2|	4333	0	PREDICTED: Sus scrofa RUN and FYVE domain containing 3 (RUFY3), transcript variant X8, mRNA	Q7L099	906	0	Protein RUFY3	.	.	.	.	pfam02759	RUN	RUN domain. This domain is present in several proteins that are linked to the functions of GTPases in the Rap and Rab families. They could hence play important roles in multiple Ras-like GTPase signalling pathways. The domain is comprises six conserved regions, which in some proteins have considerable insertions between them. The domain core is thought to take up a predominantly alpha fold, with …	GO:0007015|actin filament organization;GO:0050771|negative regulation of axonogenesis;GO:0045773|positive regulation of axon extension;GO:0030335|positive regulation of cell migration;GO:0090316|positive regulation of intracellular protein transport;GO:2000114|regulation of establishment of cell polarity;	GO:0030424|axon;GO:0030054|cell junction;GO:0005737|cytoplasm;GO:0030425|dendrite;GO:0012505|endomembrane system;GO:0030175|filopodium;GO:0030426|growth cone;GO:0071437|invadopodium;GO:0030027|lamellipodium;GO:0016020|membrane;GO:0043204|perikaryon;	.	.	.
ssc_circ_0014854	ssc_circ_0014854	0	0	0	1.69758	4	5	2	-3.47155	0.0347794	down	yes	8:986798..992003:+	ENSSSCG00000008682	gi|350587283|ref|XP_003128857.3|	6645	0	PREDICTED: histone-lysine N-methyltransferase NSD2 isoform X1 [Sus scrofa]	gi|927164815|ref|XM_003128809.5|	6989	0	PREDICTED: Sus scrofa Wolf-Hirschhorn syndrome candidate 1 (WHSC1), transcript variant X1, mRNA	O96028	899	0	Histone-lysine N-methyltransferase NSD2	YJL168c	154	4e-37	COG2940	pfam00856	SET	SET domain. SET domains are protein lysine methyltransferase enzymes. SET domains appear to be protein-protein interaction domains. It has been demonstrated that SET domains mediate interactions with a family of proteins that display similarity with dual-specificity phosphatases (dsPTPases). A subset of SET domains have been called PR domains. These domains are divergent in sequence from other SE…	GO:0009653|anatomical structure morphogenesis;GO:0003289|atrial septum primum morphogenesis;GO:0003290|atrial septum secundum morphogenesis;GO:0060348|bone development;GO:0006303|double-strand break repair via nonhomologous end joining;GO:0010452|histone H3-K36 methylation;GO:0003149|membranous septum morphogenesis;GO:0000122|negative regulation of transcription from RNA polymerase II promoter;GO…	GO:0005694|chromosome;GO:0005737|cytoplasm;GO:0005654|nucleoplasm;GO:0005634|nucleus;	GO:0003682|chromatin binding;GO:0042799|histone methyltransferase activity (H4-K20 specific);GO:0018024|histone-lysine N-methyltransferase activity;GO:0043565|sequence-specific DNA binding;GO:0008270|zinc ion binding;	K11424	WHSC1, MMSET, NSD2; histone-lysine N-methyltransferase NSD2 [EC:2.1.1.43]
ssc_circ_0014938	ssc_circ_0014938	8	4	2	2.30897	0	0	0	3.9223	0.0145884	up	yes	9:105949692..105965185:-	Null	.	.	.	.	.	.	.	.	.	.	.	.	.	.	.	.	.	.	.	.	.	.	.	.
ssc_circ_0015024	ssc_circ_0015024	0	0	0	1.58374	5	3	2	-3.36292	0.0419986	down	yes	9:116495349..116556539:+	ENSSSCG00000015499	gi|594621449|ref|XP_007165413.1|	5047	0	PREDICTED: rab GTPase-activating protein 1-like, isoform 10-like isoform X1 [Balaenoptera acutorostrata scammoni]	gi|927181727|ref|XM_003130320.5|	5658	0	PREDICTED: Sus scrofa rab GTPase-activating protein 1-like, isoform 10 (LOC106504112), mRNA	B7ZAP0	422	5e-138	Rab GTPase-activating protein 1-like, isoform 10	.	.	.	.	pfam00566	RabGAP-TBC	Rab-GTPase-TBC domain. Identification of a TBC domain in GYP6_YEAST and GYP7_YEAST, which are GTPase activator proteins of yeast Ypt6 and Ypt7, implies that these domains are GTPase activator proteins of Rab-like small GTPases.	GO:0061158|3'-UTR-mediated mRNA destabilization;GO:0001782|B cell homeostasis;GO:0071347|cellular response to interleukin-1;GO:0033962|cytoplasmic mRNA processing body assembly;GO:0048535|lymph node development;GO:0046007|negative regulation of activated T cell proliferation;GO:0030889|negative regulation of B cell proliferation;GO:0002635|negative regulation of germinal center formation;GO:00456…	GO:0000932|cytoplasmic mRNA processing body;GO:0010494|cytoplasmic stress granule;	GO:0003730|mRNA 3'-UTR binding;GO:0044822|poly(A) RNA binding;GO:0035613|RNA stem-loop binding;GO:0061630|ubiquitin protein ligase activity;GO:0008270|zinc ion binding;	.	.
ssc_circ_0015054	ssc_circ_0015054	0	0	0	1.6761	4	2	4	-3.43318	0.0372215	down	yes	9:12102205..12104252:-	ENSSSCG00000014881	gi|744542963|ref|XP_010988336.1|	1008	2e-130	PREDICTED: methylosome subunit pICln [Camelus dromedarius]	gi|927174342|ref|XM_003482570.3|	1559	0	PREDICTED: Sus scrofa chloride channel, nucleotide-sensitive, 1A (CLNS1A), mRNA	P35521	378	1e-127	Methylosome subunit pICln	.	.	.	.	pfam03517	Voldacs	Regulator of volume decrease after cellular swelling. ICln is a ubiquitously expressed multi-functional protein that plays a critical role in regulating volume decrease in cells after cellular swelling. In plants, ICln induces Cl- currents, thus regulating Cl- homoeostasis in eukaryotes. Structurally, the fold resembles a pleckstrin homology fold, on of whose roles is to recruit and tether their …	GO:0006884|cell volume homeostasis;GO:0006821|chloride transport;GO:0000387|spliceosomal snRNP assembly;	GO:0005856|cytoskeleton;GO:0005829|cytosol;GO:0034709|methylosome;GO:0005634|nucleus;GO:0034715|pICln-Sm protein complex;GO:0005886|plasma membrane;	.	K05019	CLNS1A; chloride channel, nucleotide-sensitive, 1A
ssc_circ_0015097	ssc_circ_0015097	0	0	0	2.51771	0	10	6	-3.85082	0.0174804	down	yes	9:12195434..12197713:-	ENSSSCG00000014882	gi|927174316|ref|XP_013834626.1|	4835	0	PREDICTED: remodeling and spacing factor 1 isoform X1 [Sus scrofa]	gi|927174315|ref|XM_013979172.1|	4264	0	PREDICTED: Sus scrofa remodeling and spacing factor 1 (RSF1), transcript variant X1, mRNA	Q96T23	1615	0	Remodeling and spacing factor 1	.	.	.	.	pfam00628	PHD	PHD-finger. PHD folds into an interleaved type of Zn-finger chelating 2 Zn ions in a similar manner to that of the RING and FYVE domains. Several PHD fingers have been identified as binding modules of methylated histone H3.	GO:0034080|CENP-A containing nucleosome assembly;GO:0016569|covalent chromatin modification;GO:0006338|chromatin remodeling;GO:0006352|DNA-templated transcription, initiation;GO:0043392|negative regulation of DNA binding;GO:0045892|negative regulation of transcription, DNA-templated;GO:0006334|nucleosome assembly;GO:0016584|nucleosome positioning;GO:0045893|positive regulation of transcription, D…	GO:0005654|nucleoplasm;GO:0005634|nucleus;GO:0031213|RSF complex;	GO:0042393|histone binding;GO:0008270|zinc ion binding;	K11657	RSF1; remodeling and spacing factor 1
ssc_circ_0015312	ssc_circ_0015312	21	12	14	25.6563	53	35	25	-1.18861	0.0264698	down	yes	9:26923563..26932473:+	ENSSSCG00000014960	gi|545848051|ref|XP_005667294.1|	4452	0	PREDICTED: angiomotin-like protein 1 isoform X2 [Sus scrofa]	gi|927175346|ref|XM_005667237.2|	8147	0	PREDICTED: Sus scrofa angiomotin like 1 (AMOTL1), transcript variant X3, mRNA	E1BEQ5	1456	0	Angiomotin-like protein 1	.	.	.	.	pfam12240	Angiomotin_C	Angiomotin C terminal. This domain family is found in eukaryotes, and is typically between 197 and 211 amino acids in length. This family is the C terminal region of angiomotin. Angiomotin regulates the action of angiogenesis inhibitor angiostatin. The C terminal region of angiomotin appears to be involved in directing the protein chemotactically.	GO:0003365|establishment of cell polarity involved in ameboidal cell migration;GO:0035329|hippo signaling;GO:0043536|positive regulation of blood vessel endothelial cell migration;GO:0016055|Wnt signaling pathway;	GO:0016324|apical plasma membrane;GO:0005923|bicellular tight junction;GO:0008180|COP9 signalosome;GO:0031410|cytoplasmic vesicle;GO:0030027|lamellipodium;	.	K06104	AMOTL1, JEAP; angiomotin like 1
ssc_circ_0015402	ssc_circ_0015402	0	0	0	2.2644	7	0	6	-3.68145	0.0243586	down	yes	9:39689378..39694107:+	ENSSSCG00000015036	gi|335294883|ref|XP_003129917.2|	2919	0	PREDICTED: dixin isoform X1 [Sus scrofa]	gi|927176163|ref|XM_013979370.1|	1503	0	PREDICTED: Sus scrofa DIX domain containing 1 (DIXDC1), transcript variant X2, mRNA	Q155Q3	983	0	Dixin	ECU09g0290	50.8	9e-06	COG5069	pfam00778	DIX	DIX domain. The DIX domain is present in Dishevelled and axin. This domain is involved in homo- and hetero-oligomerization. It is involved in the homo- oligomerization of mouse axin. The axin DIX domain also interacts with the dishevelled DIX domain. The DIX domain has also been called the DAX domain.	GO:0060070|canonical Wnt signaling pathway;GO:0007049|cell cycle;GO:0021799|cerebral cortex radially oriented cell migration;GO:0021869|forebrain ventricular zone progenitor cell division;GO:0045665|negative regulation of neuron differentiation;GO:0090263|positive regulation of canonical Wnt signaling pathway;GO:0032956|regulation of actin cytoskeleton organization;GO:0070507|regulation of microt…	GO:0005737|cytoplasm;GO:0005829|cytosol;GO:0005925|focal adhesion;	GO:0043015|gamma-tubulin binding;	.	.
ssc_circ_0015410	ssc_circ_0015410	0	0	0	2.09277	7	3	3	-3.76281	0.020096	down	yes	9:41453661..41464576:-	ENSSSCG00000015052	gi|927176482|ref|XP_013834866.1|	6032	0	PREDICTED: ubiquitin carboxyl-terminal hydrolase 28 [Sus scrofa]	gi|927176472|ref|XR_001298789.1|	4587	0	PREDICTED: Sus scrofa ubiquitin specific peptidase 28 (USP28), transcript variant X9, misc_RNA	Q96RU2	1828	0	Ubiquitin carboxyl-terminal hydrolase 28	YMR304w	66.6	6e-10	COG5077	pfam00443	UCH	Ubiquitin carboxyl-terminal hydrolase.	GO:0008283|cell proliferation;GO:0006974|cellular response to DNA damage stimulus;GO:0034644|cellular response to UV;GO:0000077|DNA damage checkpoint;GO:0006281|DNA repair;GO:0042771|intrinsic apoptotic signaling pathway in response to DNA damage by p53 class mediator;GO:0016579|protein deubiquitination;GO:0007265|Ras protein signal transduction;GO:0031647|regulation of protein stability;GO:00102…	GO:0005737|cytoplasm;GO:0005730|nucleolus;GO:0005654|nucleoplasm;GO:0005634|nucleus;GO:0043234|protein complex;	GO:0004843|ubiquitin-specific protease activity;	K11849	USP25_28, UBP2; ubiquitin carboxyl-terminal hydrolase 25/28 [EC:3.4.19.12]
ssc_circ_0015427	ssc_circ_0015427	0	5	8	2.17755	0	0	0	3.66244	0.0253496	up	yes	9:42795737..42797896:-	Null	.	.	.	.	.	.	.	.	.	.	.	.	.	.	.	.	.	.	.	.	.	.	.	.
ssc_circ_0015519	ssc_circ_0015519	6	3	2	1.80934	0	0	0	3.57439	0.0290438	up	yes	9:6040783..6042995:-	ENSSSCG00000014791	gi|548495574|ref|XP_005689910.1|	3942	0	PREDICTED: ribonucleoside-diphosphate reductase large subunit [Capra hircus]	gi|371914136|dbj|AK389651.1|	2332	0	Sus scrofa mRNA, clone: AMP010018H10, expressed in alveolar macrophage	P07742	1498	0	Ribonucleoside-diphosphate reductase large subunit	SPAC1F7.05	1125	0	COG0209	pfam02867	Ribonuc_red_lgC	Ribonucleotide reductase, barrel domain.	GO:0021846|cell proliferation in forebrain;GO:0009263|deoxyribonucleotide biosynthetic process;GO:0006260|DNA replication;GO:0008584|male gonad development;GO:0000278|mitotic cell cycle;GO:0051290|protein heterotetramerization;GO:0051259|protein oligomerization;GO:0006206|pyrimidine nucleobase metabolic process;GO:0010212|response to ionizing radiation;GO:0060041|retina development in camera-type…	GO:0042995|cell projection;GO:0005737|cytoplasm;GO:0070062|extracellular exosome;GO:0043025|neuronal cell body;GO:0005635|nuclear envelope;GO:0005971|ribonucleoside-diphosphate reductase complex;	GO:0005524|ATP binding;GO:0017076|purine nucleotide binding;GO:0004748|ribonucleoside-diphosphate reductase activity, thioredoxin disulfide as acceptor;	K10807	RRM1; ribonucleoside-diphosphate reductase subunit M1 [EC:1.17.4.1]
ssc_circ_0015615	ssc_circ_0015615	4	2	4	1.62016	0	0	0	3.42707	0.0377488	up	yes	9:72489044..72491647:-	Null	.	.	.	.	.	.	.	.	.	.	.	.	.	.	.	.	.	.	.	.	.	.	.	.
ssc_circ_0015628	ssc_circ_0015628	0	0	0	2.6805	9	5	3	-4.12808	0.00912378	down	yes	9:73146003..73156356:+	ENSSSCG00000022982	gi|560970684|ref|XP_006207697.1|	4867	0	PREDICTED: syndetin [Vicugna pacos]	gi|465984557|ref|XM_004265596.1|	2911	0	PREDICTED: Orcinus orca coiled-coil domain containing 132 (CCDC132), transcript variant X1, mRNA	Q96JG6	1793	0	Syndetin	.	.	.	.	pfam10475	DUF2450	Protein of unknown function N-terminal domain (DUF2450). This protein is found in eukaryotes but its function is not known. The C-terminal part of some members is DUF2451.	GO:0032456|endocytic recycling;GO:0015031|protein transport;	GO:1990745|EARP complex;GO:0070062|extracellular exosome;GO:0016020|membrane;GO:0055037|recycling endosome;	GO:0000149|SNARE binding;	.	.
ssc_circ_0015637	ssc_circ_0015637	0	4	6	1.67995	0	0	0	3.28419	0.0488365	up	yes	9:74285708..74300086:+	ENSSSCG00000015327	gi|958739513|ref|XP_014708840.1|	4055	0	PREDICTED: CAS1 domain-containing protein 1 isoform X1 [Equus asinus]	gi|927179640|ref|XM_003130150.5|	3580	0	PREDICTED: Sus scrofa CAS1 domain containing 1 (CASD1), transcript variant X2, mRNA	Q96PB1	1481	0	CAS1 domain-containing protein 1	.	.	.	.	pfam07779	Cas1_AcylT	10 TM Acyl Transferase domain found in Cas1p. Cas1p protein of Cryptococcus neoformans is required for the synthesis of O-acetylated glucuronoxylomannans, a consitutent of the capsule, and is critical for its virulence. The multi TM domain of the Cas1p was unified with the 10 TM Sugar Acyltransferase superfamily. This superfamily is comprised of members from the OatA, MdoC, OpgC, NolL and GumG fa…	.	GO:0016021|integral component of membrane;	.	.	.
ssc_circ_0015812	ssc_circ_0015812	0	0	0	1.71125	3	2	5	-3.45336	0.035955	down	yes	9:99368230..99369921:+	ENSSSCG00000023784	gi|560979091|ref|XP_006211807.1|	3934	0	PREDICTED: semaphorin-3C [Vicugna pacos]	gi|927180706|ref|XM_013979790.1|	3256	0	PREDICTED: Sus scrofa semaphorin-3C-like (LOC100736872), mRNA	Q5RE75	1508	0	Semaphorin-3C	.	.	.	.	pfam01403	Sema	Sema domain. The Sema domain occurs in semaphorins, which are a large family of secreted and transmembrane proteins, some of which function as repellent signals during axon guidance. Sema domains also occur in the hepatocyte growth factor receptor and human plexin A-3.	GO:0007411|axon guidance;	GO:0005576|extracellular region;	.	K06840	SEMA3; semaphorin 3
ssc_circ_0015923	ssc_circ_0015923	0	0	0	1.60579	6	2	2	-3.36555	0.0418852	down	yes	AEMK02000697.1:40353..43374:-	Null	.	.	.	.	.	.	.	.	.	.	.	.	.	.	.	.	.	.	.	.	.	.	.	.
ssc_circ_0016019	ssc_circ_0016019	6	4	0	1.68605	0	0	0	3.28881	0.0484767	up	yes	X:125471848..125473296:+	Null	.	.	.	.	.	.	.	.	.	.	.	.	.	.	.	.	.	.	.	.	.	.	.	.
ssc_circ_0016028	ssc_circ_0016028	0	0	0	1.9479	4	4	4	-3.67198	0.0239504	down	yes	X:13266919..13270698:+	ENSSSCG00000040713	gi|350595533|ref|XP_003135003.3|	1983	0	PREDICTED: gamma-taxilin [Sus scrofa]	gi|307837764|emb|CU463287.10|	4873	0	Pig DNA sequence from clone CH242-124N9 on chromosome X, complete sequence	Q9NUQ3	708	0	Gamma-taxilin	.	.	.	.	pfam09728	Taxilin	Myosin-like coiled-coil protein. Taxilin contains an extraordinarily long coiled-coil domain in its C-terminal half and is ubiquitously expressed. It is a novel binding partner of several syntaxin family members and is possibly involved in Ca2+-dependent exocytosis in neuroendocrine cells. Gamma-taxilin, described as leucine zipper protein Factor Inhibiting ATF4-mediated Transcription (FIAT), loc…	GO:0007049|cell cycle;GO:0030500|regulation of bone mineralization;GO:0051726|regulation of cell cycle;GO:0010564|regulation of cell cycle process;GO:0006355|regulation of transcription, DNA-templated;GO:0006351|transcription, DNA-templated;	GO:0005829|cytosol;GO:0031965|nuclear membrane;	GO:0046982|protein heterodimerization activity;	.	.
ssc_circ_0016179	ssc_circ_0016179	0	4	6	1.67995	0	0	0	3.28419	0.0488365	up	yes	X:47795844..47826089:-	ENSSSCG00000024814	gi|946750766|ref|XP_005860956.2|	2707	0	PREDICTED: 6-phosphofructo-2-kinase/fructose-2,6-bisphosphatase 1 isoform X1 [Myotis brandtii]	gi|300174895|emb|CU856438.10|	4639	0	Pig DNA sequence from clone CH242-133L21 on chromosome X, complete sequence	P16118	87.4	4e-16	6-phosphofructo-2-kinase/fructose-2,6-bisphosphatase 1	YJL155c_2	229	6e-66	COG0406	pfam01591	6PF2K	6-phosphofructo-2-kinase. This enzyme occurs as a bifunctional enzyme with fructose-2,6-bisphosphatase. The bifunctional enzyme catalyses both the synthesis and degradation of fructose-2,6-bisphosphate, a potent regulator of glycolysis. This enzyme contains a P-loop motif.	GO:0006003|fructose 2,6-bisphosphate metabolic process;GO:0006000|fructose metabolic process;	GO:0043540|6-phosphofructo-2-kinase/fructose-2,6-biphosphatase complex;	GO:0003873|6-phosphofructo-2-kinase activity;GO:0005524|ATP binding;GO:0004331|fructose-2,6-bisphosphate 2-phosphatase activity;	K19028	PFKFB1; 6-phosphofructo-2-kinase / fructose-2,6-biphosphatase 1 [EC:2.7.1.105 3.1.3.46]
ssc_circ_0016241	ssc_circ_0016241	41	19	36	21.0108	6	19	10	1.45804	0.0155548	up	yes	X:61720719..61746482:-	ENSSSCG00000012434	gi|466061631|ref|XP_004280485.1|	9841	0	PREDICTED: transcriptional regulator ATRX isoform X1 [Orcinus orca]	gi|743710849|ref|XM_010950598.1|	9401	0	PREDICTED: Camelus bactrianus alpha thalassemia/mental retardation syndrome X-linked (ATRX), transcript variant X1, mRNA	Q7YQM4	2692	0	Transcriptional regulator ATRX	SPAC15A10.03c	158	6e-38	COG0553	pfam00176	SNF2_N	SNF2 family N-terminal domain. This domain is found in proteins involved in a variety of processes including transcription regulation (e.g., SNF2, STH1, brahma, MOT1), DNA repair (e.g., ERCC6, RAD16, RAD5), DNA recombination (e.g., RAD54), and chromatin unwinding (e.g., ISWI) as well as a variety of other proteins with little functional information (e.g., lodestar, ETL1).	GO:0072711|cellular response to hydroxyurea;GO:0016569|covalent chromatin modification;GO:0006338|chromatin remodeling;GO:0030330|DNA damage response, signal transduction by p53 class mediator;GO:0006281|DNA repair;GO:0006336|DNA replication-independent nucleosome assembly;GO:1901581|negative regulation of telomeric RNA transcription from RNA pol II promoter;GO:0006334|nucleosome assembly;GO:0010…	GO:0016605|PML body;GO:0070603|SWI/SNF superfamily-type complex;GO:0031933|telomeric heterochromatin;	GO:0005524|ATP binding;GO:0003682|chromatin binding;GO:0003677|DNA binding;GO:0004386|helicase activity;GO:0042393|histone binding;GO:0046872|metal ion binding;	K10779	ATRX; transcriptional regulator ATRX [EC:3.6.4.12]
ssc_circ_0016315	ssc_circ_0016315	5	5	0	1.71696	0	0	0	3.31414	0.0465265	up	yes	X:9051640..9053958:+	ENSSSCG00000030877	gi|955527117|ref|XP_014646568.1|	6166	0	PREDICTED: FERM and PDZ domain-containing protein 4 [Ceratotherium simum simum]	gi|821423151|ref|XM_004284910.2|	4402	0	PREDICTED: Orcinus orca FERM and PDZ domain containing 4 (FRMPD4), mRNA	Q14CM0	2314	0	FERM and PDZ domain-containing protein 4	.	.	.	.	pfam00373	FERM_M	FERM central domain. This domain is the central structural domain of the FERM domain.	GO:0051835|positive regulation of synapse structural plasticity;	GO:0005856|cytoskeleton;GO:0043197|dendritic spine;	GO:0005546|phosphatidylinositol-4,5-bisphosphate binding;	.	.
ssc_circ_0016329	ssc_circ_0016329	4	2	3	1.46493	0	0	0	3.27919	0.0484048	up	yes	X:97116670..97120352:+	ENSSSCG00000012634	gi|602710554|ref|XP_007465520.1|	10834	0	PREDICTED: dedicator of cytokinesis protein 11 [Lipotes vexillifer]	gi|927219790|ref|XM_013986390.1|	6080	0	PREDICTED: Sus scrofa dedicator of cytokinesis 11 (DOCK11), mRNA	Q5JSL3	4153	0	Dedicator of cytokinesis protein 11	.	.	.	.	pfam06920	Ded_cyto	Dedicator of cytokinesis. This family represents a conserved region approximately 200 residues long within a number of eukaryotic dedicator of cytokinesis proteins. These are potential guanine nucleotide exchange factors, which activate some small GTPases by exchanging bound GDP for free GTP.	GO:0007596|blood coagulation;GO:0007264|small GTPase mediated signal transduction;	GO:0005829|cytosol;	GO:0005089|Rho guanyl-nucleotide exchange factor activity;	.	.
