# Supplementary material for: Profiling and Functional Analysis of Circular RNAs in Porcine Fast and Slow Muscles
Source: Front Cell Dev Biol. 2020 May 26;8:322. doi: 10.3389/fcell.2020.00322 (PMC7264268; doi:10.3389/fcell.2020.00322)
Supplement: Supplementary file 1 [file Data_Sheet_1.zip › Supplementary Materials/Supplementary Table S6 GO enrichment analysis.xlsx]

## Sheet: Biological process (BP)
Term_name	GO_ID	p-value	Background_Count	Candidate_Gene	Candidate_Count
muscle contraction	GO:0006936	2.51625e-05	135	ENSSSCG00000002029|ENSSSCG00000010494|ENSSSCG00000003693|ENSSSCG00000025353|ENSSSCG00000011833|ENSSSCG00000010522|ENSSSCG00000003218|ENSSSCG00000008584	8
muscle organ development	GO:0007517	8.30332e-05	82	ENSSSCG00000002029|ENSSSCG00000002266|ENSSSCG00000016397|ENSSSCG00000032522|ENSSSCG00000010522|ENSSSCG00000034191	6
muscle system process	GO:0003012	0.000100064	164	ENSSSCG00000002029|ENSSSCG00000010494|ENSSSCG00000003693|ENSSSCG00000025353|ENSSSCG00000010522|ENSSSCG00000011833|ENSSSCG00000003218|ENSSSCG00000008584	8
muscle structure development	GO:0061061	0.00011551	87	ENSSSCG00000002029|ENSSSCG00000002266|ENSSSCG00000016397|ENSSSCG00000032522|ENSSSCG00000010522|ENSSSCG00000034191	6
ubiquitin-dependent protein catabolic process via the N-end rule pathway	GO:0071596	0.000226942	3	ENSSSCG00000004717|ENSSSCG00000001641	2
cellular response to leucine	GO:0071233	0.000226942	3	ENSSSCG00000004717|ENSSSCG00000001641	2
actin-myosin filament sliding	GO:0033275	0.000277069	15	ENSSSCG00000016397|ENSSSCG00000002029|ENSSSCG00000000866	3
muscle filament sliding	GO:0030049	0.000277069	15	ENSSSCG00000016397|ENSSSCG00000002029|ENSSSCG00000000866	3
regulation of transcription from RNA polymerase II promoter	GO:0006357	0.000294333	1510	ENSSSCG00000011278|ENSSSCG00000010548|ENSSSCG00000011166|ENSSSCG00000004610|ENSSSCG00000014121|ENSSSCG00000010522|ENSSSCG00000023974|ENSSSCG00000027410|ENSSSCG00000002266|ENSSSCG00000032459|ENSSSCG00000006303|ENSSSCG00000002799|ENSSSCG00000009676|ENSSSCG00000001921|ENSSSCG00000014416|ENSSSCG00000005983|ENSSSCG00000002029|ENSSSCG00000004524|ENSSSCG00000028771|ENSSSCG00000011833|ENSSSCG00000040728|…	27
actin filament-based process	GO:0030029	0.000437054	312	ENSSSCG00000021893|ENSSSCG00000011833|ENSSSCG00000004636|ENSSSCG00000016397|ENSSSCG00000010494|ENSSSCG00000028771|ENSSSCG00000002965|ENSSSCG00000000866|ENSSSCG00000002029|ENSSSCG00000033272	10
cellular macromolecule catabolic process	GO:0044265	0.000470847	634	ENSSSCG00000033753|ENSSSCG00000017826|ENSSSCG00000016816|ENSSSCG00000003660|ENSSSCG00000002799|ENSSSCG00000021285|ENSSSCG00000024623|ENSSSCG00000004717|ENSSSCG00000038628|ENSSSCG00000001641|ENSSSCG00000015052|ENSSSCG00000021118|ENSSSCG00000011765|ENSSSCG00000006137|ENSSSCG00000021005	15
regulation of transcription, DNA-templated	GO:0006355	0.000484275	3069	ENSSSCG00000011278|ENSSSCG00000030049|ENSSSCG00000010548|ENSSSCG00000011166|ENSSSCG00000004610|ENSSSCG00000003971|ENSSSCG00000014121|ENSSSCG00000040713|ENSSSCG00000027342|ENSSSCG00000010522|ENSSSCG00000023974|ENSSSCG00000027410|ENSSSCG00000004203|ENSSSCG00000002266|ENSSSCG00000010814|ENSSSCG00000030685|ENSSSCG00000032459|ENSSSCG00000032377|ENSSSCG00000006303|ENSSSCG00000010741|ENSSSCG00000002799|…	44
regulation of nucleic acid-templated transcription	GO:1903506	0.000491161	3071	ENSSSCG00000011278|ENSSSCG00000030049|ENSSSCG00000010548|ENSSSCG00000011166|ENSSSCG00000004610|ENSSSCG00000003971|ENSSSCG00000014121|ENSSSCG00000040713|ENSSSCG00000027342|ENSSSCG00000010522|ENSSSCG00000023974|ENSSSCG00000027410|ENSSSCG00000004203|ENSSSCG00000002266|ENSSSCG00000010814|ENSSSCG00000030685|ENSSSCG00000032459|ENSSSCG00000032377|ENSSSCG00000006303|ENSSSCG00000010741|ENSSSCG00000002799|…	44
regulation of RNA biosynthetic process	GO:2001141	0.00052693	3081	ENSSSCG00000011278|ENSSSCG00000030049|ENSSSCG00000010548|ENSSSCG00000011166|ENSSSCG00000004610|ENSSSCG00000003971|ENSSSCG00000014121|ENSSSCG00000040713|ENSSSCG00000027342|ENSSSCG00000010522|ENSSSCG00000023974|ENSSSCG00000027410|ENSSSCG00000004203|ENSSSCG00000002266|ENSSSCG00000010814|ENSSSCG00000030685|ENSSSCG00000032459|ENSSSCG00000032377|ENSSSCG00000006303|ENSSSCG00000010741|ENSSSCG00000002799|…	44
proteolysis involved in cellular protein catabolic process	GO:0051603	0.000687788	455	ENSSSCG00000033753|ENSSSCG00000016816|ENSSSCG00000011765|ENSSSCG00000021285|ENSSSCG00000024623|ENSSSCG00000004717|ENSSSCG00000038628|ENSSSCG00000001641|ENSSSCG00000015052|ENSSSCG00000015857|ENSSSCG00000006137|ENSSSCG00000021005	12
actin filament-based movement	GO:0030048	0.000693082	46	ENSSSCG00000016397|ENSSSCG00000002029|ENSSSCG00000000866|ENSSSCG00000002965	4
macromolecule modification	GO:0043412	0.000702286	2474	ENSSSCG00000011278|ENSSSCG00000008584|ENSSSCG00000030685|ENSSSCG00000011166|ENSSSCG00000022830|ENSSSCG00000003971|ENSSSCG00000015052|ENSSSCG00000027342|ENSSSCG00000004203|ENSSSCG00000015947|ENSSSCG00000021285|ENSSSCG00000002445|ENSSSCG00000038628|ENSSSCG00000003700|ENSSSCG00000004636|ENSSSCG00000006303|ENSSSCG00000009714|ENSSSCG00000008831|ENSSSCG00000021118|ENSSSCG00000011765|ENSSSCG00000014136|…	37
response to leucine	GO:0043201	0.000747783	5	ENSSSCG00000004717|ENSSSCG00000001641	2
regulation of cellular macromolecule biosynthetic process	GO:2000112	0.000892359	3445	ENSSSCG00000011278|ENSSSCG00000030049|ENSSSCG00000010548|ENSSSCG00000011166|ENSSSCG00000004610|ENSSSCG00000003971|ENSSSCG00000014121|ENSSSCG00000040713|ENSSSCG00000027342|ENSSSCG00000010522|ENSSSCG00000023974|ENSSSCG00000027410|ENSSSCG00000004203|ENSSSCG00000002266|ENSSSCG00000010814|ENSSSCG00000030685|ENSSSCG00000010494|ENSSSCG00000032459|ENSSSCG00000003700|ENSSSCG00000032377|ENSSSCG00000006303|…	47
actin-mediated cell contraction	GO:0070252	0.000896495	22	ENSSSCG00000016397|ENSSSCG00000002029|ENSSSCG00000000866	3
regulation of RNA metabolic process	GO:0051252	0.000955981	3264	ENSSSCG00000011278|ENSSSCG00000030049|ENSSSCG00000010548|ENSSSCG00000011166|ENSSSCG00000004610|ENSSSCG00000003971|ENSSSCG00000014121|ENSSSCG00000040713|ENSSSCG00000027342|ENSSSCG00000010522|ENSSSCG00000023974|ENSSSCG00000027410|ENSSSCG00000004203|ENSSSCG00000002266|ENSSSCG00000010814|ENSSSCG00000030685|ENSSSCG00000032459|ENSSSCG00000032377|ENSSSCG00000006303|ENSSSCG00000010741|ENSSSCG00000002799|…	45
regulation of gene expression	GO:0010468	0.00101748	3855	ENSSSCG00000011278|ENSSSCG00000017826|ENSSSCG00000030049|ENSSSCG00000010548|ENSSSCG00000011166|ENSSSCG00000009937|ENSSSCG00000004610|ENSSSCG00000003971|ENSSSCG00000014121|ENSSSCG00000040713|ENSSSCG00000027342|ENSSSCG00000010522|ENSSSCG00000023974|ENSSSCG00000027410|ENSSSCG00000004203|ENSSSCG00000009480|ENSSSCG00000002266|ENSSSCG00000010814|ENSSSCG00000030685|ENSSSCG00000032459|ENSSSCG00000032377|…	51
macromolecule catabolic process	GO:0009057	0.00114175	765	ENSSSCG00000033753|ENSSSCG00000017826|ENSSSCG00000011765|ENSSSCG00000003660|ENSSSCG00000002799|ENSSSCG00000021285|ENSSSCG00000024623|ENSSSCG00000004717|ENSSSCG00000038628|ENSSSCG00000016816|ENSSSCG00000001641|ENSSSCG00000015052|ENSSSCG00000021118|ENSSSCG00000015857|ENSSSCG00000006137|ENSSSCG00000021005	16
positive regulation of cellular component organization	GO:0051130	0.00118012	996	ENSSSCG00000004029|ENSSSCG00000021893|ENSSSCG00000008584|ENSSSCG00000027410|ENSSSCG00000025514|ENSSSCG00000011833|ENSSSCG00000007839|ENSSSCG00000032046|ENSSSCG00000005724|ENSSSCG00000014112|ENSSSCG00000002965|ENSSSCG00000030877|ENSSSCG00000000866|ENSSSCG00000002799|ENSSSCG00000009793|ENSSSCG00000004524|ENSSSCG00000012434|ENSSSCG00000032622|ENSSSCG00000005043	19
covalent chromatin modification	GO:0016569	0.0011892	419	ENSSSCG00000004203|ENSSSCG00000002266|ENSSSCG00000011166|ENSSSCG00000022830|ENSSSCG00000014882|ENSSSCG00000001641|ENSSSCG00000027342|ENSSSCG00000040728|ENSSSCG00000008682|ENSSSCG00000012434|ENSSSCG00000030685	11
protein localization	GO:0008104	0.00134146	1668	ENSSSCG00000011278|ENSSSCG00000008584|ENSSSCG00000014121|ENSSSCG00000022982|ENSSSCG00000010631|ENSSSCG00000011827|ENSSSCG00000025534|ENSSSCG00000009793|ENSSSCG00000038156|ENSSSCG00000002965|ENSSSCG00000002445|ENSSSCG00000007955|ENSSSCG00000009611|ENSSSCG00000038483|ENSSSCG00000011616|ENSSSCG00000001955|ENSSSCG00000002287|ENSSSCG00000011833|ENSSSCG00000004113|ENSSSCG00000040728|ENSSSCG00000002042|…	27
regulation of cellular metabolic process	GO:0031323	0.00140888	5121	ENSSSCG00000011278|ENSSSCG00000009937|ENSSSCG00000030049|ENSSSCG00000008584|ENSSSCG00000010548|ENSSSCG00000011166|ENSSSCG00000004610|ENSSSCG00000003971|ENSSSCG00000014121|ENSSSCG00000007514|ENSSSCG00000033228|ENSSSCG00000040713|ENSSSCG00000027342|ENSSSCG00000010522|ENSSSCG00000023974|ENSSSCG00000027410|ENSSSCG00000004203|ENSSSCG00000014112|ENSSSCG00000009480|ENSSSCG00000002266|ENSSSCG00000010814|…	63
regulation of macromolecule biosynthetic process	GO:0010556	0.00141301	3519	ENSSSCG00000011278|ENSSSCG00000030049|ENSSSCG00000010548|ENSSSCG00000011166|ENSSSCG00000004610|ENSSSCG00000003971|ENSSSCG00000014121|ENSSSCG00000040713|ENSSSCG00000027342|ENSSSCG00000010522|ENSSSCG00000023974|ENSSSCG00000027410|ENSSSCG00000004203|ENSSSCG00000002266|ENSSSCG00000010814|ENSSSCG00000030685|ENSSSCG00000010494|ENSSSCG00000032459|ENSSSCG00000003700|ENSSSCG00000032377|ENSSSCG00000006303|…	47
regulation of nucleobase-containing compound metabolic process	GO:0019219	0.00143022	3521	ENSSSCG00000011278|ENSSSCG00000030049|ENSSSCG00000010548|ENSSSCG00000011166|ENSSSCG00000004610|ENSSSCG00000003971|ENSSSCG00000014121|ENSSSCG00000007514|ENSSSCG00000040713|ENSSSCG00000027342|ENSSSCG00000010522|ENSSSCG00000023974|ENSSSCG00000027410|ENSSSCG00000004203|ENSSSCG00000002266|ENSSSCG00000010814|ENSSSCG00000030685|ENSSSCG00000032459|ENSSSCG00000003700|ENSSSCG00000032377|ENSSSCG00000006303|…	47
macromolecule localization	GO:0033036	0.0015412	1684	ENSSSCG00000011278|ENSSSCG00000008584|ENSSSCG00000014121|ENSSSCG00000022982|ENSSSCG00000010631|ENSSSCG00000011827|ENSSSCG00000025534|ENSSSCG00000009793|ENSSSCG00000038156|ENSSSCG00000002965|ENSSSCG00000002445|ENSSSCG00000007955|ENSSSCG00000009611|ENSSSCG00000038483|ENSSSCG00000011616|ENSSSCG00000001955|ENSSSCG00000002287|ENSSSCG00000011833|ENSSSCG00000004113|ENSSSCG00000040728|ENSSSCG00000002042|…	27
retrograde vesicle-mediated transport, Golgi to ER	GO:0006890	0.00155714	57	ENSSSCG00000011616|ENSSSCG00000001973|ENSSSCG00000038156|ENSSSCG00000003401	4
regulation of primary metabolic process	GO:0080090	0.00167526	4949	ENSSSCG00000011278|ENSSSCG00000009937|ENSSSCG00000030049|ENSSSCG00000008584|ENSSSCG00000010548|ENSSSCG00000011166|ENSSSCG00000004610|ENSSSCG00000003971|ENSSSCG00000014121|ENSSSCG00000007514|ENSSSCG00000033228|ENSSSCG00000040713|ENSSSCG00000027342|ENSSSCG00000010522|ENSSSCG00000023974|ENSSSCG00000027410|ENSSSCG00000004203|ENSSSCG00000014112|ENSSSCG00000009480|ENSSSCG00000002266|ENSSSCG00000010814|…	61
regulation of metabolic process	GO:0019222	0.00171091	5470	ENSSSCG00000011278|ENSSSCG00000017826|ENSSSCG00000030049|ENSSSCG00000008584|ENSSSCG00000010548|ENSSSCG00000011166|ENSSSCG00000009937|ENSSSCG00000004610|ENSSSCG00000003971|ENSSSCG00000014121|ENSSSCG00000007514|ENSSSCG00000033228|ENSSSCG00000040713|ENSSSCG00000027342|ENSSSCG00000010522|ENSSSCG00000023974|ENSSSCG00000027410|ENSSSCG00000004203|ENSSSCG00000014112|ENSSSCG00000009480|ENSSSCG00000002266|…	66
regulation of macromolecule metabolic process	GO:0060255	0.00174776	5060	ENSSSCG00000011278|ENSSSCG00000017826|ENSSSCG00000030049|ENSSSCG00000008584|ENSSSCG00000010548|ENSSSCG00000011166|ENSSSCG00000009937|ENSSSCG00000004610|ENSSSCG00000003971|ENSSSCG00000014121|ENSSSCG00000007514|ENSSSCG00000033228|ENSSSCG00000040713|ENSSSCG00000027342|ENSSSCG00000010522|ENSSSCG00000023974|ENSSSCG00000027410|ENSSSCG00000004203|ENSSSCG00000014112|ENSSSCG00000009480|ENSSSCG00000002266|…	62
supramolecular fiber organization	GO:0097435	0.00186832	315	ENSSSCG00000014112|ENSSSCG00000002029|ENSSSCG00000025514|ENSSSCG00000011833|ENSSSCG00000035432|ENSSSCG00000010494|ENSSSCG00000028771|ENSSSCG00000002965|ENSSSCG00000033272	9
regulation of biosynthetic process	GO:0009889	0.00187054	3664	ENSSSCG00000011278|ENSSSCG00000030049|ENSSSCG00000010548|ENSSSCG00000011166|ENSSSCG00000004610|ENSSSCG00000003971|ENSSSCG00000014121|ENSSSCG00000040713|ENSSSCG00000027342|ENSSSCG00000010522|ENSSSCG00000023974|ENSSSCG00000027410|ENSSSCG00000004203|ENSSSCG00000002266|ENSSSCG00000010814|ENSSSCG00000030685|ENSSSCG00000010494|ENSSSCG00000032459|ENSSSCG00000003700|ENSSSCG00000032377|ENSSSCG00000006303|…	48
ubiquitin-dependent protein catabolic process	GO:0006511	0.00201832	382	ENSSSCG00000033753|ENSSSCG00000021285|ENSSSCG00000024623|ENSSSCG00000004717|ENSSSCG00000038628|ENSSSCG00000001641|ENSSSCG00000015052|ENSSSCG00000011765|ENSSSCG00000006137|ENSSSCG00000021005	10
negative regulation of RNA metabolic process	GO:0051253	0.00208846	1047	ENSSSCG00000004029|ENSSSCG00000008682|ENSSSCG00000033272|ENSSSCG00000027410|ENSSSCG00000011166|ENSSSCG00000004524|ENSSSCG00000003971|ENSSSCG00000014882|ENSSSCG00000028771|ENSSSCG00000011833|ENSSSCG00000001641|ENSSSCG00000002799|ENSSSCG00000002933|ENSSSCG00000010522|ENSSSCG00000012434|ENSSSCG00000006137|ENSSSCG00000014416|ENSSSCG00000023974|ENSSSCG00000034191	19
negative regulation of transcription, DNA-templated	GO:0045892	0.00212821	969	ENSSSCG00000008682|ENSSSCG00000033272|ENSSSCG00000027410|ENSSSCG00000011166|ENSSSCG00000004524|ENSSSCG00000003971|ENSSSCG00000014882|ENSSSCG00000028771|ENSSSCG00000011833|ENSSSCG00000001641|ENSSSCG00000002799|ENSSSCG00000002933|ENSSSCG00000010522|ENSSSCG00000012434|ENSSSCG00000006137|ENSSSCG00000014416|ENSSSCG00000023974|ENSSSCG00000034191	18
negative regulation of nucleic acid-templated transcription	GO:1903507	0.00220052	972	ENSSSCG00000008682|ENSSSCG00000033272|ENSSSCG00000027410|ENSSSCG00000011166|ENSSSCG00000004524|ENSSSCG00000003971|ENSSSCG00000014882|ENSSSCG00000028771|ENSSSCG00000011833|ENSSSCG00000001641|ENSSSCG00000002799|ENSSSCG00000002933|ENSSSCG00000010522|ENSSSCG00000012434|ENSSSCG00000006137|ENSSSCG00000014416|ENSSSCG00000023974|ENSSSCG00000034191	18
negative regulation of RNA biosynthetic process	GO:1902679	0.00222508	973	ENSSSCG00000008682|ENSSSCG00000033272|ENSSSCG00000027410|ENSSSCG00000011166|ENSSSCG00000004524|ENSSSCG00000003971|ENSSSCG00000014882|ENSSSCG00000028771|ENSSSCG00000011833|ENSSSCG00000001641|ENSSSCG00000002799|ENSSSCG00000002933|ENSSSCG00000010522|ENSSSCG00000012434|ENSSSCG00000006137|ENSSSCG00000014416|ENSSSCG00000023974|ENSSSCG00000034191	18
modification-dependent protein catabolic process	GO:0019941	0.00238937	391	ENSSSCG00000033753|ENSSSCG00000021285|ENSSSCG00000024623|ENSSSCG00000004717|ENSSSCG00000038628|ENSSSCG00000001641|ENSSSCG00000015052|ENSSSCG00000011765|ENSSSCG00000006137|ENSSSCG00000021005	10
bicellular tight junction assembly	GO:0070830	0.00247004	31	ENSSSCG00000011833|ENSSSCG00000002287|ENSSSCG00000002965	3
regulation of cellular biosynthetic process	GO:0031326	0.00262412	3625	ENSSSCG00000011278|ENSSSCG00000030049|ENSSSCG00000010548|ENSSSCG00000011166|ENSSSCG00000004610|ENSSSCG00000003971|ENSSSCG00000014121|ENSSSCG00000040713|ENSSSCG00000027342|ENSSSCG00000010522|ENSSSCG00000023974|ENSSSCG00000027410|ENSSSCG00000004203|ENSSSCG00000002266|ENSSSCG00000010814|ENSSSCG00000030685|ENSSSCG00000010494|ENSSSCG00000032459|ENSSSCG00000003700|ENSSSCG00000032377|ENSSSCG00000006303|…	47
regulation of cardiac muscle contraction by calcium ion signaling	GO:0010882	0.00263066	9	ENSSSCG00000008584|ENSSSCG00000034386	2
negative regulation of transcription from RNA polymerase II promoter	GO:0000122	0.0027379	608	ENSSSCG00000027410|ENSSSCG00000011166|ENSSSCG00000004524|ENSSSCG00000028771|ENSSSCG00000011833|ENSSSCG00000002799|ENSSSCG00000008682|ENSSSCG00000010522|ENSSSCG00000012434|ENSSSCG00000002933|ENSSSCG00000014416|ENSSSCG00000023974|ENSSSCG00000034191	13
modification-dependent macromolecule catabolic process	GO:0043632	0.00276353	399	ENSSSCG00000033753|ENSSSCG00000021285|ENSSSCG00000024623|ENSSSCG00000004717|ENSSSCG00000038628|ENSSSCG00000001641|ENSSSCG00000015052|ENSSSCG00000011765|ENSSSCG00000006137|ENSSSCG00000021005	10
cellular component organization or biogenesis	GO:0071840	0.00289401	4342	ENSSSCG00000009937|ENSSSCG00000033753|ENSSSCG00000030685|ENSSSCG00000011166|ENSSSCG00000022830|ENSSSCG00000003971|ENSSSCG00000032046|ENSSSCG00000007514|ENSSSCG00000033228|ENSSSCG00000011827|ENSSSCG00000027342|ENSSSCG00000009793|ENSSSCG00000007955|ENSSSCG00000004203|ENSSSCG00000004636|ENSSSCG00000025514|ENSSSCG00000002965|ENSSSCG00000035432|ENSSSCG00000016397|ENSSSCG00000002445|ENSSSCG00000010494|…	54
establishment of protein localization	GO:0045184	0.00293818	1245	ENSSSCG00000011278|ENSSSCG00000011616|ENSSSCG00000038156|ENSSSCG00000031271|ENSSSCG00000008584|ENSSSCG00000011827|ENSSSCG00000001973|ENSSSCG00000001955|ENSSSCG00000002445|ENSSSCG00000022982|ENSSSCG00000007955|ENSSSCG00000002965|ENSSSCG00000010631|ENSSSCG00000000985|ENSSSCG00000004113|ENSSSCG00000009611|ENSSSCG00000002042|ENSSSCG00000025534|ENSSSCG00000009793|ENSSSCG00000038483|ENSSSCG00000014121	21
cellular component organization	GO:0016043	0.00314408	4257	ENSSSCG00000009937|ENSSSCG00000033753|ENSSSCG00000030685|ENSSSCG00000011166|ENSSSCG00000022830|ENSSSCG00000003971|ENSSSCG00000032046|ENSSSCG00000007514|ENSSSCG00000033228|ENSSSCG00000027342|ENSSSCG00000009793|ENSSSCG00000007955|ENSSSCG00000004203|ENSSSCG00000004636|ENSSSCG00000025514|ENSSSCG00000002965|ENSSSCG00000035432|ENSSSCG00000016397|ENSSSCG00000002445|ENSSSCG00000010494|ENSSSCG00000003700|…	53
'de novo' protein folding	GO:0006458	0.00322578	34	ENSSSCG00000015857|ENSSSCG00000017419|ENSSSCG00000008584	3
protein transport	GO:0015031	0.003402	1177	ENSSSCG00000011278|ENSSSCG00000011616|ENSSSCG00000038156|ENSSSCG00000031271|ENSSSCG00000008584|ENSSSCG00000011827|ENSSSCG00000001973|ENSSSCG00000001955|ENSSSCG00000002445|ENSSSCG00000022982|ENSSSCG00000007955|ENSSSCG00000002965|ENSSSCG00000010631|ENSSSCG00000000985|ENSSSCG00000004113|ENSSSCG00000009611|ENSSSCG00000038483|ENSSSCG00000025534|ENSSSCG00000009793|ENSSSCG00000014121	20
regulation of cellular response to stress	GO:0080135	0.00347472	481	ENSSSCG00000008584|ENSSSCG00000006037|ENSSSCG00000011166|ENSSSCG00000033228|ENSSSCG00000011833|ENSSSCG00000040728|ENSSSCG00000008682|ENSSSCG00000017419|ENSSSCG00000024623|ENSSSCG00000021005|ENSSSCG00000033272	11
establishment or maintenance of cell polarity	GO:0007163	0.00355092	116	ENSSSCG00000040728|ENSSSCG00000011833|ENSSSCG00000002287|ENSSSCG00000011511|ENSSSCG00000014960	5
peptide transport	GO:0015833	0.00384693	1190	ENSSSCG00000011278|ENSSSCG00000011616|ENSSSCG00000038156|ENSSSCG00000031271|ENSSSCG00000008584|ENSSSCG00000011827|ENSSSCG00000001973|ENSSSCG00000001955|ENSSSCG00000002445|ENSSSCG00000022982|ENSSSCG00000007955|ENSSSCG00000002965|ENSSSCG00000010631|ENSSSCG00000000985|ENSSSCG00000004113|ENSSSCG00000009611|ENSSSCG00000038483|ENSSSCG00000025534|ENSSSCG00000009793|ENSSSCG00000014121	20
protein modification by small protein conjugation or removal	GO:0070647	0.00392253	787	ENSSSCG00000038913|ENSSSCG00000015947|ENSSSCG00000021285|ENSSSCG00000003971|ENSSSCG00000014136|ENSSSCG00000038628|ENSSSCG00000011775|ENSSSCG00000024623|ENSSSCG00000006303|ENSSSCG00000001641|ENSSSCG00000015052|ENSSSCG00000008831|ENSSSCG00000040728|ENSSSCG00000011765|ENSSSCG00000006137	15
protein tetramerization	GO:0051262	0.00395988	119	ENSSSCG00000009937|ENSSSCG00000014791|ENSSSCG00000004636|ENSSSCG00000016226|ENSSSCG00000002042	5
cellular localization	GO:0051641	0.00400505	1625	ENSSSCG00000011278|ENSSSCG00000009937|ENSSSCG00000010401|ENSSSCG00000014121|ENSSSCG00000022982|ENSSSCG00000033228|ENSSSCG00000025534|ENSSSCG00000009793|ENSSSCG00000038156|ENSSSCG00000003401|ENSSSCG00000002965|ENSSSCG00000002445|ENSSSCG00000007955|ENSSSCG00000038483|ENSSSCG00000011616|ENSSSCG00000001955|ENSSSCG00000002287|ENSSSCG00000028771|ENSSSCG00000011833|ENSSSCG00000040728|ENSSSCG00000002042|…	25
amide transport	GO:0042886	0.00462579	1210	ENSSSCG00000011278|ENSSSCG00000011616|ENSSSCG00000038156|ENSSSCG00000031271|ENSSSCG00000008584|ENSSSCG00000011827|ENSSSCG00000001973|ENSSSCG00000001955|ENSSSCG00000002445|ENSSSCG00000022982|ENSSSCG00000007955|ENSSSCG00000002965|ENSSSCG00000010631|ENSSSCG00000000985|ENSSSCG00000004113|ENSSSCG00000009611|ENSSSCG00000038483|ENSSSCG00000025534|ENSSSCG00000009793|ENSSSCG00000014121	20
regulation of cell proliferation involved in heart morphogenesis	GO:2000136	0.0047404	12	ENSSSCG00000040728|ENSSSCG00000004524	2
cellular protein modification process	GO:0006464	0.00533166	2209	ENSSSCG00000011278|ENSSSCG00000008584|ENSSSCG00000022830|ENSSSCG00000003971|ENSSSCG00000015052|ENSSSCG00000027342|ENSSSCG00000003743|ENSSSCG00000015947|ENSSSCG00000021285|ENSSSCG00000002445|ENSSSCG00000038628|ENSSSCG00000003700|ENSSSCG00000004636|ENSSSCG00000006303|ENSSSCG00000009714|ENSSSCG00000008831|ENSSSCG00000021118|ENSSSCG00000011765|ENSSSCG00000007839|ENSSSCG00000014136|ENSSSCG00000028771|…	31
protein modification process	GO:0036211	0.00533166	2209	ENSSSCG00000011278|ENSSSCG00000008584|ENSSSCG00000022830|ENSSSCG00000003971|ENSSSCG00000015052|ENSSSCG00000027342|ENSSSCG00000003743|ENSSSCG00000015947|ENSSSCG00000021285|ENSSSCG00000002445|ENSSSCG00000038628|ENSSSCG00000003700|ENSSSCG00000004636|ENSSSCG00000006303|ENSSSCG00000009714|ENSSSCG00000008831|ENSSSCG00000021118|ENSSSCG00000011765|ENSSSCG00000007839|ENSSSCG00000014136|ENSSSCG00000028771|…	31
actomyosin structure organization	GO:0031032	0.00533843	80	ENSSSCG00000004636|ENSSSCG00000028771|ENSSSCG00000010494|ENSSSCG00000002029	4
cardiocyte differentiation	GO:0035051	0.00549546	41	ENSSSCG00000003776|ENSSSCG00000034191|ENSSSCG00000004524	3
branching involved in ureteric bud morphogenesis	GO:0001658	0.00549546	41	ENSSSCG00000040728|ENSSSCG00000011833|ENSSSCG00000004524	3
positive regulation of neuron projection development	GO:0010976	0.00552872	183	ENSSSCG00000004029|ENSSSCG00000008584|ENSSSCG00000027410|ENSSSCG00000025514|ENSSSCG00000007839|ENSSSCG00000005724	6
muscle cell differentiation	GO:0042692	0.00557811	81	ENSSSCG00000033228|ENSSSCG00000003776|ENSSSCG00000032522|ENSSSCG00000034191	4
negative regulation of biological process	GO:0048519	0.00573077	4073	ENSSSCG00000015036|ENSSSCG00000017826|ENSSSCG00000008584|ENSSSCG00000027410|ENSSSCG00000025514|ENSSSCG00000009937|ENSSSCG00000003971|ENSSSCG00000032046|ENSSSCG00000031940|ENSSSCG00000010631|ENSSSCG00000015052|ENSSSCG00000010522|ENSSSCG00000023974|ENSSSCG00000030685|ENSSSCG00000009480|ENSSSCG00000006069|ENSSSCG00000011166|ENSSSCG00000002965|ENSSSCG00000021285|ENSSSCG00000014882|ENSSSCG00000002799|…	50
Golgi vesicle transport	GO:0048193	0.00589336	245	ENSSSCG00000011616|ENSSSCG00000038156|ENSSSCG00000003401|ENSSSCG00000000985|ENSSSCG00000002445|ENSSSCG00000001973|ENSSSCG00000038483	7
organic substance catabolic process	GO:1901575	0.00598431	1325	ENSSSCG00000033753|ENSSSCG00000017826|ENSSSCG00000006218|ENSSSCG00000011765|ENSSSCG00000003660|ENSSSCG00000002799|ENSSSCG00000021285|ENSSSCG00000024814|ENSSSCG00000024623|ENSSSCG00000004717|ENSSSCG00000003776|ENSSSCG00000038628|ENSSSCG00000021005|ENSSSCG00000016816|ENSSSCG00000001641|ENSSSCG00000015052|ENSSSCG00000021118|ENSSSCG00000015857|ENSSSCG00000006137|ENSSSCG00000001810|ENSSSCG00000005043	21
negative regulation of gene expression	GO:0010629	0.00603844	1413	ENSSSCG00000017826|ENSSSCG00000027410|ENSSSCG00000011166|ENSSSCG00000009937|ENSSSCG00000003971|ENSSSCG00000010522|ENSSSCG00000023974|ENSSSCG00000009480|ENSSSCG00000002799|ENSSSCG00000021118|ENSSSCG00000002933|ENSSSCG00000014416|ENSSSCG00000004524|ENSSSCG00000014882|ENSSSCG00000028771|ENSSSCG00000011833|ENSSSCG00000012434|ENSSSCG00000033272|ENSSSCG00000034191|ENSSSCG00000001641|ENSSSCG00000008682|…	22
regulation of cellular component organization	GO:0051128	0.00630559	2049	ENSSSCG00000015036|ENSSSCG00000031940|ENSSSCG00000008584|ENSSSCG00000027410|ENSSSCG00000025514|ENSSSCG00000032046|ENSSSCG00000005043|ENSSSCG00000009793|ENSSSCG00000002965|ENSSSCG00000016397|ENSSSCG00000002799|ENSSSCG00000008504|ENSSSCG00000014121|ENSSSCG00000005983|ENSSSCG00000021893|ENSSSCG00000004524|ENSSSCG00000007839|ENSSSCG00000035432|ENSSSCG00000011833|ENSSSCG00000030877|ENSSSCG00000000866|…	29
negative regulation of nucleobase-containing compound metabolic process	GO:0045934	0.00649023	1163	ENSSSCG00000004029|ENSSSCG00000008682|ENSSSCG00000033272|ENSSSCG00000027410|ENSSSCG00000011166|ENSSSCG00000004524|ENSSSCG00000003971|ENSSSCG00000014882|ENSSSCG00000028771|ENSSSCG00000011833|ENSSSCG00000001641|ENSSSCG00000002799|ENSSSCG00000002933|ENSSSCG00000010522|ENSSSCG00000012434|ENSSSCG00000006137|ENSSSCG00000014416|ENSSSCG00000023974|ENSSSCG00000034191	19
regulation of nitrogen compound metabolic process	GO:0051171	0.0072518	4841	ENSSSCG00000011278|ENSSSCG00000030049|ENSSSCG00000008584|ENSSSCG00000010548|ENSSSCG00000011166|ENSSSCG00000004610|ENSSSCG00000003971|ENSSSCG00000014121|ENSSSCG00000007514|ENSSSCG00000033228|ENSSSCG00000040713|ENSSSCG00000027342|ENSSSCG00000010522|ENSSSCG00000023974|ENSSSCG00000027410|ENSSSCG00000004203|ENSSSCG00000014112|ENSSSCG00000009480|ENSSSCG00000002266|ENSSSCG00000010814|ENSSSCG00000030685|…	57
chromatin organization	GO:0006325	0.00726257	607	ENSSSCG00000004203|ENSSSCG00000002266|ENSSSCG00000011166|ENSSSCG00000022830|ENSSSCG00000003971|ENSSSCG00000014882|ENSSSCG00000001641|ENSSSCG00000027342|ENSSSCG00000040728|ENSSSCG00000008682|ENSSSCG00000012434|ENSSSCG00000030685	12
negative regulation of calcium ion transmembrane transporter activity	GO:1901020	0.00741284	15	ENSSSCG00000008584|ENSSSCG00000021005	2
negative regulation of cellular process	GO:0048523	0.00745507	3623	ENSSSCG00000015036|ENSSSCG00000031940|ENSSSCG00000008584|ENSSSCG00000027410|ENSSSCG00000025514|ENSSSCG00000009937|ENSSSCG00000003971|ENSSSCG00000032046|ENSSSCG00000010631|ENSSSCG00000015052|ENSSSCG00000010522|ENSSSCG00000023974|ENSSSCG00000030685|ENSSSCG00000006069|ENSSSCG00000011166|ENSSSCG00000002965|ENSSSCG00000014882|ENSSSCG00000002799|ENSSSCG00000002933|ENSSSCG00000014416|ENSSSCG00000005983|…	45
endosomal transport	GO:0016197	0.00747128	195	ENSSSCG00000011278|ENSSSCG00000010401|ENSSSCG00000014121|ENSSSCG00000022982|ENSSSCG00000033228|ENSSSCG00000038483	6
negative regulation of transporter activity	GO:0032410	0.00804608	47	ENSSSCG00000009480|ENSSSCG00000008584|ENSSSCG00000021005	3
positive regulation of neuron differentiation	GO:0045666	0.00805922	260	ENSSSCG00000004029|ENSSSCG00000008584|ENSSSCG00000027410|ENSSSCG00000025514|ENSSSCG00000007839|ENSSSCG00000005724|ENSSSCG00000033228	7
establishment of localization	GO:0051234	0.00867585	3354	ENSSSCG00000011278|ENSSSCG00000009937|ENSSSCG00000008584|ENSSSCG00000004636|ENSSSCG00000010401|ENSSSCG00000014121|ENSSSCG00000022982|ENSSSCG00000033228|ENSSSCG00000009781|ENSSSCG00000010631|ENSSSCG00000011827|ENSSSCG00000025534|ENSSSCG00000009793|ENSSSCG00000038156|ENSSSCG00000003401|ENSSSCG00000002965|ENSSSCG00000002445|ENSSSCG00000010494|ENSSSCG00000007955|ENSSSCG00000009611|ENSSSCG00000014881|…	42
protein catabolic process	GO:0030163	0.00869692	330	ENSSSCG00000033753|ENSSSCG00000016816|ENSSSCG00000021285|ENSSSCG00000004717|ENSSSCG00000001641|ENSSSCG00000015857|ENSSSCG00000006137|ENSSSCG00000021005	8
protein localization to bicellular tight junction	GO:1902396	0.00874767	1	ENSSSCG00000002965	1
positive regulation of termination of RNA polymerase II transcription, poly(A)-coupled	GO:2000806	0.00874767	1	ENSSSCG00000005724	1
regulation of termination of RNA polymerase II transcription, poly(A)-coupled	GO:2000804	0.00874767	1	ENSSSCG00000005724	1
regulation of DNA-templated transcription, termination	GO:0031554	0.00874767	1	ENSSSCG00000005724	1
positive regulation of DNA-templated transcription, termination	GO:0060566	0.00874767	1	ENSSSCG00000005724	1
positive regulation of cell proliferation involved in heart valve morphogenesis	GO:0003251	0.00874767	1	ENSSSCG00000004524	1
negative regulation of hepatocyte growth factor receptor signaling pathway	GO:1902203	0.00874767	1	ENSSSCG00000016816	1
chorion development	GO:0060717	0.00874767	1	ENSSSCG00000033272	1
negative regulation of cellular response to hepatocyte growth factor stimulus	GO:2001113	0.00874767	1	ENSSSCG00000016816	1
female gonad morphogenesis	GO:0061040	0.00874767	1	ENSSSCG00000004524	1
cellular response to anoxia	GO:0071454	0.00874767	1	ENSSSCG00000007839	1
NADPH regeneration	GO:0006740	0.00874767	1	ENSSSCG00000016877	1
'de novo' actin filament nucleation	GO:0070060	0.00874767	1	ENSSSCG00000014112	1
negative regulation of telomeric RNA transcription from RNA pol II promoter	GO:1901581	0.00874767	1	ENSSSCG00000012434	1
calcium-dependent cell-matrix adhesion	GO:0016340	0.00874767	1	ENSSSCG00000004636	1
regulation of cellular response to hepatocyte growth factor stimulus	GO:2001112	0.00874767	1	ENSSSCG00000016816	1
regulation of telomeric RNA transcription from RNA pol II promoter	GO:1901580	0.00874767	1	ENSSSCG00000012434	1
response to anoxia	GO:0034059	0.00874767	1	ENSSSCG00000007839	1
regulation of termination of RNA polymerase II transcription	GO:1904594	0.00874767	1	ENSSSCG00000005724	1
response to prolactin	GO:1990637	0.00874767	1	ENSSSCG00000007839	1
protein localization to myelin sheath abaxonal region	GO:0035750	0.00874767	1	ENSSSCG00000002287	1
positive regulation of termination of RNA polymerase II transcription	GO:1904595	0.00874767	1	ENSSSCG00000005724	1
visceral muscle development	GO:0007522	0.00874767	1	ENSSSCG00000002029	1
protein transport into plasma membrane raft	GO:0044861	0.00874767	1	ENSSSCG00000009793	1
cytoplasmic translational termination	GO:0002184	0.00874767	1	ENSSSCG00000021118	1
protein folding	GO:0006457	0.00880938	202	ENSSSCG00000017419|ENSSSCG00000008584|ENSSSCG00000020808|ENSSSCG00000026761|ENSSSCG00000015857|ENSSSCG00000033272	6
localization	GO:0051179	0.0089632	3761	ENSSSCG00000011278|ENSSSCG00000009937|ENSSSCG00000008584|ENSSSCG00000004636|ENSSSCG00000010401|ENSSSCG00000014121|ENSSSCG00000022982|ENSSSCG00000033228|ENSSSCG00000009781|ENSSSCG00000010631|ENSSSCG00000011827|ENSSSCG00000025534|ENSSSCG00000009793|ENSSSCG00000038156|ENSSSCG00000003401|ENSSSCG00000002965|ENSSSCG00000002243|ENSSSCG00000010494|ENSSSCG00000007955|ENSSSCG00000009611|ENSSSCG00000014881|…	46
cellular response to amino acid stimulus	GO:0071230	0.00902681	49	ENSSSCG00000004318|ENSSSCG00000004717|ENSSSCG00000001641	3
negative regulation of calcium ion transmembrane transport	GO:1903170	0.00949203	17	ENSSSCG00000008584|ENSSSCG00000021005	2
cAMP catabolic process	GO:0006198	0.00949203	17	ENSSSCG00000006218|ENSSSCG00000001810	2
regulation of glucose metabolic process	GO:0010906	0.00971669	95	ENSSSCG00000024814|ENSSSCG00000009937|ENSSSCG00000010494|ENSSSCG00000003776	4
proteasomal protein catabolic process	GO:0010498	0.00979776	270	ENSSSCG00000033753|ENSSSCG00000021285|ENSSSCG00000004717|ENSSSCG00000001641|ENSSSCG00000015857|ENSSSCG00000006137|ENSSSCG00000021005	7
double-strand break repair	GO:0006302	0.00979869	148	ENSSSCG00000040728|ENSSSCG00000008682|ENSSSCG00000014136|ENSSSCG00000005724|ENSSSCG00000027342	5
striated muscle cell differentiation	GO:0051146	0.0100745	51	ENSSSCG00000003776|ENSSSCG00000034191|ENSSSCG00000033228	3
biological regulation	GO:0065007	0.0104902	10919	ENSSSCG00000008584|ENSSSCG00000010548|ENSSSCG00000025514|ENSSSCG00000004610|ENSSSCG00000003971|ENSSSCG00000033228|ENSSSCG00000040713|ENSSSCG00000007955|ENSSSCG00000003660|ENSSSCG00000010814|ENSSSCG00000010494|ENSSSCG00000032459|ENSSSCG00000003700|ENSSSCG00000006303|ENSSSCG00000021118|ENSSSCG00000008504|ENSSSCG00000004717|ENSSSCG00000005983|ENSSSCG00000034386|ENSSSCG00000007839|ENSSSCG00000016877|…	111
establishment of epithelial cell polarity	GO:0090162	0.0106176	18	ENSSSCG00000002287|ENSSSCG00000011511	2
nitrogen compound transport	GO:0071705	0.0106738	1487	ENSSSCG00000011278|ENSSSCG00000008584|ENSSSCG00000014121|ENSSSCG00000022982|ENSSSCG00000010631|ENSSSCG00000011827|ENSSSCG00000025534|ENSSSCG00000009793|ENSSSCG00000038156|ENSSSCG00000002965|ENSSSCG00000002445|ENSSSCG00000007955|ENSSSCG00000009611|ENSSSCG00000038483|ENSSSCG00000011616|ENSSSCG00000001955|ENSSSCG00000000985|ENSSSCG00000004113|ENSSSCG00000004029|ENSSSCG00000031271|ENSSSCG00000001973|…	22
actin cytoskeleton organization	GO:0030036	0.011168	277	ENSSSCG00000021893|ENSSSCG00000004636|ENSSSCG00000010494|ENSSSCG00000028771|ENSSSCG00000011833|ENSSSCG00000002029|ENSSSCG00000033272	7
negative regulation of cellular macromolecule biosynthetic process	GO:2000113	0.0118978	1148	ENSSSCG00000008682|ENSSSCG00000033272|ENSSSCG00000027410|ENSSSCG00000011166|ENSSSCG00000004524|ENSSSCG00000003971|ENSSSCG00000014882|ENSSSCG00000028771|ENSSSCG00000011833|ENSSSCG00000001641|ENSSSCG00000002799|ENSSSCG00000002933|ENSSSCG00000010522|ENSSSCG00000012434|ENSSSCG00000006137|ENSSSCG00000014416|ENSSSCG00000023974|ENSSSCG00000034191	18
cellular response to inorganic substance	GO:0071241	0.0119715	101	ENSSSCG00000007839|ENSSSCG00000028771|ENSSSCG00000014136|ENSSSCG00000012434	4
catabolic process	GO:0009056	0.0123582	1598	ENSSSCG00000017826|ENSSSCG00000004717|ENSSSCG00000005043|ENSSSCG00000015052|ENSSSCG00000033753|ENSSSCG00000003660|ENSSSCG00000021285|ENSSSCG00000038628|ENSSSCG00000002799|ENSSSCG00000038483|ENSSSCG00000021118|ENSSSCG00000011765|ENSSSCG00000006218|ENSSSCG00000016816|ENSSSCG00000024623|ENSSSCG00000004318|ENSSSCG00000024814|ENSSSCG00000003776|ENSSSCG00000001810|ENSSSCG00000001641|ENSSSCG00000015857|…	23
organic substance transport	GO:0071702	0.0126479	1785	ENSSSCG00000011278|ENSSSCG00000009937|ENSSSCG00000008584|ENSSSCG00000014121|ENSSSCG00000022982|ENSSSCG00000010631|ENSSSCG00000011827|ENSSSCG00000025534|ENSSSCG00000009793|ENSSSCG00000038156|ENSSSCG00000002965|ENSSSCG00000002445|ENSSSCG00000010494|ENSSSCG00000007955|ENSSSCG00000009611|ENSSSCG00000038483|ENSSSCG00000011616|ENSSSCG00000001955|ENSSSCG00000000985|ENSSSCG00000004113|ENSSSCG00000004029|…	25
protein targeting to vacuole	GO:0006623	0.0130354	20	ENSSSCG00000038483|ENSSSCG00000014121	2
regulation of ERAD pathway	GO:1904292	0.0130354	20	ENSSSCG00000024623|ENSSSCG00000021005	2
regulation of establishment of cell polarity	GO:2000114	0.0130354	20	ENSSSCG00000021893|ENSSSCG00000025514	2
cyclic nucleotide catabolic process	GO:0009214	0.0130354	20	ENSSSCG00000006218|ENSSSCG00000001810	2
cellular catabolic process	GO:0044248	0.0130999	1336	ENSSSCG00000033753|ENSSSCG00000017826|ENSSSCG00000006218|ENSSSCG00000016816|ENSSSCG00000003660|ENSSSCG00000002799|ENSSSCG00000004318|ENSSSCG00000024623|ENSSSCG00000004717|ENSSSCG00000021285|ENSSSCG00000003776|ENSSSCG00000038628|ENSSSCG00000021005|ENSSSCG00000001641|ENSSSCG00000015052|ENSSSCG00000038483|ENSSSCG00000021118|ENSSSCG00000011765|ENSSSCG00000006137|ENSSSCG00000001810	20
cell junction assembly	GO:0034329	0.0132146	104	ENSSSCG00000002965|ENSSSCG00000002287|ENSSSCG00000010494|ENSSSCG00000011833	4
cytoskeleton organization	GO:0007010	0.0139197	663	ENSSSCG00000027667|ENSSSCG00000021893|ENSSSCG00000004636|ENSSSCG00000035432|ENSSSCG00000010494|ENSSSCG00000007955|ENSSSCG00000028771|ENSSSCG00000011833|ENSSSCG00000040728|ENSSSCG00000009793|ENSSSCG00000002029|ENSSSCG00000033272	12
establishment of cell polarity	GO:0030010	0.0142798	58	ENSSSCG00000002287|ENSSSCG00000011511|ENSSSCG00000014960	3
regulation of biological process	GO:0050789	0.0146161	10316	ENSSSCG00000008584|ENSSSCG00000010548|ENSSSCG00000025514|ENSSSCG00000004610|ENSSSCG00000003971|ENSSSCG00000033228|ENSSSCG00000040713|ENSSSCG00000007955|ENSSSCG00000010814|ENSSSCG00000010494|ENSSSCG00000032459|ENSSSCG00000003700|ENSSSCG00000006303|ENSSSCG00000021118|ENSSSCG00000008504|ENSSSCG00000004717|ENSSSCG00000005983|ENSSSCG00000034386|ENSSSCG00000007839|ENSSSCG00000016877|ENSSSCG00000012434|…	105
negative regulation of macromolecule biosynthetic process	GO:0010558	0.0147864	1175	ENSSSCG00000008682|ENSSSCG00000033272|ENSSSCG00000027410|ENSSSCG00000011166|ENSSSCG00000004524|ENSSSCG00000003971|ENSSSCG00000014882|ENSSSCG00000028771|ENSSSCG00000011833|ENSSSCG00000001641|ENSSSCG00000002799|ENSSSCG00000002933|ENSSSCG00000010522|ENSSSCG00000012434|ENSSSCG00000006137|ENSSSCG00000014416|ENSSSCG00000023974|ENSSSCG00000034191	18
cellular component assembly involved in morphogenesis	GO:0010927	0.01495	59	ENSSSCG00000028771|ENSSSCG00000002287|ENSSSCG00000002029	3
protein modification by small protein conjugation	GO:0032446	0.0150032	670	ENSSSCG00000015947|ENSSSCG00000021285|ENSSSCG00000003971|ENSSSCG00000014136|ENSSSCG00000038628|ENSSSCG00000011775|ENSSSCG00000006303|ENSSSCG00000001641|ENSSSCG00000008831|ENSSSCG00000040728|ENSSSCG00000038913|ENSSSCG00000006137	12
cellular response to stress	GO:0033554	0.0152132	1267	ENSSSCG00000014136|ENSSSCG00000004318|ENSSSCG00000015857|ENSSSCG00000008682|ENSSSCG00000006037|ENSSSCG00000007839|ENSSSCG00000002243|ENSSSCG00000005724|ENSSSCG00000007514|ENSSSCG00000021005|ENSSSCG00000014112|ENSSSCG00000002799|ENSSSCG00000015052|ENSSSCG00000027342|ENSSSCG00000040728|ENSSSCG00000010522|ENSSSCG00000012434|ENSSSCG00000032046|ENSSSCG00000002266	19
negative regulation of striated muscle cell differentiation	GO:0051154	0.0156684	22	ENSSSCG00000010522|ENSSSCG00000034191	2
cell-cell junction assembly	GO:0007043	0.016343	61	ENSSSCG00000002965|ENSSSCG00000002287|ENSSSCG00000011833	3
regulation of establishment or maintenance of cell polarity	GO:0032878	0.0170631	23	ENSSSCG00000021893|ENSSSCG00000025514	2
regulation of heart morphogenesis	GO:2000826	0.0170631	23	ENSSSCG00000040728|ENSSSCG00000004524	2
chromatin assembly or disassembly	GO:0006333	0.0170659	62	ENSSSCG00000014882|ENSSSCG00000012434|ENSSSCG00000027342	3
floor plate formation	GO:0021508	0.0174193	2	ENSSSCG00000007955	1
kidney mesenchyme morphogenesis	GO:0072131	0.0174193	2	ENSSSCG00000004524	1
metanephric mesenchyme morphogenesis	GO:0072133	0.0174193	2	ENSSSCG00000004524	1
nephrogenic mesenchyme morphogenesis	GO:0072134	0.0174193	2	ENSSSCG00000004524	1
mitochondrial membrane fission	GO:0090149	0.0174193	2	ENSSSCG00000014197	1
otic vesicle morphogenesis	GO:0071600	0.0174193	2	ENSSSCG00000040728	1
positive regulation of luteinizing hormone secretion	GO:0033686	0.0174193	2	ENSSSCG00000004524	1
protein localization to plasma membrane raft	GO:0044860	0.0174193	2	ENSSSCG00000009793	1
hypotonic salinity response	GO:0042539	0.0174193	2	ENSSSCG00000002243	1
ERK5 cascade	GO:0070375	0.0174193	2	ENSSSCG00000028771	1
maintenance of unfolded protein	GO:0036506	0.0174193	2	ENSSSCG00000011765	1
interleukin-2 secretion	GO:0070970	0.0174193	2	ENSSSCG00000010631	1
rubidium ion transport	GO:0035826	0.0174193	2	ENSSSCG00000002243	1
gonad morphogenesis	GO:0035262	0.0174193	2	ENSSSCG00000004524	1
cellular hypotonic salinity response	GO:0071477	0.0174193	2	ENSSSCG00000002243	1
post-translational protein acetylation	GO:0034421	0.0174193	2	ENSSSCG00000003700	1
malonyl-CoA biosynthetic process	GO:2001295	0.0174193	2	ENSSSCG00000009937	1
negative regulation of peptidyl-cysteine S-nitrosylation	GO:1902083	0.0174193	2	ENSSSCG00000006037	1
establishment of cell polarity involved in ameboidal cell migration	GO:0003365	0.0174193	2	ENSSSCG00000014960	1
negative regulation of store-operated calcium channel activity	GO:1901340	0.0174193	2	ENSSSCG00000021005	1
atrial septum secundum morphogenesis	GO:0003290	0.0174193	2	ENSSSCG00000008682	1
regulation of kainate selective glutamate receptor activity	GO:2000312	0.0174193	2	ENSSSCG00000011775	1
regulation of cell proliferation involved in heart valve morphogenesis	GO:0003250	0.0174193	2	ENSSSCG00000004524	1
maintenance of unfolded protein involved in ERAD pathway	GO:1904378	0.0174193	2	ENSSSCG00000011765	1
regulation of Rho guanyl-nucleotide exchange factor activity	GO:2001106	0.0174193	2	ENSSSCG00000004610	1
exocyst assembly	GO:0001927	0.0174193	2	ENSSSCG00000000985	1
regulation of Ras GTPase binding	GO:1904475	0.0174193	2	ENSSSCG00000004610	1
regulation of cellular process	GO:0050794	0.0174681	9793	ENSSSCG00000008584|ENSSSCG00000010548|ENSSSCG00000025514|ENSSSCG00000004610|ENSSSCG00000003971|ENSSSCG00000033228|ENSSSCG00000040713|ENSSSCG00000007955|ENSSSCG00000010814|ENSSSCG00000010494|ENSSSCG00000032459|ENSSSCG00000003700|ENSSSCG00000006303|ENSSSCG00000008504|ENSSSCG00000004717|ENSSSCG00000005983|ENSSSCG00000034386|ENSSSCG00000007839|ENSSSCG00000016877|ENSSSCG00000012434|ENSSSCG00000012634|…	100
DNA repair	GO:0006281	0.018475	453	ENSSSCG00000032046|ENSSSCG00000005724|ENSSSCG00000014112|ENSSSCG00000015052|ENSSSCG00000027342|ENSSSCG00000040728|ENSSSCG00000008682|ENSSSCG00000012434|ENSSSCG00000014136	9
establishment of localization in cell	GO:0051649	0.0184769	1204	ENSSSCG00000011278|ENSSSCG00000009937|ENSSSCG00000038156|ENSSSCG00000008584|ENSSSCG00000003401|ENSSSCG00000011833|ENSSSCG00000001955|ENSSSCG00000002445|ENSSSCG00000022982|ENSSSCG00000007955|ENSSSCG00000002965|ENSSSCG00000011616|ENSSSCG00000010401|ENSSSCG00000040728|ENSSSCG00000009793|ENSSSCG00000038483|ENSSSCG00000033228|ENSSSCG00000014121	18
negative regulation of extrinsic apoptotic signaling pathway in absence of ligand	GO:2001240	0.0185085	24	ENSSSCG00000040728|ENSSSCG00000031271	2
protein K63-linked deubiquitination	GO:0070536	0.0185085	24	ENSSSCG00000011765|ENSSSCG00000024623	2
negative regulation of signal transduction in absence of ligand	GO:1901099	0.0185085	24	ENSSSCG00000040728|ENSSSCG00000031271	2
animal organ development	GO:0048513	0.0187599	1030	ENSSSCG00000027667|ENSSSCG00000004029|ENSSSCG00000002029|ENSSSCG00000002266|ENSSSCG00000004524|ENSSSCG00000024814|ENSSSCG00000016397|ENSSSCG00000032622|ENSSSCG00000003776|ENSSSCG00000032522|ENSSSCG00000014791|ENSSSCG00000008682|ENSSSCG00000040728|ENSSSCG00000010522|ENSSSCG00000022317|ENSSSCG00000034191	16
cell cycle arrest	GO:0007050	0.0189961	116	ENSSSCG00000031940|ENSSSCG00000004318|ENSSSCG00000031271|ENSSSCG00000014112	4
regulation of cellular carbohydrate metabolic process	GO:0010675	0.0189961	116	ENSSSCG00000024814|ENSSSCG00000009937|ENSSSCG00000010494|ENSSSCG00000003776	4
establishment of protein localization to vacuole	GO:0072666	0.0200038	25	ENSSSCG00000038483|ENSSSCG00000014121	2
response to ionizing radiation	GO:0010212	0.0200896	118	ENSSSCG00000040728|ENSSSCG00000014791|ENSSSCG00000014136|ENSSSCG00000015052	4
cell proliferation	GO:0008283	0.0202432	538	ENSSSCG00000027667|ENSSSCG00000008584|ENSSSCG00000004524|ENSSSCG00000011166|ENSSSCG00000011833|ENSSSCG00000035432|ENSSSCG00000014791|ENSSSCG00000015052|ENSSSCG00000025534|ENSSSCG00000011765	10
proteasome-mediated ubiquitin-dependent protein catabolic process	GO:0043161	0.0221202	248	ENSSSCG00000033753|ENSSSCG00000021285|ENSSSCG00000004717|ENSSSCG00000001641|ENSSSCG00000006137|ENSSSCG00000021005	6
transport	GO:0006810	0.0222886	3251	ENSSSCG00000011278|ENSSSCG00000009937|ENSSSCG00000008584|ENSSSCG00000004636|ENSSSCG00000010401|ENSSSCG00000014121|ENSSSCG00000022982|ENSSSCG00000033228|ENSSSCG00000010631|ENSSSCG00000011827|ENSSSCG00000025534|ENSSSCG00000009793|ENSSSCG00000038156|ENSSSCG00000003401|ENSSSCG00000002965|ENSSSCG00000002445|ENSSSCG00000010494|ENSSSCG00000007955|ENSSSCG00000009611|ENSSSCG00000014881|ENSSSCG00000038483|…	39
negative regulation of cellular biosynthetic process	GO:0031327	0.0223618	1230	ENSSSCG00000008682|ENSSSCG00000033272|ENSSSCG00000027410|ENSSSCG00000011166|ENSSSCG00000004524|ENSSSCG00000003971|ENSSSCG00000014882|ENSSSCG00000028771|ENSSSCG00000011833|ENSSSCG00000001641|ENSSSCG00000002799|ENSSSCG00000002933|ENSSSCG00000010522|ENSSSCG00000012434|ENSSSCG00000006137|ENSSSCG00000014416|ENSSSCG00000023974|ENSSSCG00000034191	18
actin filament organization	GO:0007015	0.0225467	183	ENSSSCG00000014112|ENSSSCG00000002965|ENSSSCG00000010494|ENSSSCG00000025514|ENSSSCG00000011833	5
positive regulation of cell projection organization	GO:0031346	0.0229	250	ENSSSCG00000004029|ENSSSCG00000008584|ENSSSCG00000027410|ENSSSCG00000025514|ENSSSCG00000007839|ENSSSCG00000005724	6
DNA replication-independent nucleosome assembly	GO:0006336	0.0231397	27	ENSSSCG00000014882|ENSSSCG00000012434	2
DNA replication-independent nucleosome organization	GO:0034724	0.0231397	27	ENSSSCG00000014882|ENSSSCG00000012434	2
negative regulation of macromolecule metabolic process	GO:0010605	0.0232837	1980	ENSSSCG00000017826|ENSSSCG00000008584|ENSSSCG00000027410|ENSSSCG00000011166|ENSSSCG00000009937|ENSSSCG00000003971|ENSSSCG00000010522|ENSSSCG00000023974|ENSSSCG00000009480|ENSSSCG00000002799|ENSSSCG00000021118|ENSSSCG00000002933|ENSSSCG00000014416|ENSSSCG00000004524|ENSSSCG00000014882|ENSSSCG00000028771|ENSSSCG00000011833|ENSSSCG00000012434|ENSSSCG00000024623|ENSSSCG00000033272|ENSSSCG00000034191|…	26
positive regulation of cellular process	GO:0048522	0.0232877	4183	ENSSSCG00000015036|ENSSSCG00000009937|ENSSSCG00000008584|ENSSSCG00000010548|ENSSSCG00000025514|ENSSSCG00000004610|ENSSSCG00000008831|ENSSSCG00000032046|ENSSSCG00000007514|ENSSSCG00000033228|ENSSSCG00000010631|ENSSSCG00000005043|ENSSSCG00000027342|ENSSSCG00000009793|ENSSSCG00000027410|ENSSSCG00000009480|ENSSSCG00000010814|ENSSSCG00000010494|ENSSSCG00000032459|ENSSSCG00000014960|ENSSSCG00000006303|…	48
positive regulation of protein complex assembly	GO:0031334	0.0239796	186	ENSSSCG00000014112|ENSSSCG00000011833|ENSSSCG00000032046|ENSSSCG00000005724|ENSSSCG00000009793	5
regulation of TOR signaling	GO:0032006	0.024369	71	ENSSSCG00000004318|ENSSSCG00000004717|ENSSSCG00000001641	3
positive regulation of neurogenesis	GO:0050769	0.0245253	325	ENSSSCG00000004029|ENSSSCG00000008584|ENSSSCG00000027410|ENSSSCG00000025514|ENSSSCG00000007839|ENSSSCG00000005724|ENSSSCG00000033228	7
negative regulation of biosynthetic process	GO:0009890	0.0245258	1243	ENSSSCG00000008682|ENSSSCG00000033272|ENSSSCG00000027410|ENSSSCG00000011166|ENSSSCG00000004524|ENSSSCG00000003971|ENSSSCG00000014882|ENSSSCG00000028771|ENSSSCG00000011833|ENSSSCG00000001641|ENSSSCG00000002799|ENSSSCG00000002933|ENSSSCG00000010522|ENSSSCG00000012434|ENSSSCG00000006137|ENSSSCG00000014416|ENSSSCG00000023974|ENSSSCG00000034191	18
regulation of organelle organization	GO:0033043	0.0247004	1065	ENSSSCG00000005983|ENSSSCG00000015036|ENSSSCG00000021893|ENSSSCG00000004524|ENSSSCG00000011833|ENSSSCG00000016397|ENSSSCG00000032622|ENSSSCG00000014112|ENSSSCG00000001973|ENSSSCG00000000866|ENSSSCG00000002799|ENSSSCG00000009793|ENSSSCG00000012434|ENSSSCG00000007026|ENSSSCG00000035432|ENSSSCG00000005043	16
positive regulation of cellular component biogenesis	GO:0044089	0.0247742	400	ENSSSCG00000021893|ENSSSCG00000007839|ENSSSCG00000032046|ENSSSCG00000005724|ENSSSCG00000014112|ENSSSCG00000011833|ENSSSCG00000002799|ENSSSCG00000009793	8
response to amino acid	GO:0043200	0.0252692	72	ENSSSCG00000004318|ENSSSCG00000004717|ENSSSCG00000001641	3
cellular protein localization	GO:0034613	0.0255091	808	ENSSSCG00000004318|ENSSSCG00000011833|ENSSSCG00000001955|ENSSSCG00000002445|ENSSSCG00000014121|ENSSSCG00000040728|ENSSSCG00000022661|ENSSSCG00000002042|ENSSSCG00000025534|ENSSSCG00000009793|ENSSSCG00000038483|ENSSSCG00000002287|ENSSSCG00000033272	13
negative regulation of toll-like receptor 3 signaling pathway	GO:0034140	0.0260154	3	ENSSSCG00000021005	1
regulation of luteinizing hormone secretion	GO:0033684	0.0260154	3	ENSSSCG00000004524	1
positive regulation of secondary heart field cardioblast proliferation	GO:0072513	0.0260154	3	ENSSSCG00000040728	1
positive regulation of gonadotropin secretion	GO:0032278	0.0260154	3	ENSSSCG00000004524	1
cellular response to hydroperoxide	GO:0071447	0.0260154	3	ENSSSCG00000006037	1
negative regulation of fatty acid beta-oxidation	GO:0031999	0.0260154	3	ENSSSCG00000009937	1
regulation of peptidyl-cysteine S-nitrosylation	GO:2000169	0.0260154	3	ENSSSCG00000006037	1
actin polymerization-dependent cell motility	GO:0070358	0.0260154	3	ENSSSCG00000014112	1
extraembryonic membrane development	GO:1903867	0.0260154	3	ENSSSCG00000033272	1
positive regulation of follicle-stimulating hormone secretion	GO:0046881	0.0260154	3	ENSSSCG00000004524	1
positive regulation of isotype switching to IgA isotypes	GO:0048298	0.0260154	3	ENSSSCG00000008682	1
protein O-linked glycosylation via serine	GO:0018242	0.0260154	3	ENSSSCG00000003743	1
syncytiotrophoblast cell differentiation involved in labyrinthine layer development	GO:0060715	0.0260154	3	ENSSSCG00000033272	1
regulation of guanyl-nucleotide exchange factor activity	GO:1905097	0.0260154	3	ENSSSCG00000004610	1
aggrephagy	GO:0035973	0.0260154	3	ENSSSCG00000021005	1
malonyl-CoA metabolic process	GO:2001293	0.0260154	3	ENSSSCG00000009937	1
ventricular cardiac myofibril assembly	GO:0055005	0.0260154	3	ENSSSCG00000028771	1
carnitine metabolic process, CoA-linked	GO:0019254	0.0260154	3	ENSSSCG00000003776	1
COPII-coated vesicle budding	GO:0090114	0.0260154	3	ENSSSCG00000007514	1
chromatin remodeling	GO:0006338	0.0261344	128	ENSSSCG00000003971|ENSSSCG00000014882|ENSSSCG00000012434|ENSSSCG00000027342	4
negative regulation of extrinsic apoptotic signaling pathway	GO:2001237	0.0261871	73	ENSSSCG00000040728|ENSSSCG00000031271|ENSSSCG00000011166	3
negative regulation of cation channel activity	GO:2001258	0.0264634	29	ENSSSCG00000008584|ENSSSCG00000021005	2
cAMP metabolic process	GO:0046058	0.0264634	29	ENSSSCG00000006218|ENSSSCG00000001810	2
cellular macromolecule localization	GO:0070727	0.0273426	816	ENSSSCG00000004318|ENSSSCG00000011833|ENSSSCG00000001955|ENSSSCG00000002445|ENSSSCG00000014121|ENSSSCG00000040728|ENSSSCG00000022661|ENSSSCG00000002042|ENSSSCG00000025534|ENSSSCG00000009793|ENSSSCG00000038483|ENSSSCG00000002287|ENSSSCG00000033272	13
membrane organization	GO:0061024	0.0274981	486	ENSSSCG00000033753|ENSSSCG00000032622|ENSSSCG00000007514|ENSSSCG00000014197|ENSSSCG00000011833|ENSSSCG00000022661|ENSSSCG00000009793|ENSSSCG00000002287|ENSSSCG00000003770	9
BMP signaling pathway	GO:0030509	0.028076	75	ENSSSCG00000014121|ENSSSCG00000002029|ENSSSCG00000004524	3
double-strand break repair via nonhomologous end joining	GO:0006303	0.0281932	30	ENSSSCG00000008682|ENSSSCG00000014136	2
protein export from nucleus	GO:0006611	0.0281932	30	ENSSSCG00000031271|ENSSSCG00000009611	2
myofibril assembly	GO:0030239	0.0281932	30	ENSSSCG00000028771|ENSSSCG00000002029	2
positive regulation of BMP signaling pathway	GO:0030513	0.0281932	30	ENSSSCG00000001921|ENSSSCG00000004524	2
non-recombinational repair	GO:0000726	0.0281932	30	ENSSSCG00000008682|ENSSSCG00000014136	2
post-Golgi vesicle-mediated transport	GO:0006892	0.029047	76	ENSSSCG00000000985|ENSSSCG00000038483|ENSSSCG00000001973	3
cellular response to stimulus	GO:0051716	0.0291798	2118	ENSSSCG00000010548|ENSSSCG00000004717|ENSSSCG00000007514|ENSSSCG00000015052|ENSSSCG00000027342|ENSSSCG00000010522|ENSSSCG00000017346|ENSSSCG00000002266|ENSSSCG00000002243|ENSSSCG00000010494|ENSSSCG00000002799|ENSSSCG00000032046|ENSSSCG00000016816|ENSSSCG00000007839|ENSSSCG00000014136|ENSSSCG00000028771|ENSSSCG00000040728|ENSSSCG00000012434|ENSSSCG00000006037|ENSSSCG00000004318|ENSSSCG00000034191|…	27
regulation of carbohydrate metabolic process	GO:0006109	0.0295243	133	ENSSSCG00000024814|ENSSSCG00000009937|ENSSSCG00000010494|ENSSSCG00000003776	4
mitochondrion localization	GO:0051646	0.0299672	31	ENSSSCG00000028771|ENSSSCG00000003401	2
cardiac muscle cell differentiation	GO:0055007	0.0299672	31	ENSSSCG00000003776|ENSSSCG00000034191	2
negative regulation of calcium ion transport	GO:0051926	0.0299672	31	ENSSSCG00000008584|ENSSSCG00000021005	2
positive regulation of protein localization to membrane	GO:1905477	0.0300356	77	ENSSSCG00000011833|ENSSSCG00000032622|ENSSSCG00000010494	3
regulation of neuron differentiation	GO:0045664	0.0307589	496	ENSSSCG00000015036|ENSSSCG00000004029|ENSSSCG00000008584|ENSSSCG00000027410|ENSSSCG00000025514|ENSSSCG00000007839|ENSSSCG00000005724|ENSSSCG00000033228|ENSSSCG00000040728	9
regulation of protein localization	GO:0032880	0.0307824	830	ENSSSCG00000009480|ENSSSCG00000008584|ENSSSCG00000004524|ENSSSCG00000025514|ENSSSCG00000011833|ENSSSCG00000032622|ENSSSCG00000010494|ENSSSCG00000001973|ENSSSCG00000010631|ENSSSCG00000004113|ENSSSCG00000000866|ENSSSCG00000008682|ENSSSCG00000033272	13
'de novo' posttranslational protein folding	GO:0051084	0.0317845	32	ENSSSCG00000017419|ENSSSCG00000015857	2
protein heterotetramerization	GO:0051290	0.0317845	32	ENSSSCG00000014791|ENSSSCG00000016226	2
purine ribonucleotide catabolic process	GO:0009154	0.0317845	32	ENSSSCG00000006218|ENSSSCG00000001810	2
negative regulation of muscle cell differentiation	GO:0051148	0.0317845	32	ENSSSCG00000010522|ENSSSCG00000034191	2
protein localization to vacuole	GO:0072665	0.0317845	32	ENSSSCG00000038483|ENSSSCG00000014121	2
cellular component assembly	GO:0022607	0.0333891	1950	ENSSSCG00000009937|ENSSSCG00000004636|ENSSSCG00000032046|ENSSSCG00000033228|ENSSSCG00000002287|ENSSSCG00000002965|ENSSSCG00000010494|ENSSSCG00000007955|ENSSSCG00000014791|ENSSSCG00000009714|ENSSSCG00000035432|ENSSSCG00000002029|ENSSSCG00000004524|ENSSSCG00000014881|ENSSSCG00000014882|ENSSSCG00000028771|ENSSSCG00000011833|ENSSSCG00000002042|ENSSSCG00000012434|ENSSSCG00000016226|ENSSSCG00000000985|…	25
ribonucleotide catabolic process	GO:0009261	0.0336441	33	ENSSSCG00000006218|ENSSSCG00000001810	2
negative regulation of TOR signaling	GO:0032007	0.0336441	33	ENSSSCG00000004717|ENSSSCG00000001641	2
cell-matrix adhesion	GO:0007160	0.0341658	81	ENSSSCG00000004636|ENSSSCG00000010494|ENSSSCG00000016816	3
cellular response to DNA damage stimulus	GO:0006974	0.0341683	671	ENSSSCG00000014136|ENSSSCG00000002266|ENSSSCG00000032046|ENSSSCG00000005724|ENSSSCG00000014112|ENSSSCG00000015052|ENSSSCG00000027342|ENSSSCG00000040728|ENSSSCG00000008682|ENSSSCG00000012434|ENSSSCG00000002799	11
establishment of centrosome localization	GO:0051660	0.0345368	4	ENSSSCG00000011833	1
endocardial cell differentiation	GO:0060956	0.0345368	4	ENSSSCG00000004524	1
negative regulation of activation-induced cell death of T cells	GO:0070236	0.0345368	4	ENSSSCG00000010631	1
positive regulation of glucokinase activity	GO:0033133	0.0345368	4	ENSSSCG00000024814	1
regulation of entry of bacterium into host cell	GO:2000535	0.0345368	4	ENSSSCG00000000985	1
cortical microtubule organization	GO:0043622	0.0345368	4	ENSSSCG00000011833	1
regulation of endothelial tube morphogenesis	GO:1901509	0.0345368	4	ENSSSCG00000016816	1
cellular response to brain-derived neurotrophic factor stimulus	GO:1990416	0.0345368	4	ENSSSCG00000007839	1
negative regulation of cellular response to vascular endothelial growth factor stimulus	GO:1902548	0.0345368	4	ENSSSCG00000016816	1
medium-chain fatty acid metabolic process	GO:0051791	0.0345368	4	ENSSSCG00000003776	1
positive regulation of pinocytosis	GO:0048549	0.0345368	4	ENSSSCG00000002965	1
positive regulation of mesenchymal stem cell differentiation	GO:2000741	0.0345368	4	ENSSSCG00000034191	1
proteoglycan catabolic process	GO:0030167	0.0345368	4	ENSSSCG00000016816	1
regulation of isotype switching to IgA isotypes	GO:0048296	0.0345368	4	ENSSSCG00000008682	1
oligodendrocyte cell fate specification	GO:0021778	0.0345368	4	ENSSSCG00000034191	1
negative regulation of p38MAPK cascade	GO:1903753	0.0345368	4	ENSSSCG00000011833	1
protein linear polyubiquitination	GO:0097039	0.0345368	4	ENSSSCG00000021285	1
negative regulation of protein homodimerization activity	GO:0090074	0.0345368	4	ENSSSCG00000033228	1
somatic muscle development	GO:0007525	0.0345368	4	ENSSSCG00000016397	1
atrial septum primum morphogenesis	GO:0003289	0.0345368	4	ENSSSCG00000008682	1
glial cell fate specification	GO:0021780	0.0345368	4	ENSSSCG00000034191	1
peristalsis	GO:0030432	0.0345368	4	ENSSSCG00000011833	1
protein O-linked glycosylation via threonine	GO:0018243	0.0345368	4	ENSSSCG00000003743	1
cell-cell junction organization	GO:0045216	0.0346887	140	ENSSSCG00000002965|ENSSSCG00000002287|ENSSSCG00000010494|ENSSSCG00000011833	4
positive regulation of protein localization to plasma membrane	GO:1903078	0.0355453	34	ENSSSCG00000011833|ENSSSCG00000010494	2
positive regulation of protein localization to cell periphery	GO:1904377	0.0355453	34	ENSSSCG00000011833|ENSSSCG00000010494	2
response to abiotic stimulus	GO:0009628	0.0359138	762	ENSSSCG00000014136|ENSSSCG00000004524|ENSSSCG00000014791|ENSSSCG00000007839|ENSSSCG00000002243|ENSSSCG00000003776|ENSSSCG00000021005|ENSSSCG00000001973|ENSSSCG00000015052|ENSSSCG00000040728|ENSSSCG00000010522|ENSSSCG00000032046	12
response to nitrogen compound	GO:1901698	0.0360737	593	ENSSSCG00000004318|ENSSSCG00000015857|ENSSSCG00000017346|ENSSSCG00000007839|ENSSSCG00000004717|ENSSSCG00000010494|ENSSSCG00000024814|ENSSSCG00000001641|ENSSSCG00000012434|ENSSSCG00000021005	10
cellular response to metal ion	GO:0071248	0.0363356	83	ENSSSCG00000007839|ENSSSCG00000028771|ENSSSCG00000014136	3
bone development	GO:0060348	0.0374871	35	ENSSSCG00000008682|ENSSSCG00000022317	2
intracellular transport	GO:0046907	0.0376824	1033	ENSSSCG00000011278|ENSSSCG00000009937|ENSSSCG00000038156|ENSSSCG00000011616|ENSSSCG00000003401|ENSSSCG00000001955|ENSSSCG00000002445|ENSSSCG00000022982|ENSSSCG00000007955|ENSSSCG00000002965|ENSSSCG00000010401|ENSSSCG00000009793|ENSSSCG00000038483|ENSSSCG00000033228|ENSSSCG00000014121	15
microtubule cytoskeleton organization	GO:0000226	0.0379699	282	ENSSSCG00000027667|ENSSSCG00000035432|ENSSSCG00000007955|ENSSSCG00000011833|ENSSSCG00000040728|ENSSSCG00000009793	6
regulation of heart contraction	GO:0008016	0.0386791	145	ENSSSCG00000028771|ENSSSCG00000002029|ENSSSCG00000008584|ENSSSCG00000034386	4
negative regulation of metabolic process	GO:0009892	0.0387219	2174	ENSSSCG00000009937|ENSSSCG00000008584|ENSSSCG00000027410|ENSSSCG00000011166|ENSSSCG00000017826|ENSSSCG00000003971|ENSSSCG00000010522|ENSSSCG00000023974|ENSSSCG00000009480|ENSSSCG00000002799|ENSSSCG00000021118|ENSSSCG00000002933|ENSSSCG00000014416|ENSSSCG00000004524|ENSSSCG00000014882|ENSSSCG00000028771|ENSSSCG00000011833|ENSSSCG00000012434|ENSSSCG00000024623|ENSSSCG00000033272|ENSSSCG00000034191|…	27
protein targeting	GO:0006605	0.0388742	212	ENSSSCG00000011278|ENSSSCG00000001955|ENSSSCG00000002445|ENSSSCG00000014121|ENSSSCG00000038483	5
establishment or maintenance of bipolar cell polarity	GO:0061245	0.0394687	36	ENSSSCG00000040728|ENSSSCG00000011833	2
smooth muscle contraction	GO:0006939	0.0394687	36	ENSSSCG00000011833|ENSSSCG00000008584	2
intra-Golgi vesicle-mediated transport	GO:0006891	0.0394687	36	ENSSSCG00000011616|ENSSSCG00000002445	2
establishment or maintenance of apical/basal cell polarity	GO:0035088	0.0394687	36	ENSSSCG00000040728|ENSSSCG00000011833	2
cellular response to nitrogen compound	GO:1901699	0.0396437	285	ENSSSCG00000004318|ENSSSCG00000007839|ENSSSCG00000004717|ENSSSCG00000010494|ENSSSCG00000001641|ENSSSCG00000012434	6
vacuolar transport	GO:0007034	0.0397202	86	ENSSSCG00000011278|ENSSSCG00000038483|ENSSSCG00000014121	3
gene silencing	GO:0016458	0.0403459	147	ENSSSCG00000003971|ENSSSCG00000001641|ENSSSCG00000002799|ENSSSCG00000034191	4
regulation of extrinsic apoptotic signaling pathway in absence of ligand	GO:2001239	0.0414892	37	ENSSSCG00000040728|ENSSSCG00000031271	2
regulation of oxidative stress-induced cell death	GO:1903201	0.0414892	37	ENSSSCG00000006037|ENSSSCG00000021005	2
negative regulation of cellular catabolic process	GO:0031330	0.042053	149	ENSSSCG00000001973|ENSSSCG00000004029|ENSSSCG00000024623|ENSSSCG00000009937	4
positive regulation of protein polymerization	GO:0032273	0.0420625	88	ENSSSCG00000014112|ENSSSCG00000009793|ENSSSCG00000011833	3
positive regulation of organelle organization	GO:0010638	0.042144	526	ENSSSCG00000004524|ENSSSCG00000032622|ENSSSCG00000014112|ENSSSCG00000011833|ENSSSCG00000000866|ENSSSCG00000002799|ENSSSCG00000009793|ENSSSCG00000012434|ENSSSCG00000005043	9
cellular macromolecule metabolic process	GO:0044260	0.0425156	6274	ENSSSCG00000011278|ENSSSCG00000017826|ENSSSCG00000015052|ENSSSCG00000030049|ENSSSCG00000008584|ENSSSCG00000027410|ENSSSCG00000011166|ENSSSCG00000022830|ENSSSCG00000003971|ENSSSCG00000032046|ENSSSCG00000015743|ENSSSCG00000040713|ENSSSCG00000027342|ENSSSCG00000033753|ENSSSCG00000023974|ENSSSCG00000030685|ENSSSCG00000004203|ENSSSCG00000014112|ENSSSCG00000004636|ENSSSCG00000003660|ENSSSCG00000015947|…	66
response to hydroxyurea	GO:0072710	0.0429841	5	ENSSSCG00000012434	1
carnitine shuttle	GO:0006853	0.0429841	5	ENSSSCG00000009937	1
positive regulation of nuclear cell cycle DNA replication	GO:0010571	0.0429841	5	ENSSSCG00000012434	1
regulation of hepatocyte growth factor receptor signaling pathway	GO:1902202	0.0429841	5	ENSSSCG00000016816	1
atrial cardiac muscle tissue morphogenesis	GO:0055009	0.0429841	5	ENSSSCG00000002029	1
positive regulation of synapse structural plasticity	GO:0051835	0.0429841	5	ENSSSCG00000030877	1
positive regulation of hexokinase activity	GO:1903301	0.0429841	5	ENSSSCG00000024814	1
cardiac endothelial cell differentiation	GO:0003348	0.0429841	5	ENSSSCG00000004524	1
mesodermal cell fate specification	GO:0007501	0.0429841	5	ENSSSCG00000040728	1
fructose 2,6-bisphosphate metabolic process	GO:0006003	0.0429841	5	ENSSSCG00000024814	1
cellular response to hydroxyurea	GO:0072711	0.0429841	5	ENSSSCG00000012434	1
phenylalanyl-tRNA aminoacylation	GO:0006432	0.0429841	5	ENSSSCG00000016226	1
regulation of follicle-stimulating hormone secretion	GO:0046880	0.0429841	5	ENSSSCG00000004524	1
transition between fast and slow fiber	GO:0014883	0.0429841	5	ENSSSCG00000025353	1
histone H3-K36 methylation	GO:0010452	0.0429841	5	ENSSSCG00000008682	1
positive regulation of ligase activity	GO:0051351	0.0429841	5	ENSSSCG00000014136	1
regulation of ligase activity	GO:0051340	0.0429841	5	ENSSSCG00000014136	1
cellular hypotonic response	GO:0071476	0.0429841	5	ENSSSCG00000002243	1
regulation of histone H3-K9 trimethylation	GO:1900112	0.0429841	5	ENSSSCG00000012434	1
negative regulation of cardiac muscle cell differentiation	GO:2000726	0.0429841	5	ENSSSCG00000034191	1
formation of anatomical boundary	GO:0048859	0.0429841	5	ENSSSCG00000004524	1
protein transport into membrane raft	GO:0032596	0.0429841	5	ENSSSCG00000009793	1
regulation of cardioblast proliferation	GO:0003264	0.0429841	5	ENSSSCG00000040728	1
regulation of secondary heart field cardioblast proliferation	GO:0003266	0.0429841	5	ENSSSCG00000040728	1
negative regulation of fatty acid oxidation	GO:0046322	0.0429841	5	ENSSSCG00000009937	1
regulation of activation-induced cell death of T cells	GO:0070235	0.0429841	5	ENSSSCG00000010631	1
hypotonic response	GO:0006971	0.0429841	5	ENSSSCG00000002243	1
interleukin-6-mediated signaling pathway	GO:0070102	0.0429841	5	ENSSSCG00000004524	1
membrane fission	GO:0090148	0.0429841	5	ENSSSCG00000014197	1
positive regulation of ER-associated ubiquitin-dependent protein catabolic process	GO:1903071	0.0429841	5	ENSSSCG00000021005	1
response to vitamin E	GO:0033197	0.0429841	5	ENSSSCG00000008584	1
cellular response to calcium ion	GO:0071277	0.0435479	38	ENSSSCG00000007839|ENSSSCG00000028771	2
cellular response to acid chemical	GO:0071229	0.0438006	151	ENSSSCG00000004318|ENSSSCG00000004717|ENSSSCG00000005724|ENSSSCG00000001641	4
negative regulation of cellular metabolic process	GO:0031324	0.0443964	1908	ENSSSCG00000009937|ENSSSCG00000008584|ENSSSCG00000027410|ENSSSCG00000011166|ENSSSCG00000003971|ENSSSCG00000010522|ENSSSCG00000023974|ENSSSCG00000002799|ENSSSCG00000002933|ENSSSCG00000014416|ENSSSCG00000004524|ENSSSCG00000014882|ENSSSCG00000028771|ENSSSCG00000011833|ENSSSCG00000012434|ENSSSCG00000024623|ENSSSCG00000033272|ENSSSCG00000034191|ENSSSCG00000004029|ENSSSCG00000006037|ENSSSCG00000001973|…	24
pyridine nucleotide metabolic process	GO:0019362	0.0444727	90	ENSSSCG00000024814|ENSSSCG00000012859|ENSSSCG00000016877	3
nicotinamide nucleotide metabolic process	GO:0046496	0.0444727	90	ENSSSCG00000024814|ENSSSCG00000016877|ENSSSCG00000012859	3
macromolecular complex subunit organization	GO:0043933	0.0446517	1429	ENSSSCG00000009937|ENSSSCG00000000985|ENSSSCG00000016226|ENSSSCG00000030685|ENSSSCG00000004524|ENSSSCG00000014791|ENSSSCG00000004636|ENSSSCG00000014881|ENSSSCG00000032046|ENSSSCG00000005724|ENSSSCG00000033228|ENSSSCG00000014882|ENSSSCG00000001973|ENSSSCG00000022661|ENSSSCG00000035432|ENSSSCG00000002042|ENSSSCG00000021118|ENSSSCG00000012434|ENSSSCG00000021005	19
proteolysis	GO:0006508	0.0455135	791	ENSSSCG00000033753|ENSSSCG00000016816|ENSSSCG00000011765|ENSSSCG00000021285|ENSSSCG00000024623|ENSSSCG00000004717|ENSSSCG00000038628|ENSSSCG00000001641|ENSSSCG00000015052|ENSSSCG00000015857|ENSSSCG00000006137|ENSSSCG00000021005	12
protein localization to cell periphery	GO:1990778	0.0455885	153	ENSSSCG00000009793|ENSSSCG00000002287|ENSSSCG00000022661|ENSSSCG00000011833	4
negative regulation of stress-activated protein kinase signaling cascade	GO:0070303	0.0456439	39	ENSSSCG00000011833|ENSSSCG00000011166	2
negative regulation of stress-activated MAPK cascade	GO:0032873	0.0456439	39	ENSSSCG00000011833|ENSSSCG00000011166	2
organonitrogen compound catabolic process	GO:1901565	0.0459639	619	ENSSSCG00000033753|ENSSSCG00000006218|ENSSSCG00000016816|ENSSSCG00000021285|ENSSSCG00000004717|ENSSSCG00000021005|ENSSSCG00000001641|ENSSSCG00000015857|ENSSSCG00000006137|ENSSSCG00000001810	10
negative regulation of ion transmembrane transporter activity	GO:0032413	0.0477764	40	ENSSSCG00000008584|ENSSSCG00000021005	2
purine nucleotide catabolic process	GO:0006195	0.0477764	40	ENSSSCG00000006218|ENSSSCG00000001810	2
NAD metabolic process	GO:0019674	0.0477764	40	ENSSSCG00000024814|ENSSSCG00000012859	2
regulation of heart growth	GO:0060420	0.0477764	40	ENSSSCG00000009937|ENSSSCG00000002029	2
response to inorganic substance	GO:0010035	0.0487122	300	ENSSSCG00000008584|ENSSSCG00000007839|ENSSSCG00000014136|ENSSSCG00000005724|ENSSSCG00000028771|ENSSSCG00000012434	6
nucleobase-containing compound catabolic process	GO:0034655	0.0487122	300	ENSSSCG00000017826|ENSSSCG00000006218|ENSSSCG00000003660|ENSSSCG00000002799|ENSSSCG00000021118|ENSSSCG00000001810	6
nucleotide metabolic process	GO:0009117	0.0489142	378	ENSSSCG00000006218|ENSSSCG00000002029|ENSSSCG00000024814|ENSSSCG00000014791|ENSSSCG00000016877|ENSSSCG00000012859|ENSSSCG00000001810	7
positive regulation of cellular protein localization	GO:1903829	0.0493587	301	ENSSSCG00000025514|ENSSSCG00000004524|ENSSSCG00000032622|ENSSSCG00000010494|ENSSSCG00000011833|ENSSSCG00000000866	6
regulation of cellular response to oxidative stress	GO:1900407	0.0499447	41	ENSSSCG00000006037|ENSSSCG00000021005	2

## Sheet: Cell component (CC)
Term_name	GO_ID	p-value	Background_Count	Candidate_Gene	Candidate_Count
intracellular part	GO:0044424	1.06882e-08	14016	ENSSSCG00000008584|ENSSSCG00000010548|ENSSSCG00000025514|ENSSSCG00000022830|ENSSSCG00000003971|ENSSSCG00000033228|ENSSSCG00000026761|ENSSSCG00000040713|ENSSSCG00000007955|ENSSSCG00000038156|ENSSSCG00000003660|ENSSSCG00000010814|ENSSSCG00000010494|ENSSSCG00000038628|ENSSSCG00000003700|ENSSSCG00000006303|ENSSSCG00000009611|ENSSSCG00000021118|ENSSSCG00000004717|ENSSSCG00000005983|ENSSSCG00000027667|…	154
cytosol	GO:0005829	6.58734e-08	2488	ENSSSCG00000015036|ENSSSCG00000017826|ENSSSCG00000008584|ENSSSCG00000011827|ENSSSCG00000009937|ENSSSCG00000010401|ENSSSCG00000004717|ENSSSCG00000033228|ENSSSCG00000000167|ENSSSCG00000011616|ENSSSCG00000005043|ENSSSCG00000040713|ENSSSCG00000010522|ENSSSCG00000025534|ENSSSCG00000009793|ENSSSCG00000033753|ENSSSCG00000021285|ENSSSCG00000016397|ENSSSCG00000010494|ENSSSCG00000014960|ENSSSCG00000002799|…	48
contractile fiber part	GO:0044449	7.41667e-05	202	ENSSSCG00000008584|ENSSSCG00000016397|ENSSSCG00000003693|ENSSSCG00000025353|ENSSSCG00000002965|ENSSSCG00000010522|ENSSSCG00000002029|ENSSSCG00000032838|ENSSSCG00000033272	9
myosin filament	GO:0032982	0.000113247	29	ENSSSCG00000003218|ENSSSCG00000002029|ENSSSCG00000000866|ENSSSCG00000003693	4
nuclear part	GO:0044428	0.000401813	3707	ENSSSCG00000017826|ENSSSCG00000015052|ENSSSCG00000030049|ENSSSCG00000010548|ENSSSCG00000011166|ENSSSCG00000022830|ENSSSCG00000003971|ENSSSCG00000032046|ENSSSCG00000040713|ENSSSCG00000027342|ENSSSCG00000025534|ENSSSCG00000009793|ENSSSCG00000003700|ENSSSCG00000023974|ENSSSCG00000030685|ENSSSCG00000010522|ENSSSCG00000017346|ENSSSCG00000002266|ENSSSCG00000035432|ENSSSCG00000014136|ENSSSCG00000010494|…	51
cis-Golgi network	GO:0005801	0.000404304	40	ENSSSCG00000033753|ENSSSCG00000001973|ENSSSCG00000002445|ENSSSCG00000006766	4
cytoplasmic part	GO:0044444	0.00034048	8046	ENSSSCG00000008584|ENSSSCG00000033228|ENSSSCG00000026761|ENSSSCG00000040713|ENSSSCG00000038156|ENSSSCG00000003660|ENSSSCG00000010494|ENSSSCG00000000064|ENSSSCG00000021118|ENSSSCG00000027667|ENSSSCG00000034386|ENSSSCG00000007839|ENSSSCG00000004113|ENSSSCG00000012634|ENSSSCG00000006037|ENSSSCG00000001973|ENSSSCG00000001641|ENSSSCG00000015857|ENSSSCG00000006137|ENSSSCG00000011278|ENSSSCG00000022982|…	93
lateral loop	GO:0043219	0.000451268	4	ENSSSCG00000011833|ENSSSCG00000002287	2
cytoskeleton	GO:0005856	0.000370895	759	ENSSSCG00000002445|ENSSSCG00000021893|ENSSSCG00000015668|ENSSSCG00000016397|ENSSSCG00000004973|ENSSSCG00000010494|ENSSSCG00000032838|ENSSSCG00000014112|ENSSSCG00000002965|ENSSSCG00000014881|ENSSSCG00000015743|ENSSSCG00000030877|ENSSSCG00000009793|ENSSSCG00000003218|ENSSSCG00000017419|ENSSSCG00000011511|ENSSSCG00000014416	17
Z disc	GO:0030018	0.000526321	115	ENSSSCG00000002029|ENSSSCG00000016397|ENSSSCG00000002965|ENSSSCG00000008584|ENSSSCG00000032838|ENSSSCG00000033272	6
cytoplasm	GO:0005737	0.000826132	5123	ENSSSCG00000011278|ENSSSCG00000015036|ENSSSCG00000014121|ENSSSCG00000008584|ENSSSCG00000010548|ENSSSCG00000025514|ENSSSCG00000004717|ENSSSCG00000033228|ENSSSCG00000000167|ENSSSCG00000015743|ENSSSCG00000005043|ENSSSCG00000015052|ENSSSCG00000010522|ENSSSCG00000025534|ENSSSCG00000009793|ENSSSCG00000009480|ENSSSCG00000003660|ENSSSCG00000003401|ENSSSCG00000032377|ENSSSCG00000024623|ENSSSCG00000015948|…	64
intracellular organelle	GO:0043229	0.000742528	8994	ENSSSCG00000003971|ENSSSCG00000033228|ENSSSCG00000014960|ENSSSCG00000038156|ENSSSCG00000003660|ENSSSCG00000010814|ENSSSCG00000010494|ENSSSCG00000032459|ENSSSCG00000000064|ENSSSCG00000006303|ENSSSCG00000009611|ENSSSCG00000005983|ENSSSCG00000004113|ENSSSCG00000004029|ENSSSCG00000006037|ENSSSCG00000015668|ENSSSCG00000001973|ENSSSCG00000015857|ENSSSCG00000006137|ENSSSCG00000011278|ENSSSCG00000005724|…	100
organelle part	GO:0044422	0.000859401	8349	ENSSSCG00000008584|ENSSSCG00000010548|ENSSSCG00000022830|ENSSSCG00000003971|ENSSSCG00000033228|ENSSSCG00000026761|ENSSSCG00000040713|ENSSSCG00000007955|ENSSSCG00000038156|ENSSSCG00000017346|ENSSSCG00000010494|ENSSSCG00000003700|ENSSSCG00000009611|ENSSSCG00000005983|ENSSSCG00000027667|ENSSSCG00000034386|ENSSSCG00000004113|ENSSSCG00000012434|ENSSSCG00000006037|ENSSSCG00000005724|ENSSSCG00000001973|…	94
intracellular organelle part	GO:0044446	0.000993064	8157	ENSSSCG00000008584|ENSSSCG00000010548|ENSSSCG00000022830|ENSSSCG00000003971|ENSSSCG00000033228|ENSSSCG00000026761|ENSSSCG00000040713|ENSSSCG00000007955|ENSSSCG00000038156|ENSSSCG00000017346|ENSSSCG00000010494|ENSSSCG00000003700|ENSSSCG00000009611|ENSSSCG00000005983|ENSSSCG00000027667|ENSSSCG00000034386|ENSSSCG00000004113|ENSSSCG00000012434|ENSSSCG00000006037|ENSSSCG00000005724|ENSSSCG00000001973|…	92
nucleoplasm	GO:0005654	0.00139137	2202	ENSSSCG00000030049|ENSSSCG00000010548|ENSSSCG00000011166|ENSSSCG00000003971|ENSSSCG00000032046|ENSSSCG00000015052|ENSSSCG00000027342|ENSSSCG00000025534|ENSSSCG00000007955|ENSSSCG00000023974|ENSSSCG00000030685|ENSSSCG00000017346|ENSSSCG00000002266|ENSSSCG00000014136|ENSSSCG00000010494|ENSSSCG00000003700|ENSSSCG00000014882|ENSSSCG00000017419|ENSSSCG00000001921|ENSSSCG00000035432|ENSSSCG00000005983|…	33
ubiquitin ligase complex	GO:0000151	0.00149895	305	ENSSSCG00000015947|ENSSSCG00000021285|ENSSSCG00000008831|ENSSSCG00000004717|ENSSSCG00000038628|ENSSSCG00000006303|ENSSSCG00000001641|ENSSSCG00000011775|ENSSSCG00000006137	9
catalytic complex	GO:1902494	0.00188588	1282	ENSSSCG00000030685|ENSSSCG00000022830|ENSSSCG00000008831|ENSSSCG00000004717|ENSSSCG00000023974|ENSSSCG00000017346|ENSSSCG00000015947|ENSSSCG00000021285|ENSSSCG00000015948|ENSSSCG00000038628|ENSSSCG00000014791|ENSSSCG00000006303|ENSSSCG00000014881|ENSSSCG00000014882|ENSSSCG00000012434|ENSSSCG00000016226|ENSSSCG00000024814|ENSSSCG00000001641|ENSSSCG00000002844|ENSSSCG00000011775|ENSSSCG00000006137|…	22
protein complex	GO:0043234	0.00220185	2823	ENSSSCG00000022830|ENSSSCG00000010401|ENSSSCG00000004717|ENSSSCG00000003693|ENSSSCG00000026761|ENSSSCG00000015052|ENSSSCG00000009793|ENSSSCG00000022982|ENSSSCG00000007955|ENSSSCG00000038156|ENSSSCG00000003401|ENSSSCG00000002965|ENSSSCG00000015948|ENSSSCG00000014960|ENSSSCG00000009611|ENSSSCG00000021118|ENSSSCG00000001921|ENSSSCG00000014136|ENSSSCG00000011616|ENSSSCG00000027667|ENSSSCG00000002029|…	39
chaperone complex	GO:0101031	0.00326946	10	ENSSSCG00000026761|ENSSSCG00000020808	2
chaperonin-containing T-complex	GO:0005832	0.00326946	10	ENSSSCG00000026761|ENSSSCG00000020808	2
macromolecular complex	GO:0032991	0.00334163	5088	ENSSSCG00000008584|ENSSSCG00000030685|ENSSSCG00000022830|ENSSSCG00000008831|ENSSSCG00000004717|ENSSSCG00000003693|ENSSSCG00000014881|ENSSSCG00000026761|ENSSSCG00000015052|ENSSSCG00000003218|ENSSSCG00000009793|ENSSSCG00000022982|ENSSSCG00000007955|ENSSSCG00000023974|ENSSSCG00000038156|ENSSSCG00000003660|ENSSSCG00000015947|ENSSSCG00000002965|ENSSSCG00000014136|ENSSSCG00000015948|ENSSSCG00000021285|…	61
organelle	GO:0043226	0.00378008	10295	ENSSSCG00000003971|ENSSSCG00000033228|ENSSSCG00000026761|ENSSSCG00000014960|ENSSSCG00000038156|ENSSSCG00000003660|ENSSSCG00000010814|ENSSSCG00000010494|ENSSSCG00000032459|ENSSSCG00000000064|ENSSSCG00000006303|ENSSSCG00000009611|ENSSSCG00000008504|ENSSSCG00000005983|ENSSSCG00000007839|ENSSSCG00000004113|ENSSSCG00000004029|ENSSSCG00000006037|ENSSSCG00000015668|ENSSSCG00000001973|ENSSSCG00000015857|…	108
myofibril	GO:0030016	0.00410908	37	ENSSSCG00000010522|ENSSSCG00000002029|ENSSSCG00000000866	3
mitochondrial outer membrane	GO:0005741	0.00521383	127	ENSSSCG00000009937|ENSSSCG00000003770|ENSSSCG00000007026|ENSSSCG00000014197|ENSSSCG00000010631	5
myosin complex	GO:0016459	0.00557811	81	ENSSSCG00000003218|ENSSSCG00000002029|ENSSSCG00000000866|ENSSSCG00000003693	4
contractile fiber	GO:0043292	0.00713135	45	ENSSSCG00000010522|ENSSSCG00000002029|ENSSSCG00000000866	3
endoplasmic reticulum	GO:0005783	0.00705092	760	ENSSSCG00000006766|ENSSSCG00000033753|ENSSSCG00000038156|ENSSSCG00000016810|ENSSSCG00000024623|ENSSSCG00000032622|ENSSSCG00000009480|ENSSSCG00000007514|ENSSSCG00000011833|ENSSSCG00000011827|ENSSSCG00000015857|ENSSSCG00000027608|ENSSSCG00000021005|ENSSSCG00000003401	14
stress fiber	GO:0001725	0.00713135	45	ENSSSCG00000002965|ENSSSCG00000010494|ENSSSCG00000002029	3
contractile actin filament bundle	GO:0097517	0.00713135	45	ENSSSCG00000002965|ENSSSCG00000010494|ENSSSCG00000002029	3
COPI vesicle coat	GO:0030126	0.00741284	15	ENSSSCG00000011616|ENSSSCG00000038156	2
6-phosphofructo-2-kinase/fructose-2,6-biphosphatase complex	GO:0043540	0.00874767	1	ENSSSCG00000024814	1
transferase complex	GO:1990234	0.00882016	701	ENSSSCG00000015947|ENSSSCG00000021285|ENSSSCG00000022830|ENSSSCG00000008831|ENSSSCG00000004717|ENSSSCG00000038628|ENSSSCG00000024814|ENSSSCG00000014881|ENSSSCG00000006303|ENSSSCG00000001641|ENSSSCG00000002844|ENSSSCG00000011775|ENSSSCG00000006137	13
translation release factor complex	GO:0018444	0.00874767	1	ENSSSCG00000021118	1
actin filament bundle	GO:0032432	0.00954223	50	ENSSSCG00000002965|ENSSSCG00000010494|ENSSSCG00000002029	3
organelle outer membrane	GO:0031968	0.00979869	148	ENSSSCG00000009937|ENSSSCG00000003770|ENSSSCG00000007026|ENSSSCG00000014197|ENSSSCG00000010631	5
ruffle	GO:0001726	0.00937011	94	ENSSSCG00000004636|ENSSSCG00000009793|ENSSSCG00000021893|ENSSSCG00000011511	4
outer membrane	GO:0019867	0.0103444	150	ENSSSCG00000009937|ENSSSCG00000003770|ENSSSCG00000007026|ENSSSCG00000014197|ENSSSCG00000010631	5
muscle myosin complex	GO:0005859	0.0106176	18	ENSSSCG00000002029|ENSSSCG00000003693	2
membrane-bounded organelle	GO:0043227	0.0118196	9107	ENSSSCG00000003971|ENSSSCG00000033228|ENSSSCG00000014960|ENSSSCG00000038156|ENSSSCG00000003660|ENSSSCG00000010814|ENSSSCG00000010494|ENSSSCG00000032459|ENSSSCG00000000064|ENSSSCG00000006303|ENSSSCG00000009611|ENSSSCG00000008504|ENSSSCG00000005983|ENSSSCG00000004113|ENSSSCG00000004029|ENSSSCG00000006037|ENSSSCG00000005724|ENSSSCG00000001973|ENSSSCG00000015857|ENSSSCG00000006137|ENSSSCG00000011278|…	95
actomyosin	GO:0042641	0.0117734	54	ENSSSCG00000002965|ENSSSCG00000010494|ENSSSCG00000002029	3
intracellular non-membrane-bounded organelle	GO:0043232	0.0138667	2463	ENSSSCG00000017826|ENSSSCG00000011166|ENSSSCG00000015743|ENSSSCG00000015052|ENSSSCG00000027342|ENSSSCG00000009793|ENSSSCG00000032838|ENSSSCG00000010522|ENSSSCG00000003660|ENSSSCG00000015947|ENSSSCG00000016397|ENSSSCG00000002445|ENSSSCG00000010494|ENSSSCG00000002799|ENSSSCG00000017419|ENSSSCG00000014416|ENSSSCG00000021893|ENSSSCG00000014881|ENSSSCG00000004973|ENSSSCG00000030877|ENSSSCG00000000866|…	32
non-membrane-bounded organelle	GO:0043228	0.0138667	2463	ENSSSCG00000017826|ENSSSCG00000011166|ENSSSCG00000015743|ENSSSCG00000015052|ENSSSCG00000027342|ENSSSCG00000009793|ENSSSCG00000032838|ENSSSCG00000010522|ENSSSCG00000003660|ENSSSCG00000015947|ENSSSCG00000016397|ENSSSCG00000002445|ENSSSCG00000010494|ENSSSCG00000002799|ENSSSCG00000017419|ENSSSCG00000014416|ENSSSCG00000021893|ENSSSCG00000014881|ENSSSCG00000004973|ENSSSCG00000030877|ENSSSCG00000000866|…	32
nucleus	GO:0005634	0.0138894	4994	ENSSSCG00000011278|ENSSSCG00000009937|ENSSSCG00000030049|ENSSSCG00000027410|ENSSSCG00000011166|ENSSSCG00000003971|ENSSSCG00000032046|ENSSSCG00000014881|ENSSSCG00000015052|ENSSSCG00000002799|ENSSSCG00000025534|ENSSSCG00000010522|ENSSSCG00000004203|ENSSSCG00000014112|ENSSSCG00000003660|ENSSSCG00000002266|ENSSSCG00000010814|ENSSSCG00000035432|ENSSSCG00000014136|ENSSSCG00000002445|ENSSSCG00000010494|…	57
integral component of cell outer membrane	GO:0045203	0.0174193	2	ENSSSCG00000003770	1
RSF complex	GO:0031213	0.0174193	2	ENSSSCG00000014882	1
intrinsic component of cell outer membrane	GO:0031230	0.0174193	2	ENSSSCG00000003770	1
chromosomal part	GO:0044427	0.0223191	793	ENSSSCG00000017826|ENSSSCG00000030685|ENSSSCG00000004524|ENSSSCG00000015668|ENSSSCG00000003971|ENSSSCG00000014882|ENSSSCG00000005724|ENSSSCG00000003700|ENSSSCG00000010522|ENSSSCG00000001641|ENSSSCG00000027342|ENSSSCG00000009793|ENSSSCG00000012434	13
NSL complex	GO:0044545	0.0260154	3	ENSSSCG00000022830	1
DNA-dependent protein kinase-DNA ligase 4 complex	GO:0005958	0.0260154	3	ENSSSCG00000014136	1
myosin II complex	GO:0016460	0.0215478	26	ENSSSCG00000002029|ENSSSCG00000003693	2
endomembrane system	GO:0012505	0.0206507	119	ENSSSCG00000009781|ENSSSCG00000009937|ENSSSCG00000002287|ENSSSCG00000025514	4
intracellular membrane-bounded organelle	GO:0043231	0.0218774	7274	ENSSSCG00000011278|ENSSSCG00000009937|ENSSSCG00000014121|ENSSSCG00000030049|ENSSSCG00000027410|ENSSSCG00000011166|ENSSSCG00000003971|ENSSSCG00000032046|ENSSSCG00000007514|ENSSSCG00000009781|ENSSSCG00000014881|ENSSSCG00000015052|ENSSSCG00000002799|ENSSSCG00000025534|ENSSSCG00000010522|ENSSSCG00000000064|ENSSSCG00000024623|ENSSSCG00000009480|ENSSSCG00000004203|ENSSSCG00000014112|ENSSSCG00000038156|…	77
DNA ligase IV complex	GO:0032807	0.0260154	3	ENSSSCG00000014136	1
cytoplasmic vesicle	GO:0031410	0.0234565	1147	ENSSSCG00000011278|ENSSSCG00000038156|ENSSSCG00000038483|ENSSSCG00000003401|ENSSSCG00000010401|ENSSSCG00000002445|ENSSSCG00000022982|ENSSSCG00000014960|ENSSSCG00000001973|ENSSSCG00000023445|ENSSSCG00000004113|ENSSSCG00000009793|ENSSSCG00000022661|ENSSSCG00000029507|ENSSSCG00000033228|ENSSSCG00000021005|ENSSSCG00000014121	17
Cul4-RING E3 ubiquitin ligase complex	GO:0080008	0.0247786	28	ENSSSCG00000006303|ENSSSCG00000015947	2
activin responsive factor complex	GO:0032444	0.0260154	3	ENSSSCG00000004524	1
SWI/SNF superfamily-type complex	GO:0070603	0.0234865	70	ENSSSCG00000014882|ENSSSCG00000012434|ENSSSCG00000030685	3
DNA repair complex	GO:1990391	0.0215478	26	ENSSSCG00000014136|ENSSSCG00000023974	2
intracellular vesicle	GO:0097708	0.0236302	1148	ENSSSCG00000011278|ENSSSCG00000038156|ENSSSCG00000038483|ENSSSCG00000003401|ENSSSCG00000010401|ENSSSCG00000002445|ENSSSCG00000022982|ENSSSCG00000014960|ENSSSCG00000001973|ENSSSCG00000023445|ENSSSCG00000004113|ENSSSCG00000009793|ENSSSCG00000022661|ENSSSCG00000029507|ENSSSCG00000033228|ENSSSCG00000021005|ENSSSCG00000014121	17
MPP7-DLG1-LIN7 complex	GO:0097025	0.0260154	3	ENSSSCG00000011833	1
cytoskeletal part	GO:0044430	0.0327371	1471	ENSSSCG00000031940|ENSSSCG00000027667|ENSSSCG00000021893|ENSSSCG00000003401|ENSSSCG00000011833|ENSSSCG00000015948|ENSSSCG00000010494|ENSSSCG00000009793|ENSSSCG00000003693|ENSSSCG00000033228|ENSSSCG00000002965|ENSSSCG00000000167|ENSSSCG00000026761|ENSSSCG00000009714|ENSSSCG00000025353|ENSSSCG00000003218|ENSSSCG00000007955|ENSSSCG00000002029|ENSSSCG00000014136|ENSSSCG00000000866	20
external encapsulating structure part	GO:0044462	0.0345368	4	ENSSSCG00000003770	1
nuclear lumen	GO:0031981	0.0345368	4	ENSSSCG00000001485	1
sarcomere	GO:0030017	0.0299672	31	ENSSSCG00000010522|ENSSSCG00000002029	2
telomeric heterochromatin	GO:0031933	0.0345368	4	ENSSSCG00000012434	1
ribonucleoside-diphosphate reductase complex	GO:0005971	0.0345368	4	ENSSSCG00000014791	1
phenylalanine-tRNA ligase complex	GO:0009328	0.0345368	4	ENSSSCG00000016226	1
cytoplasmic side of plasma membrane	GO:0009898	0.0336441	33	ENSSSCG00000011833|ENSSSCG00000015743	2
EARP complex	GO:1990745	0.0345368	4	ENSSSCG00000022982	1
CCR4-NOT core complex	GO:0030015	0.0345368	4	ENSSSCG00000002799	1
Gtr1-Gtr2 GTPase complex	GO:1990131	0.0345368	4	ENSSSCG00000004318	1
sarcoplasmic reticulum membrane	GO:0033017	0.0374871	35	ENSSSCG00000008584|ENSSSCG00000034386	2
vesicle coat	GO:0030120	0.0394687	36	ENSSSCG00000011616|ENSSSCG00000038156	2
myelin sheath abaxonal region	GO:0035748	0.0429841	5	ENSSSCG00000011833	1
outer acrosomal membrane	GO:0002081	0.0429841	5	ENSSSCG00000002445	1
EGO complex	GO:0034448	0.0429841	5	ENSSSCG00000004318	1
ATPase complex	GO:1904949	0.0444727	90	ENSSSCG00000014882|ENSSSCG00000012434|ENSSSCG00000030685	3
nuclear body	GO:0016604	0.0461302	373	ENSSSCG00000022708|ENSSSCG00000017346|ENSSSCG00000001955|ENSSSCG00000011827|ENSSSCG00000010522|ENSSSCG00000012434|ENSSSCG00000001485	7
nuclear envelope	GO:0005635	0.0455885	153	ENSSSCG00000025534|ENSSSCG00000014791|ENSSSCG00000009793|ENSSSCG00000001485	4
cytoplasmic side of membrane	GO:0098562	0.0477764	40	ENSSSCG00000011833|ENSSSCG00000015743	2

## Sheet: Molecular function (MF)
Supplementary Table S6 GO enrichment analysis
Term_name	GO_ID	p-value	Background_Count	Candidate_Gene	Candidate_Count
protein binding	GO:0005515	5.40771e-05	4381	ENSSSCG00000015036|ENSSSCG00000022982|ENSSSCG00000030049|ENSSSCG00000008584|ENSSSCG00000010548|ENSSSCG00000011166|ENSSSCG00000022830|ENSSSCG00000008831|ENSSSCG00000032046|ENSSSCG00000003693|ENSSSCG00000033228|ENSSSCG00000000167|ENSSSCG00000040713|ENSSSCG00000027342|ENSSSCG00000009793|ENSSSCG00000029507|ENSSSCG00000023974|ENSSSCG00000033753|ENSSSCG00000007514|ENSSSCG00000002266|ENSSSCG00000010814|…	61
histone binding	GO:0042393	0.000141742	129	ENSSSCG00000005983|ENSSSCG00000002266|ENSSSCG00000011166|ENSSSCG00000014882|ENSSSCG00000027342|ENSSSCG00000012434|ENSSSCG00000023974	7
structural constituent of muscle	GO:0008307	0.000167989	32	ENSSSCG00000010522|ENSSSCG00000000866|ENSSSCG00000003693|ENSSSCG00000016397	4
small molecule binding	GO:0036094	0.000301206	2819	ENSSSCG00000009937|ENSSSCG00000008584|ENSSSCG00000010548|ENSSSCG00000004636|ENSSSCG00000004717|ENSSSCG00000026761|ENSSSCG00000011827|ENSSSCG00000027342|ENSSSCG00000002029|ENSSSCG00000003660|ENSSSCG00000002266|ENSSSCG00000014791|ENSSSCG00000009714|ENSSSCG00000000939|ENSSSCG00000021118|ENSSSCG00000012859|ENSSSCG00000005983|ENSSSCG00000022708|ENSSSCG00000021893|ENSSSCG00000034386|ENSSSCG00000007839|…	42
purine ribonucleoside triphosphate binding	GO:0035639	0.000607249	1923	ENSSSCG00000009937|ENSSSCG00000010548|ENSSSCG00000004636|ENSSSCG00000026761|ENSSSCG00000011827|ENSSSCG00000027342|ENSSSCG00000002029|ENSSSCG00000017346|ENSSSCG00000002266|ENSSSCG00000014791|ENSSSCG00000009714|ENSSSCG00000000939|ENSSSCG00000021118|ENSSSCG00000012859|ENSSSCG00000005983|ENSSSCG00000021893|ENSSSCG00000034386|ENSSSCG00000007839|ENSSSCG00000001955|ENSSSCG00000032522|ENSSSCG00000012434|…	31
nucleotide binding	GO:0000166	0.000546625	2532	ENSSSCG00000009937|ENSSSCG00000008584|ENSSSCG00000010548|ENSSSCG00000004636|ENSSSCG00000026761|ENSSSCG00000011827|ENSSSCG00000027342|ENSSSCG00000002029|ENSSSCG00000003660|ENSSSCG00000002266|ENSSSCG00000014791|ENSSSCG00000009714|ENSSSCG00000000939|ENSSSCG00000021118|ENSSSCG00000012859|ENSSSCG00000005983|ENSSSCG00000022708|ENSSSCG00000021893|ENSSSCG00000034386|ENSSSCG00000007839|ENSSSCG00000001955|…	38
ubiquitin-like protein binding	GO:0032182	0.000574568	77	ENSSSCG00000033753|ENSSSCG00000008831|ENSSSCG00000011765|ENSSSCG00000024623|ENSSSCG00000021285	5
nucleoside phosphate binding	GO:1901265	0.000546625	2532	ENSSSCG00000009937|ENSSSCG00000008584|ENSSSCG00000010548|ENSSSCG00000004636|ENSSSCG00000026761|ENSSSCG00000011827|ENSSSCG00000027342|ENSSSCG00000002029|ENSSSCG00000003660|ENSSSCG00000002266|ENSSSCG00000014791|ENSSSCG00000009714|ENSSSCG00000000939|ENSSSCG00000021118|ENSSSCG00000012859|ENSSSCG00000005983|ENSSSCG00000022708|ENSSSCG00000021893|ENSSSCG00000034386|ENSSSCG00000007839|ENSSSCG00000001955|…	38
purine ribonucleotide binding	GO:0032555	0.000862417	1964	ENSSSCG00000009937|ENSSSCG00000010548|ENSSSCG00000004636|ENSSSCG00000026761|ENSSSCG00000011827|ENSSSCG00000027342|ENSSSCG00000002029|ENSSSCG00000017346|ENSSSCG00000002266|ENSSSCG00000014791|ENSSSCG00000009714|ENSSSCG00000000939|ENSSSCG00000021118|ENSSSCG00000012859|ENSSSCG00000005983|ENSSSCG00000021893|ENSSSCG00000034386|ENSSSCG00000007839|ENSSSCG00000001955|ENSSSCG00000032522|ENSSSCG00000012434|…	31
ribonucleotide binding	GO:0032553	0.000969009	1978	ENSSSCG00000009937|ENSSSCG00000010548|ENSSSCG00000004636|ENSSSCG00000026761|ENSSSCG00000011827|ENSSSCG00000027342|ENSSSCG00000002029|ENSSSCG00000017346|ENSSSCG00000002266|ENSSSCG00000014791|ENSSSCG00000009714|ENSSSCG00000000939|ENSSSCG00000021118|ENSSSCG00000012859|ENSSSCG00000005983|ENSSSCG00000021893|ENSSSCG00000034386|ENSSSCG00000007839|ENSSSCG00000001955|ENSSSCG00000032522|ENSSSCG00000012434|…	31
purine nucleotide binding	GO:0017076	0.000953105	1976	ENSSSCG00000009937|ENSSSCG00000010548|ENSSSCG00000004636|ENSSSCG00000026761|ENSSSCG00000011827|ENSSSCG00000027342|ENSSSCG00000002029|ENSSSCG00000017346|ENSSSCG00000002266|ENSSSCG00000014791|ENSSSCG00000009714|ENSSSCG00000000939|ENSSSCG00000021118|ENSSSCG00000012859|ENSSSCG00000005983|ENSSSCG00000021893|ENSSSCG00000034386|ENSSSCG00000007839|ENSSSCG00000001955|ENSSSCG00000032522|ENSSSCG00000012434|…	31
leucine binding	GO:0070728	0.00111522	6	ENSSSCG00000004717|ENSSSCG00000001641	2
ATP binding	GO:0005524	0.00115694	1566	ENSSSCG00000009937|ENSSSCG00000010548|ENSSSCG00000004636|ENSSSCG00000026761|ENSSSCG00000027342|ENSSSCG00000002029|ENSSSCG00000003401|ENSSSCG00000014791|ENSSSCG00000009714|ENSSSCG00000000939|ENSSSCG00000012859|ENSSSCG00000005983|ENSSSCG00000021893|ENSSSCG00000034386|ENSSSCG00000007839|ENSSSCG00000032522|ENSSSCG00000012434|ENSSSCG00000002266|ENSSSCG00000031271|ENSSSCG00000016226|ENSSSCG00000015668|…	26
drug binding	GO:0008144	0.00159499	1775	ENSSSCG00000009937|ENSSSCG00000008584|ENSSSCG00000010548|ENSSSCG00000004636|ENSSSCG00000026761|ENSSSCG00000027342|ENSSSCG00000002029|ENSSSCG00000002266|ENSSSCG00000014791|ENSSSCG00000009714|ENSSSCG00000000939|ENSSSCG00000012859|ENSSSCG00000005983|ENSSSCG00000021893|ENSSSCG00000034386|ENSSSCG00000007839|ENSSSCG00000001955|ENSSSCG00000032522|ENSSSCG00000012434|ENSSSCG00000003401|ENSSSCG00000031271|…	28
anion binding	GO:0043168	0.00146366	2761	ENSSSCG00000009937|ENSSSCG00000016005|ENSSSCG00000010548|ENSSSCG00000004636|ENSSSCG00000004717|ENSSSCG00000026761|ENSSSCG00000011827|ENSSSCG00000027342|ENSSSCG00000002029|ENSSSCG00000017346|ENSSSCG00000002266|ENSSSCG00000014791|ENSSSCG00000009714|ENSSSCG00000000939|ENSSSCG00000021118|ENSSSCG00000012859|ENSSSCG00000014121|ENSSSCG00000005983|ENSSSCG00000021893|ENSSSCG00000034386|ENSSSCG00000007839|…	39
adenyl nucleotide binding	GO:0030554	0.00171441	1610	ENSSSCG00000009937|ENSSSCG00000010548|ENSSSCG00000004636|ENSSSCG00000026761|ENSSSCG00000027342|ENSSSCG00000002029|ENSSSCG00000003401|ENSSSCG00000014791|ENSSSCG00000009714|ENSSSCG00000000939|ENSSSCG00000012859|ENSSSCG00000005983|ENSSSCG00000021893|ENSSSCG00000034386|ENSSSCG00000007839|ENSSSCG00000032522|ENSSSCG00000012434|ENSSSCG00000002266|ENSSSCG00000031271|ENSSSCG00000016226|ENSSSCG00000015668|…	26
carbohydrate derivative binding	GO:0097367	0.00188698	2243	ENSSSCG00000009937|ENSSSCG00000010548|ENSSSCG00000004636|ENSSSCG00000026761|ENSSSCG00000011827|ENSSSCG00000027342|ENSSSCG00000002029|ENSSSCG00000017346|ENSSSCG00000002266|ENSSSCG00000014791|ENSSSCG00000009714|ENSSSCG00000000939|ENSSSCG00000021118|ENSSSCG00000012859|ENSSSCG00000005983|ENSSSCG00000021893|ENSSSCG00000034386|ENSSSCG00000007839|ENSSSCG00000001955|ENSSSCG00000014136|ENSSSCG00000032522|…	33
binding	GO:0005488	0.00189325	11787	ENSSSCG00000008584|ENSSSCG00000010548|ENSSSCG00000022830|ENSSSCG00000003971|ENSSSCG00000033228|ENSSSCG00000026761|ENSSSCG00000040713|ENSSSCG00000003660|ENSSSCG00000010814|ENSSSCG00000008096|ENSSSCG00000004220|ENSSSCG00000002243|ENSSSCG00000010494|ENSSSCG00000032459|ENSSSCG00000000064|ENSSSCG00000009611|ENSSSCG00000021118|ENSSSCG00000008504|ENSSSCG00000004717|ENSSSCG00000005983|ENSSSCG00000027667|…	122
adenyl ribonucleotide binding	GO:0032559	0.00155685	1599	ENSSSCG00000009937|ENSSSCG00000010548|ENSSSCG00000004636|ENSSSCG00000026761|ENSSSCG00000027342|ENSSSCG00000002029|ENSSSCG00000003401|ENSSSCG00000014791|ENSSSCG00000009714|ENSSSCG00000000939|ENSSSCG00000012859|ENSSSCG00000005983|ENSSSCG00000021893|ENSSSCG00000034386|ENSSSCG00000007839|ENSSSCG00000032522|ENSSSCG00000012434|ENSSSCG00000002266|ENSSSCG00000031271|ENSSSCG00000016226|ENSSSCG00000015668|…	26
nucleoside-triphosphatase activity	GO:0017111	0.00259794	753	ENSSSCG00000005983|ENSSSCG00000004318|ENSSSCG00000017346|ENSSSCG00000002266|ENSSSCG00000034386|ENSSSCG00000001955|ENSSSCG00000015948|ENSSSCG00000005724|ENSSSCG00000011827|ENSSSCG00000002029|ENSSSCG00000021118|ENSSSCG00000012434|ENSSSCG00000017256|ENSSSCG00000009215|ENSSSCG00000003401	15
nuclear export signal receptor activity	GO:0005049	0.00263066	9	ENSSSCG00000025534|ENSSSCG00000009611	2
nucleocytoplasmic carrier activity	GO:0140142	0.00263066	9	ENSSSCG00000025534|ENSSSCG00000009611	2
ubiquitin binding	GO:0043130	0.00238886	64	ENSSSCG00000033753|ENSSSCG00000011765|ENSSSCG00000024623|ENSSSCG00000021285	4
hydrolase activity, acting on acid anhydrides	GO:0016817	0.00482217	805	ENSSSCG00000005983|ENSSSCG00000004318|ENSSSCG00000017346|ENSSSCG00000002266|ENSSSCG00000034386|ENSSSCG00000001955|ENSSSCG00000015948|ENSSSCG00000005724|ENSSSCG00000011827|ENSSSCG00000002029|ENSSSCG00000021118|ENSSSCG00000012434|ENSSSCG00000017256|ENSSSCG00000009215|ENSSSCG00000003401	15
hydrolase activity, acting on acid anhydrides, in phosphorus-containing anhydrides	GO:0016818	0.00482217	805	ENSSSCG00000005983|ENSSSCG00000004318|ENSSSCG00000017346|ENSSSCG00000002266|ENSSSCG00000034386|ENSSSCG00000001955|ENSSSCG00000015948|ENSSSCG00000005724|ENSSSCG00000011827|ENSSSCG00000002029|ENSSSCG00000021118|ENSSSCG00000012434|ENSSSCG00000017256|ENSSSCG00000009215|ENSSSCG00000003401	15
pyrophosphatase activity	GO:0016462	0.0045569	800	ENSSSCG00000005983|ENSSSCG00000004318|ENSSSCG00000017346|ENSSSCG00000002266|ENSSSCG00000034386|ENSSSCG00000001955|ENSSSCG00000015948|ENSSSCG00000005724|ENSSSCG00000011827|ENSSSCG00000002029|ENSSSCG00000021118|ENSSSCG00000012434|ENSSSCG00000017256|ENSSSCG00000009215|ENSSSCG00000003401	15
cytoskeletal protein binding	GO:0008092	0.00499181	505	ENSSSCG00000015036|ENSSSCG00000027667|ENSSSCG00000003401|ENSSSCG00000035432|ENSSSCG00000010494|ENSSSCG00000007514|ENSSSCG00000033228|ENSSSCG00000011833|ENSSSCG00000000866|ENSSSCG00000010522|ENSSSCG00000009793	11
oxidoreductase activity, acting on NAD(P)H, NAD(P) as acceptor	GO:0016652	0.00874767	1	ENSSSCG00000016877	1
chromatin binding	GO:0003682	0.00751482	461	ENSSSCG00000005983|ENSSSCG00000008682|ENSSSCG00000004524|ENSSSCG00000011166|ENSSSCG00000028771|ENSSSCG00000002965|ENSSSCG00000027342|ENSSSCG00000010522|ENSSSCG00000012434|ENSSSCG00000023974	10
histone acetyltransferase binding	GO:0035035	0.00842342	16	ENSSSCG00000022830|ENSSSCG00000028771	2
titin binding	GO:0031432	0.00557022	13	ENSSSCG00000010522|ENSSSCG00000000866	2
RNA polymerase II sequence-specific DNA binding transcription factor binding	GO:0061629	0.00874767	1	ENSSSCG00000010522	1
manganese ion binding	GO:0030145	0.00804608	47	ENSSSCG00000003743|ENSSSCG00000004454|ENSSSCG00000033823	3
ubiquitin-specific protease activity involved in positive regulation of ERAD pathway	GO:1904454	0.00874767	1	ENSSSCG00000011765	1
oncostatin-M receptor activity	GO:0004924	0.00874767	1	ENSSSCG00000016850	1
transforming growth factor beta receptor, common-partner cytoplasmic mediator activity	GO:0030616	0.00874767	1	ENSSSCG00000004524	1
NAD+ synthase (glutamine-hydrolyzing) activity	GO:0003952	0.00874767	1	ENSSSCG00000012859	1
phosphatidylinositol-4,5-bisphosphate binding	GO:0005546	0.00852813	48	ENSSSCG00000022661|ENSSSCG00000016005|ENSSSCG00000030877	3
protein heterodimerization activity	GO:0046982	0.00661007	190	ENSSSCG00000004318|ENSSSCG00000010548|ENSSSCG00000003770|ENSSSCG00000007514|ENSSSCG00000032377|ENSSSCG00000040713	6
leukemia inhibitory factor receptor activity	GO:0004923	0.00874767	1	ENSSSCG00000016850	1
elongation factor-2 kinase activity	GO:0004686	0.00874767	1	ENSSSCG00000007839	1
NAD(P)+ transhydrogenase activity	GO:0008746	0.00874767	1	ENSSSCG00000016877	1
NAD(P)+ transhydrogenase (AB-specific) activity	GO:0008750	0.00874767	1	ENSSSCG00000016877	1
calcium-transporting ATPase activity involved in regulation of cardiac muscle cell membrane potential	GO:0086039	0.00874767	1	ENSSSCG00000034386	1
3',5'-cyclic-AMP phosphodiesterase activity	GO:0004115	0.00949203	17	ENSSSCG00000006218|ENSSSCG00000001810	2
ATPase activator activity	GO:0001671	0.0106176	18	ENSSSCG00000017419|ENSSSCG00000033272	2
ion binding	GO:0043167	0.0104728	6306	ENSSSCG00000017826|ENSSSCG00000014121|ENSSSCG00000016005|ENSSSCG00000010548|ENSSSCG00000011166|ENSSSCG00000009937|ENSSSCG00000004636|ENSSSCG00000032046|ENSSSCG00000006218|ENSSSCG00000009781|ENSSSCG00000026761|ENSSSCG00000011827|ENSSSCG00000027342|ENSSSCG00000009793|ENSSSCG00000000064|ENSSSCG00000023974|ENSSSCG00000027410|ENSSSCG00000003743|ENSSSCG00000017346|ENSSSCG00000002266|ENSSSCG00000010814|…	70
kinase binding	GO:0019900	0.0152345	365	ENSSSCG00000002029|ENSSSCG00000000985|ENSSSCG00000002243|ENSSSCG00000010494|ENSSSCG00000033228|ENSSSCG00000011833|ENSSSCG00000010522|ENSSSCG00000021005	8
aconitate hydratase activity	GO:0003994	0.0174193	2	ENSSSCG00000000064	1
acetyl-CoA carboxylase activity	GO:0003989	0.0174193	2	ENSSSCG00000009937	1
transcription termination site sequence-specific DNA binding	GO:0001147	0.0174193	2	ENSSSCG00000005724	1
rubidium ion transmembrane transporter activity	GO:0035827	0.0174193	2	ENSSSCG00000002243	1
ubiquitin-specific protease activity involved in negative regulation of ERAD pathway	GO:1904455	0.0174193	2	ENSSSCG00000024623	1
phosphoric ester hydrolase activity	GO:0042578	0.0161613	369	ENSSSCG00000006218|ENSSSCG00000002029|ENSSSCG00000015743|ENSSSCG00000024814|ENSSSCG00000032622|ENSSSCG00000011833|ENSSSCG00000040728|ENSSSCG00000001810	8
UDP-glucose:glycoprotein glucosyltransferase activity	GO:0003980	0.0174193	2	ENSSSCG00000015857	1
L27 domain binding	GO:0097016	0.0174193	2	ENSSSCG00000011833	1
medium-chain-acyl-CoA dehydrogenase activity	GO:0070991	0.0174193	2	ENSSSCG00000003776	1
transcription termination site DNA binding	GO:0001160	0.0174193	2	ENSSSCG00000005724	1
malate dehydrogenase (decarboxylating) (NADP+) activity	GO:0004473	0.0174193	2	ENSSSCG00000004454	1
AF-2 domain binding	GO:0050682	0.0174193	2	ENSSSCG00000010814	1
tRNA (guanine-N2-)-methyltransferase activity	GO:0004809	0.0260154	3	ENSSSCG00000004220	1
phosphoprotein phosphatase activity	GO:0004721	0.0220817	182	ENSSSCG00000040728|ENSSSCG00000011833|ENSSSCG00000032622|ENSSSCG00000002029|ENSSSCG00000015743	5
myosin phosphatase activity	GO:0017018	0.0260154	3	ENSSSCG00000002029	1
protein-L-isoaspartate (D-aspartate) O-methyltransferase activity	GO:0004719	0.0260154	3	ENSSSCG00000038617	1
tubulin binding	GO:0015631	0.021623	181	ENSSSCG00000015036|ENSSSCG00000027667|ENSSSCG00000035432|ENSSSCG00000007514|ENSSSCG00000009793	5
glutaminase activity	GO:0004359	0.0260154	3	ENSSSCG00000012859	1
3',5'-cyclic-nucleotide phosphodiesterase activity	GO:0004114	0.0247786	28	ENSSSCG00000006218|ENSSSCG00000001810	2
malate dehydrogenase (decarboxylating) (NAD+) activity	GO:0004471	0.0260154	3	ENSSSCG00000004454	1
malic enzyme activity	GO:0004470	0.0260154	3	ENSSSCG00000004454	1
hydrolase activity	GO:0016787	0.0227927	2558	ENSSSCG00000017826|ENSSSCG00000011827|ENSSSCG00000032046|ENSSSCG00000005043|ENSSSCG00000015052|ENSSSCG00000023974|ENSSSCG00000017346|ENSSSCG00000002266|ENSSSCG00000015948|ENSSSCG00000033823|ENSSSCG00000021118|ENSSSCG00000011765|ENSSSCG00000012859|ENSSSCG00000005983|ENSSSCG00000006218|ENSSSCG00000016816|ENSSSCG00000002029|ENSSSCG00000034386|ENSSSCG00000001955|ENSSSCG00000011833|ENSSSCG00000040728|…	32
IkappaB kinase activity	GO:0008384	0.0260154	3	ENSSSCG00000010548	1
catalytic activity	GO:0003824	0.0230742	5873	ENSSSCG00000017826|ENSSSCG00000008584|ENSSSCG00000010548|ENSSSCG00000009937|ENSSSCG00000004636|ENSSSCG00000032046|ENSSSCG00000010631|ENSSSCG00000005043|ENSSSCG00000015052|ENSSSCG00000027342|ENSSSCG00000002029|ENSSSCG00000000064|ENSSSCG00000023974|ENSSSCG00000003743|ENSSSCG00000017346|ENSSSCG00000002266|ENSSSCG00000021285|ENSSSCG00000004220|ENSSSCG00000015948|ENSSSCG00000033823|ENSSSCG00000003700|…	64
ciliary neurotrophic factor receptor activity	GO:0004897	0.0260154	3	ENSSSCG00000016850	1
nucleoside-triphosphatase regulator activity	GO:0060589	0.0201657	312	ENSSSCG00000006069|ENSSSCG00000032377|ENSSSCG00000015499|ENSSSCG00000000167|ENSSSCG00000004113|ENSSSCG00000017419|ENSSSCG00000033272	7
transcription factor activity, transcription factor binding	GO:0000989	0.0204748	539	ENSSSCG00000014112|ENSSSCG00000027410|ENSSSCG00000011166|ENSSSCG00000004524|ENSSSCG00000002445|ENSSSCG00000009864|ENSSSCG00000002965|ENSSSCG00000006303|ENSSSCG00000014416|ENSSSCG00000023974	10
fructose-6-phosphate binding	GO:0070095	0.0260154	3	ENSSSCG00000024814	1
catalytic activity, acting on a protein	GO:0140096	0.02415	2179	ENSSSCG00000008584|ENSSSCG00000010548|ENSSSCG00000004636|ENSSSCG00000004717|ENSSSCG00000015052|ENSSSCG00000027342|ENSSSCG00000002029|ENSSSCG00000023974|ENSSSCG00000003743|ENSSSCG00000021285|ENSSSCG00000033823|ENSSSCG00000009714|ENSSSCG00000038913|ENSSSCG00000016816|ENSSSCG00000021893|ENSSSCG00000007839|ENSSSCG00000032522|ENSSSCG00000011833|ENSSSCG00000040728|ENSSSCG00000024623|ENSSSCG00000011765|…	28
molecular carrier activity	GO:0140104	0.0231397	27	ENSSSCG00000025534|ENSSSCG00000009611	2
prostaglandin-E synthase activity	GO:0050220	0.0260154	3	ENSSSCG00000000406	1
transcription factor activity, protein binding	GO:0000988	0.0216619	544	ENSSSCG00000014112|ENSSSCG00000027410|ENSSSCG00000011166|ENSSSCG00000004524|ENSSSCG00000002445|ENSSSCG00000009864|ENSSSCG00000002965|ENSSSCG00000006303|ENSSSCG00000014416|ENSSSCG00000023974	10
acetate-CoA ligase activity	GO:0003987	0.0260154	3	ENSSSCG00000000939	1
endoplasmic reticulum signal peptide binding	GO:0030942	0.0260154	3	ENSSSCG00000001955	1
ATPase regulator activity	GO:0060590	0.0247786	28	ENSSSCG00000017419|ENSSSCG00000033272	2
protein kinase binding	GO:0019901	0.0221044	318	ENSSSCG00000002029|ENSSSCG00000000985|ENSSSCG00000002243|ENSSSCG00000010494|ENSSSCG00000033228|ENSSSCG00000011833|ENSSSCG00000010522	7
phosphatidylinositol phosphate binding	GO:1901981	0.0200896	118	ENSSSCG00000022661|ENSSSCG00000014121|ENSSSCG00000016005|ENSSSCG00000030877	4
kinesin binding	GO:0019894	0.0200038	25	ENSSSCG00000003401|ENSSSCG00000033228	2
phosphatidylinositol bisphosphate binding	GO:1902936	0.024369	71	ENSSSCG00000022661|ENSSSCG00000016005|ENSSSCG00000030877	3
cyclic-nucleotide phosphodiesterase activity	GO:0004112	0.0264634	29	ENSSSCG00000006218|ENSSSCG00000001810	2
double-stranded DNA binding	GO:0003690	0.0268566	729	ENSSSCG00000022708|ENSSSCG00000002266|ENSSSCG00000011166|ENSSSCG00000010814|ENSSSCG00000004524|ENSSSCG00000032046|ENSSSCG00000005724|ENSSSCG00000028771|ENSSSCG00000002965|ENSSSCG00000015668|ENSSSCG00000009676|ENSSSCG00000023974	12
calmodulin-dependent protein kinase activity	GO:0004683	0.0281932	30	ENSSSCG00000007839|ENSSSCG00000002844	2
thiol-dependent ubiquitin-specific protease activity	GO:0004843	0.0300356	77	ENSSSCG00000011765|ENSSSCG00000024623|ENSSSCG00000015052	3
transcription cofactor activity	GO:0003712	0.0300861	494	ENSSSCG00000014112|ENSSSCG00000027410|ENSSSCG00000011166|ENSSSCG00000002445|ENSSSCG00000009864|ENSSSCG00000002965|ENSSSCG00000006303|ENSSSCG00000014416|ENSSSCG00000023974	9
histone methyltransferase activity (H4-K20 specific)	GO:0042799	0.0345368	4	ENSSSCG00000008682	1
ribonucleoside-diphosphate reductase activity	GO:0061731	0.0345368	4	ENSSSCG00000014791	1
oxaloacetate decarboxylase activity	GO:0008948	0.0345368	4	ENSSSCG00000004454	1
6-phosphofructo-2-kinase activity	GO:0003873	0.0345368	4	ENSSSCG00000024814	1
ribonucleoside-diphosphate reductase activity, thioredoxin disulfide as acceptor	GO:0004748	0.0345368	4	ENSSSCG00000014791	1
oxidoreductase activity, acting on CH or CH2 groups, disulfide as acceptor	GO:0016728	0.0345368	4	ENSSSCG00000014791	1
potassium ion symporter activity	GO:0022820	0.0345368	4	ENSSSCG00000002243	1
enzyme binding	GO:0019899	0.0323461	1376	ENSSSCG00000000985|ENSSSCG00000030049|ENSSSCG00000002029|ENSSSCG00000000167|ENSSSCG00000022830|ENSSSCG00000008831|ENSSSCG00000002243|ENSSSCG00000010494|ENSSSCG00000007514|ENSSSCG00000033228|ENSSSCG00000028771|ENSSSCG00000011833|ENSSSCG00000004113|ENSSSCG00000009611|ENSSSCG00000021005|ENSSSCG00000010522|ENSSSCG00000029507|ENSSSCG00000024623|ENSSSCG00000012634	19
mitochondrial ribosome binding	GO:0097177	0.0345368	4	ENSSSCG00000002042	1
latrotoxin receptor activity	GO:0016524	0.0345368	4	ENSSSCG00000003761	1
protein dimerization activity	GO:0046983	0.0350373	590	ENSSSCG00000004318|ENSSSCG00000010548|ENSSSCG00000003770|ENSSSCG00000003693|ENSSSCG00000032377|ENSSSCG00000007514|ENSSSCG00000040713|ENSSSCG00000002042|ENSSSCG00000009793|ENSSSCG00000032046	10
phosphatase activity	GO:0016791	0.0358097	278	ENSSSCG00000002029|ENSSSCG00000015743|ENSSSCG00000024814|ENSSSCG00000032622|ENSSSCG00000011833|ENSSSCG00000040728	6
GTPase activity	GO:0003924	0.0362864	208	ENSSSCG00000001955|ENSSSCG00000021118|ENSSSCG00000017346|ENSSSCG00000011827|ENSSSCG00000004318	5
carboxylic acid binding	GO:0031406	0.0378608	144	ENSSSCG00000014136|ENSSSCG00000009937|ENSSSCG00000004717|ENSSSCG00000001641	4
regulatory region nucleic acid binding	GO:0001067	0.0390439	772	ENSSSCG00000002266|ENSSSCG00000011166|ENSSSCG00000010814|ENSSSCG00000022830|ENSSSCG00000004524|ENSSSCG00000005724|ENSSSCG00000028771|ENSSSCG00000002965|ENSSSCG00000009676|ENSSSCG00000002933|ENSSSCG00000023974|ENSSSCG00000034191	12
transcription regulatory region DNA binding	GO:0044212	0.0387225	771	ENSSSCG00000002266|ENSSSCG00000011166|ENSSSCG00000010814|ENSSSCG00000022830|ENSSSCG00000004524|ENSSSCG00000005724|ENSSSCG00000028771|ENSSSCG00000002965|ENSSSCG00000009676|ENSSSCG00000002933|ENSSSCG00000023974|ENSSSCG00000034191	12
organic acid binding	GO:0043177	0.0395074	146	ENSSSCG00000014136|ENSSSCG00000009937|ENSSSCG00000004717|ENSSSCG00000001641	4
JUN kinase binding	GO:0008432	0.0429841	5	ENSSSCG00000033228	1
phenylalanine-tRNA ligase activity	GO:0004826	0.0429841	5	ENSSSCG00000016226	1
ferrous iron transmembrane transporter activity	GO:0015093	0.0429841	5	ENSSSCG00000032622	1
fructose-2,6-bisphosphate 2-phosphatase activity	GO:0004331	0.0429841	5	ENSSSCG00000024814	1
glycerol-3-phosphate O-acyltransferase activity	GO:0004366	0.0429841	5	ENSSSCG00000010631	1
potassium:chloride symporter activity	GO:0015379	0.0429841	5	ENSSSCG00000002243	1
biotin carboxylase activity	GO:0004075	0.0429841	5	ENSSSCG00000009937	1
biotin binding	GO:0009374	0.0429841	5	ENSSSCG00000009937	1
ubiquitinyl hydrolase activity	GO:0101005	0.0469505	92	ENSSSCG00000011765|ENSSSCG00000024623|ENSSSCG00000015052	3
thiol-dependent ubiquitinyl hydrolase activity	GO:0036459	0.0469505	92	ENSSSCG00000011765|ENSSSCG00000024623|ENSSSCG00000015052	3
SNARE binding	GO:0000149	0.0482144	93	ENSSSCG00000001973|ENSSSCG00000004113|ENSSSCG00000022982	3
