# Supplementary material for: Profiling and Functional Analysis of Circular RNAs in Porcine Fast and Slow Muscles
Source: Front Cell Dev Biol. 2020 May 26;8:322. doi: 10.3389/fcell.2020.00322 (PMC7264268; doi:10.3389/fcell.2020.00322)
Supplement: Supplementary file 1 [file Data_Sheet_1.zip › Supplementary Materials/Supplementary Table S7 KEGG enrichment analysis.xlsx]

## Sheet: Supplementary Table S7
Supplementary Table S7 KEGG enrichment analysis
Name	Map	Count1	Count2	Count3	Count4	p	Gene_in_DE
Propanoate metabolism	map00640	3	26	66	8060	0.00180962	ENSSSCG00000000939|K01908;ENSSSCG00000003776|K00249;ENSSSCG00000009937|K01946;
TGF-beta signaling pathway	map04350	4	81	65	8005	0.00568138	ENSSSCG00000004524|K04501;ENSSSCG00000014121|K04679;ENSSSCG00000021893|K04514;ENSSSCG00000038628|K03094;
Glucagon signaling pathway	map04922	4	99	65	7987	0.0110774	ENSSSCG00000002844|K07190;ENSSSCG00000009937|K01946;ENSSSCG00000024814|K19028;ENSSSCG00000032622|K04348|K14720;
cGMP-PKG signaling pathway	map04022	5	157	64	7929	0.0117632	ENSSSCG00000007026|K15041;ENSSSCG00000021893|K04514;ENSSSCG00000028771|K09260;ENSSSCG00000032622|K04348|K14720;ENSSSCG00000034386|K05853;
Tight junction	map04530	5	166	64	7920	0.0145938	ENSSSCG00000002287|K06091;ENSSSCG00000002965|K05699;ENSSSCG00000011833|K12076;ENSSSCG00000014960|K06104;ENSSSCG00000021893|K04514;
Protein export	map03060	2	22	67	8064	0.017271	ENSSSCG00000001955|K03106;ENSSSCG00000002042|K03217;
AMPK signaling pathway	map04152	4	121	65	7965	0.0211555	ENSSSCG00000007839|K08292;ENSSSCG00000009937|K01946;ENSSSCG00000024814|K19028;ENSSSCG00000031271|K17532;
Nicotinate and nicotinamide metabolism	map00760	2	28	67	8058	0.026351	ENSSSCG00000012859|K01950;ENSSSCG00000016877|K00323;
Adherens junction	map04520	3	75	66	8011	0.0280927	ENSSSCG00000002965|K05699;ENSSSCG00000004524|K04501;ENSSSCG00000010494|K06086;
IL-17 signaling pathway	map04657	3	78	66	8008	0.0309503	ENSSSCG00000010548|K04467;ENSSSCG00000015052|K11849;ENSSSCG00000024623|K11849;
Antifolate resistance	map01523	2	33	67	8053	0.0350845	ENSSSCG00000009215|K05681;ENSSSCG00000010548|K04467;
Th17 cell differentiation	map04659	3	88	66	7998	0.0415365	ENSSSCG00000004524|K04501;ENSSSCG00000010548|K04467;ENSSSCG00000032622|K04348|K14720;
